# Supplementary material for: Structural study and Hirshfeld surface analysis of (Z)-4-(2-meth­oxy­benzyl­idene)-3-phenyl­isoxazol-5(4H)-one
Source: Acta Crystallogr E Crystallogr Commun. 2021 Apr 27;77(Pt 5):564–8. doi: 10.1107/S2056989021004308 (PMC8100271; doi:10.1107/S2056989021004308)
Supplement: Supplementary file 1 [file e-77-00564-sup1.cif]

##############################################################################
#                                                                            #
# This CIF contains the data in a paper accepted for publication in          #
# Acta Crystallographica Section E. It conforms to the requirements of       #
# Notes for Authors for Acta Crystallographica Section E, and has been       #
# peer reviewed under the auspices of the IUCr Commission on Journals.       #
#                                                                            #
# Full details of the Crystallographic Information File format               #
# are given in the paper "The Crystallographic Information File (CIF):       #
# a New Standard Archive File for Crystallography" by S. R. Hall, F. H.      #
# Allen and I. D. Brown [Acta Cryst. (1991), A47, 655-685].                  #
#                                                                            #
# The current version of the core CIF dictionary is obtainable from          #
# ftp://ftp.iucr.org/pub/cif_core.dic.                                       #
#                                                                            #
# Software is freely available for graphical display of the structure(s)     #
# in this CIF. For information consult the CIF software page                 #
# http://www.iucr.org/resources/cif/software.                                #
#                                                                            #
# This file may be used for bona fide research purposes within the           #
# scientific community so long as proper attribution is given to the journal # 
# article from which it was obtained.                                        #
#                                                                            #
##############################################################################
data_I
_audit_creation_method     'SHELXL-2018/3'
_journal_date_recd_electronic     2021-03-10
_journal_date_accepted     2021-04-21
_journal_name_full     'Acta Crystallographica, Section E'
_journal_year     2021
_journal_volume     77
_journal_issue      5
_journal_page_first     564
_journal_page_last     568
_journal_paper_category     GO
_journal_paper_doi     10.1107/S2056989021004308
_journal_coeditor_code     EX2043
_publ_contact_author_name     'Hamdouni,  Noudjoud'
_publ_contact_author_address
;
Laboratoire de Cristallographie
D\'epartement de Physique
Universit\'e Mentouri Constantine
25000  Algeria.
;
_publ_contact_author_email     'n_hamdouni@yahoo.fr'
_publ_contact_author_fax     ' '
_publ_contact_author_phone     '00 213 31 81 11 73'
_publ_section_title
;
Structural study and Hirshfeld surface analysis of
(<i>Z</i>)-4-(2-methoxybenzylidene)-3-phenylisoxazol-5(4<i>H</i>)-one
;
loop_
    _publ_author_name
    _publ_author_footnote
    _publ_author_address
    'Benouatas, Assia' .
;
Laboratoire de Cristallographie
D\'epartement de Physique
Universit\'e Mentouri-Constantine
25000 Constantine
Algeria
;
    'Laroum, Rima' .
;
Laboratoire de Synth\`ese de Mol\'ecules
d'Int\'er\^ets Biologiques
D\'epartement de Chimie
Universit\'e Mentouri-Constantine
25000 Constantine
Algeria
;
    'Hamdouni, Noudjoud' .
;
Laboratoire de Cristallographie
D\'epartement de Physique
Universit\'e Mentouri-Constantine
25000 Constantine
Algeria
;
    'Zemamouche, Wissame' .
;
Laboratoire de Cristallographie
D\'epartement de Physique
Universit\'e Mentouri-Constantine
25000 Constantine
Algeria
;
    'Debache, Abdelmadjid' .
;
Laboratoire de Synth\`ese de Mol\'ecules
d'Int\'er\^ets Biologiques
D\'epartement de Chimie
Universit\'e Mentouri-Constantine
25000 Constantine
Algeria
;
    ' Boudjada, Ali' .
;
Laboratoire de Cristallographie
D\'epartement de Physique
Universit\'e Mentouri-Constantine
25000 Constantine
Algeria
;
_publ_section_synopsis
;
The asymmetric unit of the title compound contains one molecule and the
molecule adopts a <i>Z</i> configuration about the C\\db C bond. The crystal
structure features C---H...O and C---H...N hydrogen bonds together with
C---H...\p contacts and \p--\p stacking interactions. The crystal packing was
further investigated by Hirshfeld surface analysis and the included surface
areas from the title compound and an isomeric form were also investigated.
;
_chemical_name_systematic
;
(<i>Z</i>)-4-(2-Methoxybenzylidene)-3-phenylisoxazol-5(4<i>H</i>)-one
;
_chemical_name_common     ?
_chemical_formula_moiety     'C17 H13 N O3'
_chemical_formula_sum     'C17 H13 N O3'
_chemical_formula_iupac     'C17 H13 N O3'
_chemical_formula_weight     279.28
_chemical_melting_point     ?
_chemical_compound_source     'see text'
_space_group_crystal_system     monoclinic
_space_group_name_H-M_alt     'C 2/c'
_space_group_name_Hall     '-C 2yc'
loop_
    _space_group_symop_operation_xyz
    'x, y, z'
    '-x, y, -z+1/2'
    'x+1/2, y+1/2, z'
    '-x+1/2, y+1/2, -z+1/2'
    '-x, -y, -z'
    'x, -y, z-1/2'
    '-x+1/2, -y+1/2, -z'
    'x+1/2, -y+1/2, z-1/2'
_cell_length_a     20.3883(6)
_cell_length_b     7.5925(2)
_cell_length_c     17.9858(5)
_cell_angle_alpha     90
_cell_angle_beta     95.7910(10)
_cell_angle_gamma     90
_cell_volume     2769.96(13)
_cell_formula_units_Z     8
_cell_measurement_reflns_used     1218
_cell_measurement_theta_min     2.3
_cell_measurement_theta_max     33.4
_cell_measurement_temperature     293(2)
_exptl_crystal_description     'needle'
_exptl_crystal_colour     'white'
_exptl_crystal_size_max     0.320
_exptl_crystal_size_mid     0.230
_exptl_crystal_size_min     0.100
_exptl_crystal_density_diffrn     1.339
_exptl_crystal_density_meas     ?
_exptl_crystal_density_method     'not measured'
_exptl_crystal_F_000     1168
_exptl_absorpt_coefficient_mu     0.093
_exptl_absorpt_correction_type     multi-scan
_exptl_absorpt_process_details
;
(SADABS; Bruker, 2009)
;
_exptl_absorpt_correction_T_min     0.98
_exptl_absorpt_correction_T_max     0.99
_diffrn_ambient_temperature     293(2)
_diffrn_source     ?
_diffrn_radiation_type     MoK\a
_diffrn_radiation_wavelength     0.71073
_diffrn_measurement_device_type     'Bruker APEXII CCD'
_diffrn_measurement_method     '\f and \w scans'
_diffrn_detector_area_resol_mean     ?
_diffrn_reflns_number     35544
_diffrn_reflns_av_R_equivalents     0.12
_diffrn_reflns_av_unetI/netI     0.1140
_diffrn_reflns_theta_min     2.276
_diffrn_reflns_theta_max     25.248
_diffrn_reflns_theta_full     25.242
_diffrn_measured_fraction_theta_max     0.995
_diffrn_measured_fraction_theta_full     0.995
_diffrn_reflns_limit_h_min     -24
_diffrn_reflns_limit_h_max     24
_diffrn_reflns_limit_k_min     -9
_diffrn_reflns_limit_k_max     9
_diffrn_reflns_limit_l_min     -21
_diffrn_reflns_limit_l_max     20
_refine_special_details     ?
_reflns_number_total     2495
_reflns_number_gt     1548
_reflns_threshold_expression     'I > 2\s(I)'
_refine_ls_structure_factor_coef     Fsqd
_refine_ls_matrix_type     full
_refine_ls_R_factor_all     0.1346
_refine_ls_R_factor_gt     0.0566
_refine_ls_wR_factor_gt     0.0922
_refine_ls_wR_factor_ref     0.1012
_refine_ls_goodness_of_fit_ref     0.999
_refine_ls_restrained_S_all     0.999
_refine_ls_number_reflns     2495
_refine_ls_number_parameters     190
_refine_ls_number_restraints     0
_refine_ls_hydrogen_treatment     constr
_refine_ls_weighting_scheme     calc
_refine_ls_weighting_details
                      'w=1/[\s^2^(Fo^2^)+(0.0548P)^2^] where P=(Fo^2^+2Fc^2^)/3'
_atom_sites_solution_hydrogens     geom
_atom_sites_solution_primary     direct
_atom_sites_solution_secondary     direct
_refine_ls_shift/su_max     0.000
_refine_ls_shift/su_mean     0.000
_refine_diff_density_max     0.093
_refine_diff_density_min     -0.161
_refine_ls_extinction_method     none
_refine_ls_extinction_coef     .
loop_
    _atom_type_symbol
    _atom_type_description
    _atom_type_scat_dispersion_real
    _atom_type_scat_dispersion_imag
    _atom_type_scat_source
    'C' 'C' 0.0033 0.0016
                         'International Tables Vol C Tables 4.2.6.8 and 6.1.1.4'
    'H' 'H' 0.0000 0.0000
                         'International Tables Vol C Tables 4.2.6.8 and 6.1.1.4'
    'N' 'N' 0.0061 0.0033
                         'International Tables Vol C Tables 4.2.6.8 and 6.1.1.4'
    'O' 'O' 0.0106 0.0060
                         'International Tables Vol C Tables 4.2.6.8 and 6.1.1.4'
_computing_data_collection
;
APEX2 (Bruker, 2009)
;
_computing_cell_refinement
;
SAINT (Bruker, 2009)
;
_computing_data_reduction
;
APEX2 (Bruker, 2009)
;
_computing_structure_solution
;
SIR-92 (Altomare <i>et al.</i>,  1994)
;
_computing_structure_refinement
;
<i>SHELXL2018/3</i> (Sheldrick, 2015)
;
_computing_molecular_graphics
;
Ortep-3 for Windows (Farrugia, 2012) and Mercury (Macrae et al.,
2020)
;
_computing_publication_material
;
WinGX publication routines (Farrugia, 2012)
;
loop_
    _atom_site_type_symbol
    _atom_site_label
    _atom_site_fract_x
    _atom_site_fract_y
    _atom_site_fract_z
    _atom_site_U_iso_or_equiv
    _atom_site_adp_type
    _atom_site_calc_flag
    _atom_site_occupancy
    _atom_site_disorder_assembly
    _atom_site_disorder_group
    O O1 0.63879(5) 0.40128(15) 0.44786(5) 0.0604(3) Uani d 1 . .
    O O2 0.53785(6) 0.34750(15) 0.39356(6) 0.0641(4) Uani d 1 . .
    O O3 0.44474(6) 0.07225(16) 0.65984(6) 0.0672(4) Uani d 1 . .
    N N1 0.67268(6) 0.40557(18) 0.52191(7) 0.0559(4) Uani d 1 . .
    C C11 0.45217(7) 0.17739(18) 0.53778(8) 0.0423(4) Uani d 1 . .
    C C10 0.51760(7) 0.23684(17) 0.56343(8) 0.0409(4) Uani d 1 . .
    H H10 0.528401 0.219863 0.614403 0.049 Uiso calc 1 . .
    C C6 0.65205(7) 0.35594(18) 0.64799(8) 0.0419(4) Uani d 1 . .
    C C5 0.61267(8) 0.43223(19) 0.69787(8) 0.0499(4) Uani d 1 . .
    H H5 0.571966 0.479668 0.680373 0.060 Uiso calc 1 . .
    C C8 0.56690(7) 0.31231(18) 0.52928(7) 0.0376(4) Uani d 1 . .
    C C7 0.63081(7) 0.35667(18) 0.56711(8) 0.0400(4) Uani d 1 . .
    C C12 0.42284(8) 0.1993(2) 0.46438(9) 0.0566(5) Uani d 1 . .
    H H12 0.446785 0.253003 0.429297 0.068 Uiso calc 1 . .
    C C1 0.71264(8) 0.2846(2) 0.67501(9) 0.0518(4) Uani d 1 . .
    H H1 0.739346 0.232764 0.642170 0.062 Uiso calc 1 . .
    C C16 0.41449(8) 0.0947(2) 0.58918(9) 0.0511(4) Uani d 1 . .
    C C3 0.69408(9) 0.3668(2) 0.79957(9) 0.0633(5) Uani d 1 . .
    H H3 0.708286 0.370488 0.850331 0.076 Uiso calc 1 . .
    C C9 0.57442(8) 0.3509(2) 0.45076(8) 0.0474(4) Uani d 1 . .
    C C2 0.73315(9) 0.2905(2) 0.75030(10) 0.0632(5) Uani d 1 . .
    H H2 0.773723 0.242656 0.768033 0.076 Uiso calc 1 . .
    C C4 0.63365(9) 0.4380(2) 0.77336(9) 0.0593(5) Uani d 1 . .
    H H4 0.607189 0.489740 0.806480 0.071 Uiso calc 1 . .
    C C15 0.35023(8) 0.0404(2) 0.56730(11) 0.0633(5) Uani d 1 . .
    H H15 0.325381 -0.013537 0.601461 0.076 Uiso calc 1 . .
    C C14 0.32368(9) 0.0672(2) 0.49456(12) 0.0717(6) Uani d 1 . .
    H H14 0.280483 0.032695 0.480253 0.086 Uiso calc 1 . .
    C C13 0.35978(9) 0.1436(2) 0.44307(11) 0.0710(6) Uani d 1 . .
    H H13 0.341624 0.157705 0.393888 0.085 Uiso calc 1 . .
    C C17 0.41045(9) -0.0215(3) 0.71332(9) 0.0764(6) Uani d 1 . .
    H H17A 0.437527 -0.026963 0.760129 0.115 Uiso calc 1 . .
    H H17B 0.370029 0.038399 0.720143 0.115 Uiso calc 1 . .
    H H17C 0.400829 -0.138807 0.695475 0.115 Uiso calc 1 . .
loop_
    _atom_site_aniso_label
    _atom_site_aniso_U_11
    _atom_site_aniso_U_22
    _atom_site_aniso_U_33
    _atom_site_aniso_U_12
    _atom_site_aniso_U_13
    _atom_site_aniso_U_23
    O1 0.0531(8) 0.0810(9) 0.0494(6) -0.0098(6) 0.0165(5) 0.0092(5)
    O2 0.0606(8) 0.0864(9) 0.0452(6) -0.0005(6) 0.0045(5) 0.0073(5)
    O3 0.0630(8) 0.0842(9) 0.0568(7) -0.0219(6) 0.0176(6) 0.0039(6)
    N1 0.0455(9) 0.0667(9) 0.0564(8) -0.0096(7) 0.0101(7) 0.0045(7)
    C11 0.0345(9) 0.0357(8) 0.0577(9) -0.0008(7) 0.0086(7) -0.0027(7)
    C10 0.0416(9) 0.0378(9) 0.0437(7) 0.0012(7) 0.0055(7) -0.0010(6)
    C6 0.0362(9) 0.0402(9) 0.0494(8) -0.0053(7) 0.0054(7) -0.0032(7)
    C5 0.0447(10) 0.0503(10) 0.0545(9) -0.0012(8) 0.0036(8) -0.0042(7)
    C8 0.0354(9) 0.0362(8) 0.0421(7) -0.0012(7) 0.0083(6) 0.0011(6)
    C7 0.0353(9) 0.0371(9) 0.0490(8) -0.0024(7) 0.0103(7) 0.0008(6)
    C12 0.0477(11) 0.0553(11) 0.0653(10) -0.0036(8) -0.0009(8) 0.0075(8)
    C1 0.0401(10) 0.0558(10) 0.0593(9) -0.0014(8) 0.0042(8) -0.0076(8)
    C16 0.0454(11) 0.0462(10) 0.0639(10) -0.0059(8) 0.0161(8) -0.0066(8)
    C3 0.0719(14) 0.0657(12) 0.0499(9) -0.0098(10) -0.0056(9) -0.0071(8)
    C9 0.0471(11) 0.0485(10) 0.0478(8) -0.0001(8) 0.0109(8) 0.0042(7)
    C2 0.0525(11) 0.0653(12) 0.0680(11) -0.0018(9) -0.0123(10) -0.0009(9)
    C4 0.0619(13) 0.0622(12) 0.0547(9) -0.0024(9) 0.0112(9) -0.0136(8)
    C15 0.0442(12) 0.0619(12) 0.0865(13) -0.0126(9) 0.0204(9) -0.0081(10)
    C14 0.0387(11) 0.0725(13) 0.1023(15) -0.0101(9) -0.0008(11) -0.0090(11)
    C13 0.0491(12) 0.0754(14) 0.0847(13) -0.0095(10) -0.0118(10) 0.0106(10)
    C17 0.0838(14) 0.0802(14) 0.0719(11) -0.0161(11) 0.0400(10) 0.0042(10)
_geom_special_details
;
 All esds (except the esd in the dihedral angle between two l.s. planes)
 are estimated using the full covariance matrix.  The cell esds are taken
 into account individually in the estimation of esds in distances, angles
 and torsion angles; correlations between esds in cell parameters are only
 used when they are defined by crystal symmetry.  An approximate (isotropic)
 treatment of cell esds is used for estimating esds involving l.s. planes.
;
loop_
    _geom_bond_atom_site_label_1
    _geom_bond_atom_site_label_2
    _geom_bond_site_symmetry_2
    _geom_bond_distance
    _geom_bond_publ_flag
    O1 C9 . 1.3729(18) ?
    O1 N1 . 1.4376(15) ?
    O2 C9 . 1.2085(17) ?
    O3 C16 . 1.3663(18) ?
    O3 C17 . 1.4341(18) ?
    N1 C7 . 1.2914(18) ?
    C11 C12 . 1.403(2) ?
    C11 C16 . 1.408(2) ?
    C11 C10 . 1.4394(19) ?
    C10 C8 . 1.3566(19) ?
    C10 H10 . 0.9300 ?
    C6 C5 . 1.389(2) ?
    C6 C1 . 1.391(2) ?
    C6 C7 . 1.4754(19) ?
    C5 C4 . 1.3824(19) ?
    C5 H5 . 0.9300 ?
    C8 C7 . 1.4475(19) ?
    C8 C9 . 1.4654(18) ?
    C12 C13 . 1.371(2) ?
    C12 H12 . 0.9300 ?
    C1 C2 . 1.377(2) ?
    C1 H1 . 0.9300 ?
    C16 C15 . 1.392(2) ?
    C3 C2 . 1.378(2) ?
    C3 C4 . 1.384(2) ?
    C3 H3 . 0.9300 ?
    C2 H2 . 0.9300 ?
    C4 H4 . 0.9300 ?
    C15 C14 . 1.379(2) ?
    C15 H15 . 0.9300 ?
    C14 C13 . 1.369(2) ?
    C14 H14 . 0.9300 ?
    C13 H13 . 0.9300 ?
    C17 H17A . 0.9600 ?
    C17 H17B . 0.9600 ?
    C17 H17C . 0.9600 ?
loop_
    _geom_angle_atom_site_label_1
    _geom_angle_atom_site_label_2
    _geom_angle_atom_site_label_3
    _geom_angle_site_symmetry_1
    _geom_angle_site_symmetry_3
    _geom_angle
    _geom_angle_publ_flag
    C9 O1 N1 . . 110.05(10) ?
    C16 O3 C17 . . 118.75(13) ?
    C7 N1 O1 . . 106.87(12) ?
    C12 C11 C16 . . 117.50(15) ?
    C12 C11 C10 . . 123.89(14) ?
    C16 C11 C10 . . 118.61(14) ?
    C8 C10 C11 . . 133.82(13) ?
    C8 C10 H10 . . 113.1 ?
    C11 C10 H10 . . 113.1 ?
    C5 C6 C1 . . 119.18(14) ?
    C5 C6 C7 . . 120.26(14) ?
    C1 C6 C7 . . 120.52(14) ?
    C4 C5 C6 . . 120.39(15) ?
    C4 C5 H5 . . 119.8 ?
    C6 C5 H5 . . 119.8 ?
    C10 C8 C7 . . 123.95(12) ?
    C10 C8 C9 . . 132.47(13) ?
    C7 C8 C9 . . 103.27(12) ?
    N1 C7 C8 . . 113.07(13) ?
    N1 C7 C6 . . 118.35(13) ?
    C8 C7 C6 . . 128.56(13) ?
    C13 C12 C11 . . 121.68(17) ?
    C13 C12 H12 . . 119.2 ?
    C11 C12 H12 . . 119.2 ?
    C2 C1 C6 . . 120.10(16) ?
    C2 C1 H1 . . 119.9 ?
    C6 C1 H1 . . 119.9 ?
    O3 C16 C15 . . 123.35(16) ?
    O3 C16 C11 . . 116.20(14) ?
    C15 C16 C11 . . 120.45(16) ?
    C2 C3 C4 . . 119.86(15) ?
    C2 C3 H3 . . 120.1 ?
    C4 C3 H3 . . 120.1 ?
    O2 C9 O1 . . 118.92(13) ?
    O2 C9 C8 . . 134.47(15) ?
    O1 C9 C8 . . 106.61(12) ?
    C1 C2 C3 . . 120.56(16) ?
    C1 C2 H2 . . 119.7 ?
    C3 C2 H2 . . 119.7 ?
    C5 C4 C3 . . 119.91(16) ?
    C5 C4 H4 . . 120.0 ?
    C3 C4 H4 . . 120.0 ?
    C14 C15 C16 . . 119.51(17) ?
    C14 C15 H15 . . 120.2 ?
    C16 C15 H15 . . 120.2 ?
    C13 C14 C15 . . 121.19(17) ?
    C13 C14 H14 . . 119.4 ?
    C15 C14 H14 . . 119.4 ?
    C14 C13 C12 . . 119.65(17) ?
    C14 C13 H13 . . 120.2 ?
    C12 C13 H13 . . 120.2 ?
    O3 C17 H17A . . 109.5 ?
    O3 C17 H17B . . 109.5 ?
    H17A C17 H17B . . 109.5 ?
    O3 C17 H17C . . 109.5 ?
    H17A C17 H17C . . 109.5 ?
    H17B C17 H17C . . 109.5 ?
loop_
    _geom_torsion_atom_site_label_1
    _geom_torsion_atom_site_label_2
    _geom_torsion_atom_site_label_3
    _geom_torsion_atom_site_label_4
    _geom_torsion_site_symmetry_1
    _geom_torsion_site_symmetry_2
    _geom_torsion_site_symmetry_3
    _geom_torsion_site_symmetry_4
    _geom_torsion
    _geom_torsion_publ_flag
    C9 O1 N1 C7 . . . . 1.14(16) ?
    C12 C11 C10 C8 . . . . -4.4(3) ?
    C16 C11 C10 C8 . . . . 176.65(15) ?
    C1 C6 C5 C4 . . . . 0.4(2) ?
    C7 C6 C5 C4 . . . . -177.39(13) ?
    C11 C10 C8 C7 . . . . -177.90(14) ?
    C11 C10 C8 C9 . . . . -5.5(3) ?
    O1 N1 C7 C8 . . . . 1.18(17) ?
    O1 N1 C7 C6 . . . . -177.58(11) ?
    C10 C8 C7 N1 . . . . 171.42(14) ?
    C9 C8 C7 N1 . . . . -2.85(17) ?
    C10 C8 C7 C6 . . . . -10.0(2) ?
    C9 C8 C7 C6 . . . . 175.75(14) ?
    C5 C6 C7 N1 . . . . 132.05(16) ?
    C1 C6 C7 N1 . . . . -45.7(2) ?
    C5 C6 C7 C8 . . . . -46.5(2) ?
    C1 C6 C7 C8 . . . . 135.77(16) ?
    C16 C11 C12 C13 . . . . 0.3(2) ?
    C10 C11 C12 C13 . . . . -178.59(15) ?
    C5 C6 C1 C2 . . . . -0.2(2) ?
    C7 C6 C1 C2 . . . . 177.52(14) ?
    C17 O3 C16 C15 . . . . 4.0(2) ?
    C17 O3 C16 C11 . . . . -175.92(14) ?
    C12 C11 C16 O3 . . . . 178.84(14) ?
    C10 C11 C16 O3 . . . . -2.2(2) ?
    C12 C11 C16 C15 . . . . -1.1(2) ?
    C10 C11 C16 C15 . . . . 177.91(14) ?
    N1 O1 C9 O2 . . . . 176.89(13) ?
    N1 O1 C9 C8 . . . . -2.88(15) ?
    C10 C8 C9 O2 . . . . 10.1(3) ?
    C7 C8 C9 O2 . . . . -176.37(17) ?
    C10 C8 C9 O1 . . . . -170.22(15) ?
    C7 C8 C9 O1 . . . . 3.35(15) ?
    C6 C1 C2 C3 . . . . 0.0(2) ?
    C4 C3 C2 C1 . . . . 0.1(2) ?
    C6 C5 C4 C3 . . . . -0.3(2) ?
    C2 C3 C4 C5 . . . . 0.1(2) ?
    O3 C16 C15 C14 . . . . -179.53(15) ?
    C11 C16 C15 C14 . . . . 0.4(2) ?
    C16 C15 C14 C13 . . . . 1.1(3) ?
    C15 C14 C13 C12 . . . . -1.9(3) ?
    C11 C12 C13 C14 . . . . 1.1(3) ?
loop_
    _geom_hbond_atom_site_label_D
    _geom_hbond_atom_site_label_H
    _geom_hbond_atom_site_label_A
    _geom_hbond_site_symmetry_D
    _geom_hbond_site_symmetry_H
    _geom_hbond_site_symmetry_A
    _geom_hbond_distance_DH
    _geom_hbond_distance_HA
    _geom_hbond_distance_DA
    _geom_hbond_angle_DHA
    _geom_hbond_publ_flag
    C4 H4 O2 . . 6_566 0.93 2.53 3.463(2) 176.00 yes
    C5 H5 O2 . . 5_666 0.93 2.81 3.728(2) 169 yes
    C10 H10 O3 . . . 0.93 2.26 2.7009(18) 108.00 yes
    C12 H12 O2 . . . 0.93 2.15 2.998(2) 151.00 yes
    C14 H14 N1 . . 3_445 0.93 2.58 3.396(2) 147.00 yes
    C17 H17A O3 . . 2_656 0.96 2.78 3.615(2) 147 yes
    C17 H17C Cg . . 2_656 0.96 2.82 3.606(2) 139 yes
_shelx_hkl_file
;
   4   0   0 2311.97   81.19
  -4   0   0 2275.27   79.99
   6   0   0    4.40    0.70
   6   0   0    5.40    0.70
  -6   0   0    4.00    6.10
  -6   0   0    4.60    0.70
  -6   0   0    5.10    0.70
   6   0   0    7.40    6.70
   6   0   0    5.80    0.80
   6   0   0    5.20    0.70
  -6   0   0    5.50    0.70
  -6   0   0    4.50    0.70
   8   0   0  231.38    5.10
   8   0   0  218.18   33.20
  -8   0   0  233.18    5.30
  -8   0   0  229.08    5.10
  -8   0   0  233.58    5.00
   8   0   0  224.28    5.20
   8   0   0  225.78    4.90
  -8   0   0  218.48   33.10
  -8   0   0  226.38    5.10
   8   0   0  225.78    5.10
 -10   0   0  695.53   12.50
  10   0   0  705.13   12.60
 -10   0   0  695.13   12.20
  10   0   0  695.53   12.60
 -10   0   0  687.93   13.30
 -10   0   0  690.83   12.70
  10   0   0  652.83   65.19
 -10   0   0  665.63   63.99
  10   0   0  700.53   12.40
  12   0   0   22.60    1.70
  12   0   0   26.50    1.90
 -12   0   0   48.00   25.30
  12   0   0   26.70   17.50
  12   0   0   24.00    1.70
  12   0   0   24.30    1.70
 -12   0   0   24.00    1.80
 -12   0   0   22.90    1.70
 -12   0   0   25.60    1.70
 -12   0   0   22.80    1.80
 -14   0   0  157.78    5.00
 -14   0   0  165.58    5.20
  14   0   0  152.78    4.80
  14   0   0  174.68   53.09
 -14   0   0  232.78   63.89
  14   0   0  156.68    5.00
 -14   0   0  157.98    5.20
 -14   0   0  170.08    5.00
 -16   0   0    2.70    1.00
  16   0   0    2.80    1.10
 -16   0   0    2.10    0.80
  16   0   0    1.80    0.90
  16   0   0    2.20    0.90
 -16   0   0    1.60    0.70
  16   0   0   -9.00   32.00
 -16   0   0    8.80   17.10
 -16   0   0    0.80    0.60
 -16   0   0    1.50    0.70
  16   0   0    0.80    0.60
 -18   0   0   36.80   33.80
 -18   0   0   21.00    2.50
  18   0   0   20.20    2.50
 -18   0   0   22.00    2.60
 -18   0   0   24.90    2.30
  18   0   0  127.69   47.20
  18   0   0   19.60    2.60
  18   0   0   22.20    2.20
 -18   0   0   20.70    2.00
  18   0   0   18.80    1.90
 -18   0   0   19.60    1.80
  20   0   0  104.39   64.19
 -20   0   0   29.60   31.80
  22   0   0    6.90    1.40
 -22   0   0    6.40    1.60
  22   0   0    8.50    2.00
 -22   0   0  -22.20   23.60
 -22   0   0    8.60    1.90
  22   0   0    6.80    1.80
 -22   0   0    5.60    1.30
  22   0   0  119.79   66.59
  24   0   0   49.30   82.99
 -24   0   0   37.70   36.60
  26   0   0    1.60    1.30
  26   0   0  102.39  102.79
 -26   0   0    3.20   52.29
  26   0   0    2.70    1.20
 -26   0   0    1.10    1.10
 -28   0   0    5.50    1.80
  28   0   0    4.30    1.40
 -28   0   0    2.10    1.60
 -28   0   0   14.40  117.09
  28   0   0    1.90    1.50
 -30   0   0    0.00    1.50
 -30   0   0    3.70    1.60
  30   0   0    4.20    1.80
  30   0   0   -0.40    1.30
   1  -1   0    2.90    2.80
  -1  -1   0    2.90    0.30
   1  -1   0    3.30    0.40
   1  -1   0    3.10    0.40
  -1  -1   0    2.40    0.30
   1  -1   0    3.20    0.30
   1  -1   0    2.80    0.40
  -1  -1   0    3.90    0.40
  -1  -1   0    3.20    0.40
  -1  -1   0    3.70    0.40
  -1  -1   0    3.30    0.40
   1  -1   0    3.60    0.40
   1   1   0    3.80    0.40
  -1   1   0    3.20    0.40
  -1   1   0    3.90    0.50
   1   1   0    3.00    0.40
   1   1   0    3.00    0.30
  -1   1   0    3.60    0.30
   1   1   0    3.60    2.90
  -1   1   0    4.60    3.90
   1   1   0    3.90    0.50
   1   1   0    2.90    0.40
  -1   1   0    3.20    0.40
  -1   1   0    2.50    0.40
   1   1   0    2.90    0.40
   3  -1   0  522.15   35.80
  -3  -1   0  502.15   34.80
  -3   1   0  526.55   36.10
   5  -1   0   19.10    1.10
   5  -1   0   19.20    1.10
   5  -1   0   21.40    1.10
   5  -1   0   20.60    1.10
   5  -1   0   18.50    1.10
  -5  -1   0   19.80    1.10
  -5  -1   0   17.90    1.10
   5  -1   0   40.40   18.70
  -5  -1   0   28.90   13.70
  -5  -1   0   18.60    1.10
  -5  -1   0   20.20    1.10
   5   1   0   18.50    1.10
  -5   1   0   20.40    1.10
  -5   1   0   22.70    1.10
   5   1   0   19.70    1.00
  -5   1   0   18.20    1.10
   5   1   0   19.60    1.10
  -5   1   0   25.70   12.10
   5   1   0   14.00    8.90
  -5   1   0   19.00    1.10
   5   1   0   19.40    1.10
  -7  -1   0  306.37    6.00
  -7  -1   0  310.27    6.30
   7  -1   0  306.87   38.60
   7  -1   0  299.07    6.10
   7  -1   0  297.37    6.20
   7  -1   0  294.27    6.00
  -7  -1   0  302.87    6.20
   7  -1   0  303.27    6.00
  -7  -1   0  316.87    6.30
   7  -1   0  301.77    6.20
  -7  -1   0  313.47    6.20
  -7   1   0  307.77    6.20
   7   1   0  304.07    6.20
   7   1   0  313.77    6.20
   7   1   0  300.37   36.80
   7   1   0  303.67    5.90
   7   1   0  309.97    6.30
  -7   1   0  313.17    6.20
  -7   1   0  301.17    6.20
  -7   1   0  309.47    6.10
  -9  -1   0  153.38   39.80
   9  -1   0  135.19    3.90
   9  -1   0   97.69   28.50
   9  -1   0  131.59    3.70
  -9  -1   0  131.49    3.80
  -9  -1   0  135.09    3.90
   9  -1   0  132.79    3.90
   9  -1   0  131.59    3.60
  -9  -1   0  127.49    3.80
  -9  -1   0  126.69    3.60
  -9  -1   0  134.69    3.80
   9  -1   0  125.79    3.70
  -9   1   0  111.89   30.70
  -9   1   0  138.49    3.80
   9   1   0  129.49    3.80
   9   1   0  129.89    3.70
   9   1   0  159.68   29.30
   9   1   0  132.29    3.90
   9   1   0  130.09    3.60
  -9   1   0  131.69    3.80
  -9   1   0  127.09    3.80
 -11  -1   0   82.89    3.20
  11  -1   0   88.69    3.00
  11  -1   0   82.69    3.20
  11  -1   0   87.19    3.20
 -11  -1   0   83.79    3.00
  11  -1   0   85.89   39.10
  11  -1   0   83.49    3.20
 -11  -1   0   81.89    3.20
 -11  -1   0   79.99    3.00
 -11  -1   0  142.89   42.20
  11  -1   0   85.19    3.00
 -11  -1   0   83.89    3.20
  11   1   0   86.49    3.30
 -11   1   0   83.99    3.20
 -11   1   0   81.69    3.10
  11   1   0   89.49    3.10
  11   1   0  112.29   23.70
  11   1   0   86.19    3.40
 -11   1   0   86.29    3.30
 -11   1   0   68.69   29.70
  11   1   0   84.49    3.20
 -11   1   0   79.69    3.00
 -13  -1   0   37.40    2.20
  13  -1   0   38.60    2.40
  13  -1   0   35.90    2.30
  13  -1   0   33.40    2.00
 -13  -1   0   36.00    2.30
  13  -1   0   46.20   32.70
  13  -1   0   34.60    2.00
 -13  -1   0   37.40    2.30
 -13  -1   0   36.30    2.10
  13  -1   0   33.50    2.10
 -13  -1   0   63.59   27.40
 -13  -1   0   31.80    2.10
 -13   1   0   34.00    2.20
 -13   1   0   36.60    2.20
 -13   1   0   42.70   24.30
  13   1   0   39.70    2.50
  13   1   0   35.00    2.20
 -13   1   0   35.90    2.30
  13   1   0   26.90   20.40
 -13   1   0   37.50    2.20
  13   1   0   39.10    2.10
  13   1   0   32.30    2.10
  15  -1   0   16.70    1.70
 -15  -1   0   17.30    1.70
 -15  -1   0   15.90    1.80
  15  -1   0   16.30    2.10
  15  -1   0   18.90    1.70
 -15  -1   0   16.70    1.80
 -15  -1   0   16.00    2.10
  15  -1   0   17.40   23.20
 -15  -1   0   -4.00   13.60
  15  -1   0   17.80    1.80
  15  -1   0   16.40    1.50
 -15  -1   0   20.60    1.80
 -15   1   0   15.10   13.30
  15   1   0   20.80   26.10
  15   1   0   17.30    1.70
  15   1   0   17.70    1.80
 -15   1   0   15.10    1.80
 -15   1   0   15.60    1.60
 -15   1   0   17.30    1.80
  15   1   0   13.90    1.70
  15   1   0   17.30    1.70
 -15   1   0   14.70    1.50
 -17  -1   0    3.50   12.80
  17  -1   0    2.00    1.10
 -17  -1   0    4.00    1.20
  17  -1   0    1.20    0.80
 -17  -1   0    2.90    1.00
  17  -1   0    2.40    0.80
  17  -1   0    1.10    0.70
 -17  -1   0    2.90    1.00
 -17  -1   0    1.70    1.00
  17  -1   0    2.60    0.90
 -17  -1   0    2.20    0.90
  17  -1   0  -31.00   28.50
 -17   1   0    1.70    0.90
 -17   1   0    1.90    0.90
 -17   1   0    1.40    0.90
  17   1   0    1.30    0.80
 -17   1   0   11.10   21.10
  17   1   0    2.40    1.00
  17   1   0    0.70   20.80
 -19  -1   0   35.20   21.50
  19  -1   0    8.60    1.60
 -19  -1   0    6.90    1.50
  19  -1   0    6.30    1.60
  19  -1   0    8.00    1.50
 -19  -1   0    7.20    1.40
  19  -1   0   28.50   58.19
 -19  -1   0    8.20    1.70
 -19   1   0  -16.60   21.40
 -19   1   0    7.20    1.70
  19   1   0    6.60    1.60
  19   1   0    7.70    1.70
  19   1   0    5.40    1.40
 -19   1   0    7.80    1.60
 -19   1   0    6.30    1.60
  19   1   0    8.10    1.60
  19   1   0  104.49   43.80
 -21  -1   0   10.40    1.90
  21  -1   0    9.90    1.70
  21  -1   0    9.70    2.00
 -21  -1   0   12.40    2.30
 -21  -1   0   11.80    2.20
 -21  -1   0  -25.20   16.40
  21   1   0   11.20    2.20
  21   1   0   12.00    2.20
  21   1   0   17.30   50.99
 -21   1   0  -18.80   22.70
 -21   1   0   11.20    2.00
 -21   1   0    9.70    1.90
 -21   1   0   11.60    2.10
  23  -1   0    0.10    0.90
 -23  -1   0    3.90    1.40
  23  -1   0   13.30   75.89
  23  -1   0    2.10    0.90
 -23  -1   0   26.20   34.90
 -23  -1   0    0.50    1.10
  23   1   0    2.20    1.30
 -23   1   0    0.60    0.90
 -23   1   0    1.40    1.10
  23   1   0    1.70    1.20
  23   1   0  -59.29   67.19
 -23   1   0    2.70    1.20
 -23   1   0   32.10   62.39
  25  -1   0   84.89   93.79
 -25  -1   0   -6.90   43.00
 -25   1   0   51.79   48.70
  25   1   0  100.89  101.59
 -27  -1   0   -3.30   46.10
  27   1   0  -70.49  116.79
  29  -1   0    2.00    1.20
 -29  -1   0    6.50    1.90
 -29  -1   0    2.40    1.70
  29  -1   0    3.00    1.80
  29   1   0    4.00    1.80
 -29   1   0    2.50    1.70
  29   1   0    3.90    1.40
 -29   1   0    5.90    2.00
  31  -1   0   -3.50    1.00
 -31  -1   0    0.20    1.60
  31  -1   0    2.10    1.70
  31   1   0    5.20    2.20
 -31   1   0    0.90    1.50
 -31   1   0    0.30    2.20
  31   1   0    3.20    1.60
   0  -2   0    9.10    0.80
   0  -2   0   11.00    0.90
   0  -2   0   10.80    0.80
   0  -2   0   10.00    0.80
   0  -2   0   10.30    0.80
   0   2   0   12.10    0.90
   0   2   0   10.50    0.60
   0   2   0    9.40    0.80
   0   2   0    9.30    0.80
   0   2   0    8.30    8.40
   0   2   0    9.30    0.90
  -2  -2   0   36.00    1.50
  -2  -2   0   34.00    1.50
  -2  -2   0   33.50    1.20
   2  -2   0   36.10    1.30
   2  -2   0   34.10    1.50
   2  -2   0   38.50   14.10
   2  -2   0   36.50    1.50
  -2  -2   0   35.70    1.50
   2  -2   0   34.30    1.40
  -2  -2   0   36.70    1.50
   2   2   0   36.60    1.50
   2   2   0   35.60    1.20
   2   2   0   36.10    1.50
   2   2   0   36.20    1.60
  -2   2   0   32.50    1.40
  -2   2   0   33.20    1.50
  -2   2   0   34.10    1.50
   2   2   0   37.90    1.50
   2   2   0   33.40   13.50
  -2   2   0   36.10    1.50
   2   2   0   34.70    1.50
  -2   2   0   34.90    1.30
  -2   2   0   42.40   16.90
  -4  -2   0 1476.45   83.29
   4  -2   0 1572.34   82.39
   4   2   0 1529.55   78.59
  -4   2   0 1563.24   81.89
   6  -2   0   93.99    2.80
   6  -2   0   86.59    2.80
  -6  -2   0   84.39    2.90
  -6  -2   0   89.49    2.70
   6  -2   0  135.09   38.40
  -6  -2   0   90.89    2.80
  -6  -2   0   93.99    2.90
   6  -2   0   92.69    2.90
  -6  -2   0   91.29    2.90
  -6  -2   0  113.79   33.10
   6  -2   0   88.89    2.90
   6   2   0   96.69    2.70
  -6   2   0   91.19    2.60
   6   2   0   91.79    2.90
  -6   2   0   94.39    2.90
  -6   2   0   94.49    2.90
   6   2   0  134.19   20.10
   6   2   0   89.49    2.80
  -6   2   0   90.49    2.30
   6   2   0   92.69    2.80
   6   2   0   86.89    2.70
  -6   2   0  147.59   39.30
  -6   2   0   91.19    2.80
   8  -2   0    9.20    1.30
  -8  -2   0   11.00    1.30
   8  -2   0    8.40    1.10
   8  -2   0   10.70    1.30
   8  -2   0   22.40   25.20
  -8  -2   0   10.70    1.30
  -8  -2   0   11.90    1.10
  -8  -2   0    9.60    1.20
  -8  -2   0   -2.50    5.70
  -8  -2   0    9.10    1.80
   8  -2   0    9.20    1.20
  -8   2   0   10.20    1.20
   8   2   0   10.00    1.20
   8   2   0   11.00    1.00
   8   2   0   11.10    1.40
   8   2   0   12.00   15.40
   8   2   0   10.60    1.00
  -8   2   0   10.10    1.20
   8   2   0    9.80    1.20
  -8   2   0   10.20    1.10
  -8   2   0   10.10    1.00
  -8   2   0    2.40    6.10
  10  -2   0   -0.40    0.40
 -10  -2   0    0.40    0.50
 -10  -2   0   -0.30    0.30
  10  -2   0    0.00    0.60
 -10  -2   0   -0.30    0.30
  10  -2   0    0.20    0.40
 -10  -2   0    4.20    9.10
 -10  -2   0    0.10    0.40
 -10  -2   0   -0.10    0.50
  10   2   0    0.50    0.60
  10   2   0   -0.10    0.30
 -10   2   0   -0.20    0.50
  10   2   0    4.50   11.50
 -10   2   0   -0.40    0.40
  10   2   0   -0.10    0.40
 -10   2   0    0.60    0.50
 -10   2   0    0.80    0.50
  10   2   0   -0.30    0.40
 -12  -2   0    9.60    1.40
  12  -2   0   10.10    1.50
  12  -2   0    4.80   13.20
 -12  -2   0   31.50   19.20
  12  -2   0    8.50    1.40
 -12  -2   0    8.90    1.40
  12  -2   0    8.70    1.30
 -12  -2   0    8.80    1.50
 -12  -2   0    7.50    1.30
  12  -2   0    9.20    1.30
 -12  -2   0    9.00    1.50
 -12   2   0    2.00    9.50
  12   2   0    6.80    1.20
 -12   2   0    8.00    1.30
 -12   2   0    7.60    1.20
  12   2   0    6.80    1.30
  12   2   0   -0.10   12.30
  12   2   0   10.90    1.60
  12   2   0    8.30    1.30
 -12   2   0    9.30    1.40
 -12   2   0   10.10    1.50
  14  -2   0   11.90   24.70
  14  -2   0   24.30    1.80
 -14  -2   0   15.40   15.50
  14  -2   0   27.10    2.10
 -14  -2   0   26.00    2.10
 -14  -2   0   30.30    2.20
 -14  -2   0   29.50    2.10
  14  -2   0   28.40    2.00
  14  -2   0   23.60    1.90
 -14  -2   0   30.20    2.20
  14   2   0   25.30    2.10
  14   2   0   26.70    2.10
 -14   2   0   25.50    2.00
  14   2   0   34.60   24.90
 -14   2   0   31.10    2.20
 -14   2   0    2.70   14.80
  14   2   0   23.10    1.90
  14   2   0   24.40    1.90
 -14   2   0   24.40    2.10
 -14   2   0   28.50    2.10
  16  -2   0    0.60    0.80
 -16  -2   0    1.90    0.90
 -16  -2   0    2.90    1.00
  16  -2   0    0.40    0.70
  16  -2   0  -24.80   27.00
 -16  -2   0    1.00    0.80
 -16  -2   0    1.90    1.10
  16  -2   0    2.70    1.10
 -16  -2   0  -14.60   10.10
  16   2   0  -20.70   27.00
 -16   2   0    2.60    1.00
  16   2   0    2.10    1.10
 -16   2   0    1.10    0.80
  16   2   0    0.50    0.70
 -16   2   0   -3.00    8.90
 -16   2   0    1.30    0.80
 -16   2   0    0.60    0.70
  16   2   0    1.20    0.60
  18  -2   0    1.10    0.80
  18  -2   0    0.10    0.80
 -18  -2   0    0.70    0.70
  18  -2   0   -4.50   42.00
 -18  -2   0    2.40    1.00
 -18  -2   0    1.20    0.80
 -18  -2   0    1.60    0.90
 -18  -2   0    1.00    0.80
  18  -2   0    0.10    0.90
 -18  -2   0    8.90   15.60
  18  -2   0   -1.20    0.50
 -18   2   0    1.10    0.80
  18   2   0    1.20    1.00
  18   2   0    0.80    0.80
 -18   2   0    0.80    0.80
 -18   2   0    1.60    1.10
  18   2   0   -5.40   29.00
 -18   2   0   26.10   20.80
  18   2   0    0.50    0.60
  18   2   0    0.10    0.90
 -18   2   0    0.80    0.90
  20  -2   0  122.69   54.79
 -20  -2   0   -6.80   26.40
 -20  -2   0    3.60    1.20
  20  -2   0    6.10    1.80
  20  -2   0    2.50    1.10
 -20  -2   0    5.60    1.60
 -20   2   0    3.20    1.30
  20   2   0  -37.20   30.50
  20   2   0    6.10    1.60
  20   2   0    6.60    1.70
 -20   2   0    1.50   26.00
 -20   2   0    5.00    1.60
 -22  -2   0    9.70    1.80
 -22  -2   0    8.30    2.00
  22  -2   0  121.09  110.39
  22  -2   0    6.70    1.50
  22  -2   0    7.20    1.90
 -22  -2   0  -33.30   29.50
 -22   2   0    6.60    1.40
 -22   2   0    4.90    1.50
  22   2   0    9.40    2.10
 -22   2   0    9.00    2.00
  22   2   0    5.00   48.70
  22   2   0    5.30    1.60
 -22   2   0   23.40   25.70
 -24  -2   0  -26.40   45.90
  24  -2   0   50.39  101.79
  24   2   0    5.90   71.09
 -24   2   0   77.39   80.49
 -26  -2   0   26.50   50.69
  26  -2   0  134.39  118.89
  26   2   0  239.38  110.49
 -26   2   0   17.80   55.29
  28  -2   0   -0.40    1.20
 -28  -2   0   -1.50    1.00
  28  -2   0   -0.20    1.10
 -28  -2   0    0.00    1.00
 -28   2   0    2.80    1.80
  28   2   0   -0.60    1.20
  28   2   0    0.30    0.90
 -30  -2   0    0.60    1.60
  30  -2   0   -0.70    1.20
 -30  -2   0    0.50    1.10
  30  -2   0   -1.00    1.10
 -30   2   0    0.80    1.40
  30   2   0   -0.90    1.30
  30   2   0    0.50    1.20
  -1  -3   0  367.86    7.10
   1  -3   0  369.06    7.20
   1  -3   0  372.46    7.20
   1  -3   0  367.36    7.30
  -1  -3   0  365.86    7.20
   1  -3   0  373.06    7.20
   1  -3   0  321.07   40.40
  -1  -3   0  358.96    7.20
  -1  -3   0  367.26    7.20
   1  -3   0  366.06    6.90
   1  -3   0  352.06    7.10
  -1  -3   0  372.16    7.20
   1   3   0  377.96    7.20
   1   3   0  362.56    7.20
   1   3   0  361.96    6.30
  -1   3   0  375.66    7.20
   1   3   0  365.06    7.10
  -1   3   0  368.96    7.00
   1   3   0  364.66    7.10
  -1   3   0  355.36   42.00
  -1   3   0  362.56    6.90
  -1   3   0  379.66    7.40
   1   3   0  348.07   41.00
   1   3   0  365.26    7.00
  -3  -3   0  253.07    4.90
   3  -3   0  251.07    5.50
  -3  -3   0  247.88    5.50
   3  -3   0  243.78    5.40
   3  -3   0  245.48    5.50
  -3  -3   0  250.57    5.40
   3  -3   0  235.28    4.90
  -3  -3   0  245.78    5.50
   3  -3   0  245.58   36.00
  -3  -3   0  232.18    5.40
   3  -3   0  241.18    5.60
  -3   3   0  247.88    5.30
   3   3   0  254.77   34.90
  -3   3   0  247.58    5.00
  -3   3   0  249.88    5.70
   3   3   0  245.38    4.90
   3   3   0  247.78    5.60
  -3   3   0  253.57    5.50
   3   3   0  248.58    5.40
   3   3   0  248.18    5.50
  -3   3   0  252.07    5.50
   3   3   0  247.78    5.50
   3   3   0  235.88    5.40
  -3   3   0  226.88   35.00
   3   3   0  259.37   37.40
  -5  -3   0  102.09   33.30
  -5  -3   0   67.59    2.60
  -5  -3   0   69.59    2.70
   5  -3   0  110.59   36.60
  -5  -3   0   61.29    2.30
   5  -3   0   59.49    2.00
  -5  -3   0   66.69    2.40
   5  -3   0   63.39    2.60
   5  -3   0   63.79    2.50
  -5  -3   0   63.09    2.20
  -5  -3   0   67.09    2.60
   5   3   0   65.09    2.50
   5   3   0   63.49    2.20
   5   3   0  105.59   37.60
  -5   3   0   64.79    2.50
  -5   3   0   64.19    2.10
  -5   3   0   62.59    2.50
   5   3   0   59.89    2.40
  -5   3   0   97.89   34.70
  -5   3   0   66.19    2.50
   5   3   0   62.39    2.60
   5   3   0   66.49    2.40
   5   3   0   61.29    2.40
  -5   3   0   64.69    2.60
  -7  -3   0   30.60    1.90
  -7  -3   0   38.90   21.70
  -7  -3   0   29.90    1.90
   7  -3   0   33.10    1.80
   7  -3   0   34.80    2.00
  -7  -3   0   32.80    1.90
   7  -3   0   79.39   36.10
  -7  -3   0   33.30    1.80
   7  -3   0   33.10    1.90
  -7  -3   0   30.90    1.70
   7  -3   0   31.80    1.90
  -7   3   0   30.70    1.90
  -7   3   0   30.30    1.80
  -7   3   0   29.70   14.40
  -7   3   0   34.10    1.90
   7   3   0   29.90    1.70
   7   3   0   30.60    1.80
  -7   3   0   31.00    1.60
  -7   3   0   30.50    1.80
  -7   3   0   30.40    1.40
   7   3   0   32.20    1.70
   7   3   0   48.80   22.40
   7   3   0   33.90    1.90
  -9  -3   0   23.10    1.70
  -9  -3   0   22.80    1.60
  -9  -3   0   26.30    1.80
  -9  -3   0   23.40    1.80
   9  -3   0   23.00    1.60
   9  -3   0   24.90    1.80
  -9  -3   0   23.90   16.20
   9  -3   0   27.50    1.80
  -9  -3   0   25.30    1.70
   9  -3   0   23.10    1.70
   9  -3   0   33.20   20.80
  -9   3   0   22.90    1.50
   9   3   0   26.20    1.80
   9   3   0   39.60   23.80
   9   3   0   26.80    1.80
   9   3   0   25.30    1.80
  -9   3   0   24.70    1.70
  -9   3   0   24.00    1.70
  -9   3   0   24.50    1.80
  -9   3   0   38.10   22.20
   9   3   0   22.00    1.60
  -9   3   0   23.70    1.30
   9   3   0   26.20    1.90
  11  -3   0   18.80    1.60
 -11  -3   0   17.80    1.60
  11  -3   0   17.10    1.60
 -11  -3   0   18.00    1.50
 -11  -3   0   17.20    1.60
 -11  -3   0   19.20    1.70
  11  -3   0   16.40   13.60
 -11  -3   0   17.00    1.70
 -11  -3   0   34.30   17.60
  11  -3   0   17.70    1.70
  11  -3   0   18.60    1.70
  11   3   0   20.70    1.70
 -11   3   0   19.00    1.60
  11   3   0   36.20   28.60
  11   3   0   20.50    1.60
 -11   3   0   17.60    1.50
  11   3   0   19.80    1.70
 -11   3   0    6.90   12.20
  11   3   0   17.70    1.60
 -11   3   0   20.20    1.80
  11   3   0   17.80    1.40
 -11   3   0   17.60    1.20
 -13  -3   0   15.20    1.90
 -13  -3   0   -7.10   14.50
 -13  -3   0   19.70    1.80
 -13  -3   0   16.80    1.70
  13  -3   0   16.70    1.60
 -13  -3   0   18.50    1.90
  13  -3   0   16.20    1.60
  13  -3   0   17.50    1.80
  13  -3   0   13.80    1.80
  13   3   0   17.30    1.70
  13   3   0   15.70    1.50
 -13   3   0   17.00    1.30
 -13   3   0   16.10    1.60
 -13   3   0   17.40    2.10
  13   3   0   15.70    1.40
  13   3   0   10.60    1.90
  13   3   0   55.29   33.20
 -13   3   0   17.10   14.90
  13   3   0   15.90    1.70
 -13   3   0   15.20    1.80
 -15  -3   0   19.70   16.00
 -15   3   0   10.00   14.40
  15   3   0    2.40   29.50
 -17  -3   0   15.70   23.00
  17  -3   0   96.69   59.29
 -17   3   0   14.70   28.70
  19  -3   0   54.29   46.70
 -19  -3   0   38.40   30.00
 -19   3   0   21.10   27.80
  21  -3   0   11.70   90.59
 -21  -3   0   -9.20   31.80
 -21   3   0   16.40   36.30
  21   3   0   76.99   47.60
  23  -3   0    1.10    1.10
 -23  -3   0   -6.60   34.10
 -23  -3   0    3.20    1.50
  23  -3   0   30.60   94.59
 -23  -3   0    1.80    1.20
  23   3   0  109.29   62.99
  23   3   0    2.80    1.30
 -23   3   0   -5.10   40.80
  23   3   0    2.90    1.30
 -23   3   0    2.20    1.40
 -23   3   0    0.00    0.80
  25  -3   0    0.10    1.00
 -25  -3   0    0.70    1.30
 -25  -3   0   42.50   50.69
 -25  -3   0    0.70    1.10
  25  -3   0    1.30    0.90
  25  -3   0  142.69  132.89
 -25   3   0  -93.29  112.59
 -25   3   0    0.10    1.00
 -25   3   0    0.20    0.80
  25   3   0   -0.90    0.90
  25   3   0    1.10    1.10
 -25   3   0   -1.30    1.00
  25   3   0  -13.60   78.39
 -27  -3   0   -0.60    1.00
 -27  -3   0    0.00    1.30
  27  -3   0    1.20    1.40
  27   3   0   -2.70    0.90
 -27   3   0    0.50    0.90
 -27   3   0    1.10    1.30
  27   3   0    0.40    1.20
  29  -3   0    0.50    1.30
  29  -3   0   -0.40    1.10
 -29  -3   0    3.30    1.70
 -29  -3   0   -0.40    1.20
 -29   3   0    1.50    1.20
  29   3   0    1.40    1.30
 -29   3   0    1.20    1.60
   0  -4   0  335.27   48.70
   0  -4   0  338.17    7.40
   0  -4   0  332.27    7.30
   0  -4   0  341.77    7.30
   0  -4   0  339.87    7.10
   0  -4   0  333.57    7.30
   0  -4   0  344.37    7.40
   0   4   0  311.67   46.10
   0   4   0  345.67    7.20
   0   4   0  332.87    7.20
   0   4   0  334.37    6.10
   0   4   0  345.17    7.50
   0   4   0  338.27    7.10
   2  -4   0    0.30    0.50
   2  -4   0   -9.10    7.50
   2  -4   0   -0.40    0.50
   2  -4   0    0.30    0.50
  -2  -4   0    0.50    0.60
  -2  -4   0    0.60    0.50
  -2  -4   0   -0.10    0.50
   2  -4   0    0.00    0.50
   2  -4   0   -0.40    0.40
  -2  -4   0    0.10    0.50
   2  -4   0    0.60    0.40
  -2   4   0   -0.50    0.40
   2   4   0   -3.90    6.00
  -2   4   0   -6.20    6.80
   2   4   0    0.00    0.50
  -2   4   0    0.30    0.50
   2   4   0   -0.20    0.40
   2   4   0   -0.20    0.50
   2   4   0   -0.60    0.50
  -2   4   0    1.00    0.60
   2   4   0    0.30    0.50
   2   4   0   -0.20    0.30
  -2   4   0    0.10    0.40
   2   4   0    0.30    7.10
   4  -4   0  308.97    6.90
   4  -4   0  298.37    6.80
   4  -4   0  293.17    7.00
  -4  -4   0  294.47    6.80
  -4  -4   0  298.37    6.90
  -4  -4   0  296.07    6.90
   4  -4   0  283.67    6.70
   4  -4   0  292.67    6.10
  -4  -4   0  290.07    6.00
   4  -4   0  305.57   47.00
  -4  -4   0  291.87    6.70
   4   4   0  276.87    6.60
  -4   4   0  302.07    6.80
  -4   4   0  294.87    7.30
   4   4   0  281.07    6.60
   4   4   0  249.97   43.90
  -4   4   0  293.17    7.00
   4   4   0  289.97    6.00
  -4   4   0  305.37    6.20
   4   4   0  293.97   45.50
   4   4   0  303.47    6.80
   4   4   0  301.17    7.00
   4   4   0  293.67    6.70
  -4   4   0  296.77   45.70
  -4   4   0  296.67    6.90
  -6  -4   0   44.20    2.40
  -6  -4   0   47.70    2.30
  -6  -4   0   47.40    2.30
   6  -4   0   47.50    2.50
   6  -4   0   48.30    2.00
  -6  -4   0   45.00    2.50
   6  -4   0   44.90    2.40
  -6  -4   0   48.20    2.50
   6  -4   0   81.89   39.90
  -6  -4   0   49.20    2.20
  -6   4   0   45.50    1.80
   6   4   0   48.80   28.00
  -6   4   0   47.00    2.50
  -6   4   0   47.30    2.50
   6   4   0   46.30    2.10
   6   4   0   44.30    2.30
  -6   4   0   44.80    1.90
   6   4   0   48.60    2.40
  -6   4   0   77.89   34.30
   6   4   0   47.50    2.40
  -6   4   0   46.50    2.30
   6   4   0   48.60    2.40
  -6   4   0   49.10    2.50
   6   4   0   41.70    2.40
  -8  -4   0   19.50    1.70
  -8  -4   0   16.50    1.60
  -8  -4   0   54.69   30.20
   8  -4   0   16.10    1.60
   8  -4   0   17.70    1.70
   8  -4   0   18.30    1.60
  -8  -4   0   17.20    1.60
   8  -4   0   18.30    1.50
   8  -4   0   25.50   17.50
  -8  -4   0   17.30    1.50
  -8  -4   0   16.70    1.50
  -8   4   0   19.80    1.70
  -8   4   0   19.30    1.70
   8   4   0   18.10    1.60
  -8   4   0   18.60    1.30
   8   4   0   17.40    1.50
   8   4   0   16.60    1.50
  -8   4   0   17.00    1.30
  -8   4   0   18.90    1.70
   8   4   0   16.80    1.50
   8   4   0   22.00   18.40
   8   4   0   17.00    1.50
  -8   4   0    7.00   14.80
  -8   4   0   17.80    1.50
 -10  -4   0   69.89    3.40
 -10  -4   0   60.19    2.90
 -10  -4   0   60.89    3.10
  10  -4   0   66.09    3.00
  10  -4   0   60.59    3.60
  10  -4   0   81.49   42.90
 -10  -4   0   63.99    3.10
  10  -4   0   64.39    3.10
 -10  -4   0   69.39    3.00
  10  -4   0   65.19    3.80
 -10  -4   0   82.99   29.30
  10   4   0   70.69    3.80
 -10   4   0   64.39    2.70
 -10   4   0   58.89    2.90
  10   4   0   60.99    2.90
  10   4   0   62.09    3.00
  10   4   0   62.19    2.80
  10   4   0   26.90   23.80
 -10   4   0   63.29    2.40
 -10   4   0   61.59    3.10
 -10   4   0   64.49    3.20
 -10   4   0   65.99   30.00
  12  -4   0    6.80    1.40
 -12  -4   0    9.90    1.70
  12  -4   0   37.60   20.30
 -12  -4   0    8.20    1.50
 -12  -4   0    7.80    1.40
  12  -4   0    8.20    1.40
 -12  -4   0   -0.30   13.60
  12  -4   0    8.80    1.60
  12  -4   0    8.20    1.50
 -12  -4   0    7.50    1.50
 -12  -4   0    7.40    1.40
  12   4   0   10.50    1.60
 -12   4   0    8.00    1.40
  12   4   0    5.70    1.30
  12   4   0    6.80    1.50
 -12   4   0    3.60   11.90
 -12   4   0    8.40    1.50
 -12   4   0    8.40    1.40
 -12   4   0    7.40    1.00
  12   4   0   18.00   26.00
  12   4   0    7.00    1.20
 -12   4   0    5.60    1.30
 -12   4   0    7.50    1.30
 -14  -4   0    1.20    0.80
 -14  -4   0    2.00    1.00
 -14  -4   0    1.70    1.00
  14  -4   0    2.90    1.10
  14  -4   0    2.50    0.80
  14  -4   0    1.00    0.80
 -14  -4   0    2.90    1.00
  14  -4   0    5.00   39.00
 -14  -4   0    3.10    1.00
 -14  -4   0  -19.80   17.30
  14  -4   0    4.00    1.30
 -14   4   0    2.30    0.70
 -14   4   0    1.90   18.30
 -14   4   0    3.10    1.00
  14   4   0    2.50    1.10
  14   4   0    3.40    1.00
 -14   4   0    3.50    1.20
 -14   4   0    3.50    1.10
  14   4   0    2.10    1.10
  14   4   0    2.30    1.00
  14   4   0    3.20    1.00
  14   4   0   10.90   29.50
  16  -4   0   10.60    2.00
  16  -4   0    9.70    1.80
 -16  -4   0    8.00    1.60
  16  -4   0   65.79   35.30
 -16  -4   0    9.40    1.70
 -16  -4   0   37.50   20.20
  16  -4   0    8.20    1.70
 -16  -4   0   10.70    1.90
 -16   4   0    8.10    1.60
  16   4   0    2.00   34.30
  16   4   0    7.70    1.70
 -16   4   0    7.30    1.60
  16   4   0    8.70    1.60
 -16   4   0    7.40    1.70
 -16   4   0  -16.70   22.90
  16   4   0   11.10    2.00
  16   4   0    7.00    1.30
 -16   4   0    9.10    1.30
  18  -4   0   10.00    2.10
  18  -4   0    7.90    1.70
 -18  -4   0    9.30    1.70
  18  -4   0   95.29   67.59
 -18  -4   0    9.80    2.00
 -18  -4   0   -1.90   20.10
 -18   4   0   43.50   38.80
  18   4   0    8.30    1.90
  18   4   0    9.60    1.90
 -18   4   0    8.90    1.70
 -18   4   0   10.60    2.10
  18   4   0   28.00   53.99
 -18   4   0    9.80    1.40
  18   4   0    9.20    1.60
 -20  -4   0   30.80   36.50
  20  -4   0  131.29   75.59
 -20   4   0   10.20   31.60
 -22  -4   0    4.80    1.70
 -22  -4   0    3.40   34.90
  22  -4   0  -63.39   95.59
  22  -4   0    4.80    1.60
 -22  -4   0    4.80    1.60
 -22   4   0  109.39   62.89
  22   4   0    4.70    1.50
 -22   4   0    4.90    1.90
  22   4   0   15.80   56.69
  22   4   0    4.70    1.70
 -22   4   0    4.10    1.10
  24  -4   0 -172.18   98.59
 -24  -4   0  -20.20   49.80
 -24   4   0  -65.49   55.29
 -26  -4   0    0.90    1.00
  26  -4   0    1.70    1.50
 -26  -4   0    1.40    1.40
  26  -4   0    1.10    1.00
  26   4   0    1.50    1.30
  26   4   0    1.70    1.50
 -26   4   0   -0.20    0.80
 -26   4   0   -2.60    1.20
  28  -4   0    0.70    1.30
 -28  -4   0   -2.30    1.10
  28  -4   0   -0.40    1.40
 -28  -4   0   -0.50    1.20
  28   4   0    0.70    1.20
 -28   4   0   -0.40    0.90
 -28   4   0    2.20    1.80
  -1  -5   0   34.60    2.20
   1  -5   0   33.90    2.30
  -1  -5   0   33.80    2.10
   1  -5   0   35.70    2.20
  -1  -5   0   34.50    2.10
   1  -5   0   38.10    2.10
   1  -5   0   32.40    2.20
   1  -5   0   47.60   24.90
  -1  -5   0   36.00    2.20
   1  -5   0   35.80    2.20
   1  -5   0   36.80    2.30
  -1  -5   0   38.20    2.40
  -1  -5   0   33.70    2.20
   1   5   0   42.00   30.50
  -1   5   0   32.80    2.00
  -1   5   0   34.00    2.10
  -1   5   0   36.00    2.20
  -1   5   0   34.50    2.30
   1   5   0   37.30    2.20
   1   5   0   36.30    2.20
   1   5   0   33.80    1.50
  -1   5   0   36.10   22.50
  -1   5   0   33.80    1.50
   1   5   0   37.60    2.30
   1   5   0   34.40    2.10
   3  -5   0   31.20    2.10
  -3  -5   0   31.10    2.20
   3  -5   0   33.70    2.20
  -3  -5   0   34.80    2.20
   3  -5   0   29.80    2.10
   3  -5   0   37.30    2.40
  -3  -5   0   33.00    2.10
  -3  -5   0   29.00    2.00
   3  -5   0   33.10    2.20
   3   5   0   31.60    2.00
   3   5   0   47.20   31.10
  -3   5   0   32.90    2.20
   3   5   0   37.70   28.10
   3   5   0   30.50    2.10
   3   5   0   32.80    2.20
   3   5   0   27.30    2.00
  -3   5   0   33.80    2.10
   3   5   0   31.60    1.60
   3   5   0   33.30    2.00
  -3   5   0   34.40   18.60
  -3   5   0   31.60    2.10
  -3   5   0   31.20    1.90
  -5  -5   0    1.60    0.70
  -5  -5   0    2.30    0.90
  -5  -5   0    1.70    0.90
  -5  -5   0    2.10    0.60
  -5  -5   0    2.40    0.90
   5  -5   0    2.10    0.90
   5  -5   0    1.50    0.60
  -5  -5   0    2.30    0.80
   5  -5   0   -0.80   15.90
   5  -5   0    3.00    1.00
   5  -5   0    1.40    0.80
   5   5   0    1.00    0.70
   5   5   0   -6.30   14.30
  -5   5   0   12.00   12.20
   5   5   0   35.90   29.80
  -5   5   0    1.70    0.80
  -5   5   0    1.10    0.80
  -5   5   0    2.20    0.90
   5   5   0    2.90    0.90
   5   5   0    3.40    1.00
   5   5   0    2.20    0.80
  -5   5   0    1.00    0.60
   5   5   0    1.80    0.80
   5   5   0    2.70    0.70
  -7  -5   0  116.99    3.80
  -7  -5   0  122.99    4.30
   7  -5   0  123.09    3.60
   7  -5   0  118.39    4.60
   7  -5   0  113.59    4.40
   7  -5   0  118.99    4.40
  -7  -5   0  109.09    4.40
  -7  -5   0  120.49    4.20
  -7  -5   0  122.49    4.50
  -7  -5   0  113.79    4.40
   7   5   0  117.79    4.30
  -7   5   0  115.59    3.40
   7   5   0  115.09    4.30
  -7   5   0  118.89    3.60
   7   5   0  116.99    4.20
   7   5   0  121.59    4.60
   7   5   0  121.29    3.90
   7   5   0  215.08   68.09
  -7   5   0  120.19    4.50
  -7   5   0  118.49    4.20
  -7   5   0  100.49   39.00
  -7   5   0  122.29    4.50
   7   5   0  123.09    4.50
   7   5   0  151.68   53.29
  -9  -5   0    0.80    0.80
   9  -5   0    3.40    1.00
  -9  -5   0    3.00    1.10
  -9  -5   0    4.30    1.10
   9  -5   0    3.10    1.10
   9  -5   0    2.40    0.90
  -9  -5   0    3.00    1.00
   9  -5   0    4.50    1.20
  -9  -5   0    3.50    0.90
  -9   5   0    2.60    1.00
   9   5   0    3.40    0.90
  -9   5   0    3.80    1.00
   9   5   0    4.40    1.10
  -9   5   0    5.20    1.20
   9   5   0    3.20    0.90
  -9   5   0    4.10    1.10
   9   5   0    3.70    1.10
   9   5   0    4.10    1.10
  -9   5   0    3.40    0.90
  -9   5   0   27.60   17.10
   9   5   0    1.50   22.70
  -9   5   0    3.20    0.80
  11  -5   0   -0.30    0.60
  11  -5   0  -23.10   23.80
 -11  -5   0    0.20    0.70
  11  -5   0    0.40    0.50
 -11  -5   0    0.10    0.60
 -11  -5   0    0.50    0.60
 -11  -5   0   -0.40    0.60
  11  -5   0    0.10    0.70
 -11  -5   0   -2.50   18.40
  11  -5   0    0.90    0.90
 -11  -5   0    0.40    0.70
  11   5   0    0.90    0.80
 -11   5   0    1.10    0.90
 -11   5   0    0.40    0.60
  11   5   0   -0.40    0.50
 -11   5   0   -0.90    0.50
 -11   5   0   -0.30    0.30
  11   5   0   11.60   22.90
  11   5   0    1.30    0.70
 -11   5   0   -0.20    0.40
 -11   5   0   28.40   16.60
  11   5   0   -0.20    0.50
  11   5   0   -0.20    0.50
 -13  -5   0    8.20    2.00
  13  -5   0    9.10    1.80
 -13  -5   0    9.80    2.00
  13  -5   0    6.90    1.60
  13  -5   0  -16.50   25.90
 -13  -5   0    5.10   17.50
  13  -5   0    9.90    1.70
  13  -5   0    6.20    1.50
 -13  -5   0   10.10    1.80
 -13  -5   0    5.80    1.30
 -13  -5   0   10.50    1.70
  13   5   0    8.00    1.60
 -13   5   0    8.90    1.20
  13   5   0   51.69   40.20
 -13   5   0    8.20    1.50
 -13   5   0   11.50    2.00
  13   5   0    9.60    1.60
  13   5   0    6.20    1.40
 -13   5   0    7.90    1.30
  13   5   0    9.00    1.70
 -13   5   0    2.80   26.40
 -13   5   0    9.40    1.80
 -15  -5   0    5.80   16.00
 -15   5   0  -10.10   26.40
  15   5   0  -70.59   42.40
  17  -5   0   43.10   66.49
 -17   5   0   57.59   43.90
  19  -5   0    0.70    1.00
  19  -5   0   -0.50    1.00
 -19  -5   0   -0.50    0.80
 -19  -5   0    1.40    0.90
  19  -5   0 -125.09   80.49
 -19  -5   0    9.70   27.40
  19   5   0    0.00    0.90
  19   5   0   58.89   44.10
  19   5   0   -0.30    0.80
  19   5   0    0.40    0.90
 -19   5   0    0.60    0.60
 -19   5   0  -30.80   34.30
 -19   5   0   -0.70    1.00
 -19   5   0    1.40    1.10
 -21  -5   0   34.30   52.39
  21  -5   0  145.49   96.99
 -21   5   0  -74.69   64.49
  23  -5   0  438.66  188.88
 -23   5   0   11.10   96.09
  25  -5   0    1.40    1.30
 -25  -5   0    2.30    1.20
 -25  -5   0   -2.70    0.90
  25  -5   0    1.30    1.30
 -25   5   0   -0.50    0.60
 -25   5   0   -1.30    1.10
  25   5   0    1.00    1.20
  25   5   0   -1.00    1.10
 -25   5   0    0.20    1.10
 -27  -5   0   -0.30    1.30
  27  -5   0    3.20    1.60
 -27  -5   0   -1.60    1.10
  27  -5   0   -1.60    1.00
  27   5   0    0.90    1.30
 -27   5   0    2.20    1.80
 -27   5   0   -2.30    1.10
  27   5   0    1.60    1.50
 -27   5   0    1.30    0.80
   0  -6   0    0.60    0.70
   0  -6   0    1.20    0.80
   0  -6   0    0.20    0.70
   0  -6   0    0.60    0.70
   0  -6   0    0.20    0.60
   0  -6   0   -0.60    0.50
   0   6   0   -0.30    0.50
   0   6   0   -1.00    0.50
   0   6   0    0.20    0.40
   0   6   0   -9.80   12.40
   0   6   0    0.60    0.60
   0   6   0    0.20    0.60
  -2  -6   0   11.50    1.70
   2  -6   0   11.00    1.70
   2  -6   0   10.40    1.50
   2  -6   0   10.50    1.80
  -2  -6   0   10.70    1.80
   2  -6   0   96.49   39.70
   2  -6   0    9.90    1.70
   2  -6   0    9.30    1.60
   2  -6   0   11.40    1.80
  -2  -6   0   10.20    1.70
  -2  -6   0    9.70    1.60
  -2  -6   0   10.10    1.70
   2   6   0   13.30    1.80
   2   6   0   11.00    1.00
  -2   6   0    8.70    0.80
  -2   6   0   10.60    1.70
   2   6   0    8.50    1.50
  -2   6   0    8.30    1.40
  -2   6   0   17.80   24.40
  -2   6   0    9.20    1.50
   2   6   0    8.20    1.50
  -2   6   0    7.30    1.40
   2   6   0    8.70   21.20
   2   6   0   14.90   17.00
   4   6   0    9.40   16.80
   4   6   0  -33.70   20.00
  -4   6   0    4.40   21.70
   6  -6   0   15.10    2.10
  -6  -6   0   12.10    1.80
  -6  -6   0   16.10    2.00
   6  -6   0   15.10    2.10
  -6  -6   0   11.70    2.10
  -6  -6   0   11.50    1.80
  -6  -6   0   10.80    1.80
   6  -6   0   20.60   28.00
   6  -6   0   18.10    2.40
   6  -6   0   12.60    1.90
   6  -6   0   14.30    1.40
   6   6   0   12.60    1.80
   6   6   0   15.70    2.00
  -6   6   0   35.70   20.10
   6   6   0   29.10   39.20
   6   6   0   14.90    2.00
   6   6   0   13.40    1.30
   6   6   0   16.30   33.20
  -6   6   0   13.30    1.90
  -6   6   0   13.80    1.10
  -6   6   0   16.60    2.20
   6   6   0   17.70    2.30
  -6   6   0   12.10    1.80
  -6   6   0   14.30    1.40
   6   6   0    9.40    1.70
  -8  -6   0   10.80    1.70
   8  -6   0   10.00    1.80
   8  -6   0    7.70    1.60
  -8  -6   0   11.60    1.90
  -8  -6   0    7.70    1.50
  -8  -6   0    9.40    1.80
   8  -6   0    9.50    1.30
  -8  -6   0    9.50    1.80
   8  -6   0   32.20   24.00
  -8  -6   0    8.00    1.30
   8  -6   0   12.40    1.90
   8   6   0    8.50    1.50
   8   6   0    8.00   17.00
  -8   6   0    8.70    1.30
   8   6   0   12.90    2.10
  -8   6   0   20.20   24.10
  -8   6   0   12.60    2.00
   8   6   0   -7.60   19.90
  -8   6   0   11.20    1.90
   8   6   0    8.70    1.40
   8   6   0    9.60    1.70
   8   6   0    9.40    1.60
  -8   6   0    7.80    1.10
  -8   6   0    9.00    1.60
 -10  -6   0   15.50    2.60
 -10  -6   0   18.00    1.70
  10  -6   0   62.99   37.00
 -10  -6   0   22.90    2.80
  10  -6   0   17.10    2.50
  10  -6   0   24.60    2.80
  10  -6   0   21.50    2.20
 -10  -6   0   19.80    2.30
  10  -6   0   19.50    2.00
 -10   6   0   21.60    2.30
  10   6   0   30.40   40.60
 -10   6   0   15.40    1.50
 -10   6   0   20.20    1.60
  10   6   0   20.20    1.80
 -10   6   0   22.40    2.40
 -10   6   0   23.00    2.30
 -10   6   0   36.60   23.20
  10   6   0   19.60    2.00
 -10   6   0   18.60    2.40
  10   6   0   14.70   31.20
 -12   6   0  -15.50   23.70
 -14  -6   0    4.20    1.30
  14  -6   0    4.00    1.50
  14  -6   0    8.30    2.00
 -14  -6   0    6.90    1.50
  14  -6   0    3.20    1.20
 -14  -6   0    6.60    1.60
  14   6   0    7.40    1.70
 -14   6   0    5.70    1.60
 -14   6   0    9.30    2.20
 -14   6   0    6.60    1.10
 -14   6   0    7.30    1.80
 -14   6   0    6.40    1.40
  14   6   0    8.00    1.60
 -14   6   0   -7.10   31.30
  14   6   0    5.80    1.40
 -16  -6   0  -23.10   26.00
 -16  -6   0    0.10    0.80
  16  -6   0    0.60    1.00
  16  -6   0   -4.40   46.60
 -16  -6   0    3.20    1.30
  16  -6   0    0.10    0.80
  16   6   0   61.09   46.80
 -16   6   0    2.90    1.30
  16   6   0    1.00    1.00
 -16   6   0    0.00    0.80
 -16   6   0   -0.20    0.90
  18  -6   0  174.08   78.39
 -18  -6   0    2.60   39.90
 -18   6   0  115.29   56.19
  18   6   0  139.19   81.09
 -20  -6   0    3.20    1.30
 -20  -6   0  -18.30   48.20
  20  -6   0    4.10    1.70
  20  -6   0  -29.60   97.39
 -20  -6   0    4.10    1.40
  20  -6   0    8.00    2.10
  20   6   0  110.19   75.69
 -20   6   0 -108.89   65.19
  20   6   0    5.10    1.70
  20   6   0    5.70    1.70
 -20   6   0    2.30    1.50
 -22  -6   0   -1.00    1.00
  22  -6   0   -0.30    1.20
 -22  -6   0   -0.60    0.80
  22  -6   0    0.30    1.30
  22   6   0   -0.30    1.10
 -22   6   0   -0.10    1.10
 -22   6   0   -0.80    1.10
  22   6   0   -1.90    1.00
 -22   6   0   -0.20    0.50
  24  -6   0   -0.50    1.00
 -24  -6   0    0.00    1.10
 -24  -6   0    1.20    1.20
  24  -6   0    1.20    1.30
 -24   6   0    1.30    1.30
 -24   6   0   -0.10    1.10
 -24   6   0   -0.90    0.60
  24   6   0   -1.20    0.90
  24   6   0   -1.20    1.00
 -26  -6   0    1.60    1.30
  26  -6   0    0.90    1.50
  26  -6   0    4.70    2.00
 -26  -6   0    3.80    1.50
 -26   6   0    3.00    1.60
 -26   6   0    2.90    1.60
  26   6   0    1.20    1.70
  26   6   0    1.90    1.60
  -1  -7   0   19.90    2.40
   1  -7   0   17.00    2.40
  -1  -7   0   20.60    2.10
   1  -7   0   26.70    3.20
  -1  -7   0   22.00    2.30
   1  -7   0   17.10    2.30
  -1  -7   0   18.90    2.50
  -1  -7   0   18.90    2.40
   1  -7   0   22.70    2.70
   1  -7   0   20.00    2.50
   1  -7   0   19.60    1.80
  -1  -7   0   23.90    2.30
   1   7   0   19.80    2.10
  -1   7   0   19.60    2.00
  -1   7   0   17.30    2.40
  -1   7   0   20.40    2.50
  -1   7   0   19.80    2.00
   1   7   0   19.40    1.30
   1   7   0   13.40   29.90
  -1   7   0   42.40   55.09
   1   7   0   38.90   25.60
  -1   7   0   18.70    1.20
   1   7   0   19.90    2.10
   1   7   0   17.80    2.20
   1   7   0   16.30    2.30
   3  -7   0    4.70    1.40
  -3  -7   0    7.00    1.60
   3  -7   0    5.60    1.40
   3  -7   0    4.30    1.50
  -3  -7   0    6.30    1.60
   3  -7   0    5.00    1.50
   3  -7   0   71.99   33.00
  -3  -7   0    5.40    1.40
  -3  -7   0    4.20    1.20
   3  -7   0    3.50    1.00
   3   7   0    3.80    1.20
   3   7   0    6.50    1.00
   3   7   0    5.60    1.40
  -3   7   0    4.40    1.30
  -3   7   0    4.40    0.70
   3   7   0    6.50    1.50
   3   7   0  -33.20   23.50
  -3   7   0    4.80    1.20
   3   7   0    6.40    1.50
   3   7   0    4.10   30.70
  -3   7   0    6.80    1.50
  -5   7   0   -9.60   28.40
   5   7   0   -7.00   20.20
   5   7   0  -21.10   26.10
   7  -7   0   -0.70    0.50
   7  -7   0    2.30    1.20
   7  -7   0    0.40    0.90
  -7  -7   0    0.00    0.90
  -7  -7   0    1.20    0.90
   7  -7   0   54.69   32.80
   7  -7   0    0.80    1.00
  -7  -7   0    1.00    1.00
  -7   7   0    0.00    0.40
  -7   7   0  -16.70   28.60
   7   7   0   -0.10    0.60
  -7   7   0    0.80    0.60
  -7   7   0    0.10    0.80
  -7   7   0    1.10    0.90
   7   7   0    0.60    1.10
   7   7   0    1.50    0.90
   7   7   0    1.30   42.40
   7   7   0    0.10    0.50
   7   7   0   20.80   37.60
  -9  -7   0   29.00    2.10
   9  -7   0   23.70    2.40
   9  -7   0   -7.30   69.49
   9  -7   0   28.30    2.80
  -9  -7   0   29.20    2.50
  -9  -7   0   26.40    2.60
   9  -7   0   26.40    2.70
   9   7   0   25.90    2.40
   9   7   0   -1.30   40.40
   9   7   0   27.60    2.10
  -9   7   0   26.30    2.50
  -9   7   0   22.20   34.20
   9   7   0   40.00   43.60
  -9   7   0   28.70    2.00
  -9   7   0   27.90    2.30
   9   7   0   21.10    2.20
  -9   7   0   25.30    1.70
  11  -7   0    5.10    1.80
  11  -7   0    5.70    1.50
  11  -7   0    3.40    1.30
  11  -7   0   51.29   37.50
 -11  -7   0    3.10    1.20
 -11  -7   0    4.40    1.60
 -11  -7   0    3.50    1.40
 -11   7   0    3.80    1.40
  11   7   0    4.90    1.20
 -11   7   0  -31.20   35.40
  11   7   0   23.50   31.80
 -11   7   0    3.80    1.30
 -11   7   0    4.30    1.00
  11   7   0    5.40    1.60
 -11   7   0    5.10    1.10
  11   7   0  -12.60   42.10
 -13  -7   0    1.30    0.90
  13  -7   0    1.20    1.20
 -13  -7   0    1.70    1.10
  13  -7   0    1.50    1.20
 -13  -7   0    0.70    1.00
 -13   7   0    0.70    1.20
  13   7   0   -8.20   59.69
 -13   7   0    1.10    0.60
  13   7   0    3.20    1.30
 -13   7   0    0.10    0.70
 -13   7   0    1.10    1.20
  13   7   0    0.10    0.70
 -13   7   0    0.70   35.40
  15  -7   0   26.90   74.09
 -15   7   0  -47.80   47.90
  15   7   0  132.69   54.49
  15   7   0  144.59   71.79
  17  -7   0   31.70  100.99
  17   7   0  307.87  118.29
 -19  -7   0    2.10    1.50
  19  -7   0    2.90    1.70
  19  -7   0    0.90    1.30
 -19  -7   0    1.70    1.20
 -19   7   0    1.30    1.30
 -19   7   0    3.30    1.50
 -19   7   0    2.30    0.70
  19   7   0    2.70    1.20
  19   7   0    2.40    1.40
  21  -7   0    1.50    1.20
 -21  -7   0    0.20    1.10
 -21  -7   0    0.10    1.20
  21  -7   0    1.50    1.60
 -21   7   0    0.30    1.80
 -21   7   0    0.20    0.50
 -21   7   0    1.30    1.20
  21   7   0    0.30    1.10
  21   7   0    0.50    1.30
  23  -7   0    1.70    1.60
  23  -7   0   -1.20    1.20
 -23  -7   0   -0.30    1.00
 -23  -7   0   -1.40    1.30
  23   7   0    1.00    1.30
 -23   7   0    1.80    1.30
  23   7   0   -0.50    1.20
 -23   7   0   -0.90    1.30
  25  -7   0   -1.40    1.40
 -25  -7   0   -2.00    1.20
 -25  -7   0   -0.20    1.70
  25  -7   0   -0.10    1.50
  25   7   0   -1.70    1.30
  25   7   0   -1.80    1.10
 -25   7   0    0.80    1.60
 -25   7   0    0.70    1.60
   0  -8   0    5.10    1.40
   0  -8   0    5.20    1.70
   0  -8   0    5.50    1.60
   0  -8   0    4.20    1.20
   0  -8   0    5.10    1.50
   0   8   0    3.30    1.20
   0   8   0  -27.00   44.90
   0   8   0    4.50    1.30
   0   8   0    4.00    1.30
   0   8   0    5.10    0.70
  -2  -8   0   -0.50    0.80
   2  -8   0    1.00    1.00
   2  -8   0    0.80    1.10
   2  -8   0    0.90    1.00
  -2  -8   0    2.80    1.30
   2  -8   0    1.60    1.40
  -2  -8   0    2.30    1.20
   2  -8   0    3.00    1.20
   2   8   0  -34.40   43.60
  -2   8   0    2.70    0.60
  -2   8   0  -21.90   49.80
  -2   8   0    2.70    1.20
   2   8   0    3.40    1.30
   2   8   0   43.90   30.80
  -2   8   0    2.90    1.10
  -2   8   0    1.20    0.90
   2   8   0    3.20    1.10
   2   8   0    1.00    1.00
   2   8   0    0.70    0.50
  -4  -8   0    2.00    1.10
   4  -8   0    2.80    1.30
   4   8   0   10.20   31.20
  -4   8   0    2.00   45.60
   4   8   0    3.00    1.20
   4   8   0  -12.90   38.90
  -6  -8   0    8.60    2.00
   6  -8   0    8.50    1.50
   6  -8   0    6.50    1.80
   6  -8   0   11.30    2.30
   6  -8   0  123.19   50.89
   6  -8   0   10.60    2.10
  -6  -8   0   10.10    2.00
   6  -8   0    7.30    1.90
  -6  -8   0   10.60    2.10
  -6   8   0   10.80    2.10
   6   8   0    8.90    1.90
  -6   8   0   11.20    2.10
   6   8   0   42.30   39.50
  -6   8   0   14.70   51.79
   6   8   0   10.60    1.40
  -6   8   0    8.50    1.00
  -6   8   0    8.60    1.00
   6   8   0  -46.80   62.99
  -6   8   0    8.60    1.60
   8  -8   0    7.20    1.30
  -8  -8   0    9.10    1.90
   8  -8   0    9.30    2.10
  -8  -8   0    9.00    1.80
   8  -8   0    5.00    1.70
   8  -8   0   11.20    2.20
  -8  -8   0    9.10    2.00
  -8   8   0    7.30    1.70
  -8   8   0  -42.90   49.10
   8   8   0    1.20   55.19
  10  -8   0 -110.59   72.89
  10  -8   0    5.40    1.80
 -10  -8   0    6.00    1.80
  10  -8   0    2.80    1.40
 -10  -8   0    5.70    1.60
  10  -8   0    4.50    1.60
 -10   8   0    6.20    1.70
 -10   8   0    3.50    0.90
  10   8   0    5.70    1.60
 -10   8   0   35.30   38.50
  10   8   0   79.09   54.79
  10   8   0    5.60    1.20
 -10   8   0    5.80    1.40
  10   8   0   43.50   50.69
  12  -8   0  -71.49   90.79
 -12   8   0   28.10   84.19
  12   8   0  121.79   85.89
  14  -8   0  180.38  117.29
 -14   8   0  -76.89   75.89
  14   8   0   12.90  110.79
  16  -8   0    0.10    1.20
 -16  -8   0    0.50    1.20
 -16  -8   0    0.50    1.20
  16  -8   0    4.40    1.70
 -16   8   0    2.20    1.40
  16   8   0    3.80    1.20
  16   8   0    1.30    1.10
 -16   8   0    2.20    1.50
 -16   8   0    1.80    0.70
 -16   8   0   -0.70    1.00
 -18  -8   0    7.20    1.80
  18  -8   0    3.40    1.70
 -18  -8   0    4.40    1.90
  18  -8   0    8.50    2.20
  18   8   0    5.10    1.60
 -18   8   0    9.60    2.30
  18   8   0    4.80    1.50
 -18   8   0    8.70    2.20
 -20  -8   0   -0.60    1.20
  20  -8   0    1.80    1.30
  20  -8   0    1.60    1.40
 -20  -8   0    0.00    1.10
 -20   8   0    1.70    1.50
 -20   8   0    0.20    0.50
  20   8   0   -0.40    1.20
 -20   8   0    0.70    1.40
  20   8   0   -0.30    1.10
 -22  -8   0    0.90    1.70
 -22  -8   0   -0.90    1.10
  22  -8   0   -2.00    1.00
 -22   8   0   -0.60    1.60
  22   8   0    1.20    1.20
 -22   8   0    2.70    1.60
  22   8   0    0.00    1.30
   1   9   0  155.88   61.99
  -1   9   0  100.59   46.20
  -1   9   0  -74.99   69.69
   3  -9   0    2.50    1.30
  -3  -9   0    1.20    1.40
   3  -9   0    2.30    1.50
  -3  -9   0    3.80    1.50
   3  -9   0    1.90    1.50
   3   9   0    0.90    0.50
  -3   9   0    3.40    1.20
  -3   9   0  -15.70   82.39
  -3   9   0    2.10    1.30
  -3   9   0    1.20    0.30
   3   9   0   32.80   52.59
   3   9   0    3.90    1.40
   3   9   0    1.10    1.10
   5  -9   0    7.30    2.00
   5  -9   0    5.30    2.10
   5  -9   0    7.70    1.70
   5  -9   0  -63.39   81.79
  -5  -9   0    4.70    1.50
   5  -9   0    7.70    3.10
  -5  -9   0    5.50    1.60
  -5   9   0    6.30    1.80
  -5   9   0   71.29   76.89
  -5   9   0    4.80    1.30
  -5   9   0    6.10    0.60
  -5   9   0    5.40    0.60
   5   9   0    5.60    1.00
   5   9   0    5.40    1.70
  -7  -9   0    0.70    1.00
   7  -9   0    1.70    1.20
   7  -9   0    0.60    1.30
   7  -9   0  138.19   98.89
  -7  -9   0   -0.30    1.00
   7  -9   0   -0.90    0.90
   7  -9   0   -2.20    0.90
  -7  -9   0    0.80    1.00
  -7   9   0 -116.99   77.39
  -7   9   0    0.60    0.40
  -7   9   0    0.80    1.10
   7   9   0    0.50    0.70
   7   9   0 -152.58   94.99
  -7   9   0    1.80    0.80
  -7   9   0    0.60    0.30
   7   9   0    2.30    1.10
   9  -9   0  228.08   94.99
   9  -9   0    5.40    1.90
  -9   9   0   94.19   81.99
   9   9   0 -162.68  107.59
 -11  -9   0    0.70    1.20
  11  -9   0    2.40    1.60
 -11  -9   0    1.30    1.30
  11  -9   0    1.90    1.50
  11  -9   0    3.50    1.70
  11   9   0    0.70    0.70
  11   9   0    3.60    1.50
 -11   9   0    0.80    0.70
 -11   9   0    0.50    0.50
 -11   9   0    0.50    0.70
 -13  -9   0    0.60    1.20
  13  -9   0   -0.10    1.20
 -13  -9   0    2.00    1.10
  13  -9   0    2.00    1.40
  13  -9   0    0.70    1.00
 -13   9   0    0.30    0.70
 -13   9   0    0.50    1.40
  13   9   0    0.20    0.90
  13   9   0    0.40    0.90
 -13   9   0   -0.90    0.90
  15  -9   0    1.30    1.20
  15  -9   0    1.20    1.50
 -15  -9   0    0.10    1.10
  15  -9   0   -1.60    1.10
 -15  -9   0    0.20    1.20
 -15   9   0   -0.70    1.20
  15   9   0    2.30    1.40
  15   9   0   -0.90    0.80
  17  -9   0    0.90    1.40
 -17  -9   0   -1.00    1.10
 -17  -9   0   -0.60    1.00
  17  -9   0    0.00    1.30
  17   9   0   -0.70    1.10
  17   9   0    0.10    1.10
 -17   9   0    0.40    0.70
 -17   9   0    0.80    1.30
 -19  -9   0    5.00    1.90
  19  -9   0    1.20    1.40
 -19  -9   0    3.30    1.90
  19  -9   0    0.80    1.60
  19   9   0    0.60    1.10
  19   9   0   -0.60    1.10
 -19   9   0    2.30    1.50
   0 -10   0    3.10    1.60
   0 -10   0    0.00    1.00
  -2 -10   0   -0.40    1.00
   2 -10   0    0.40    1.10
  -2 -10   0   -0.70    1.10
   2 -10   0    0.10    1.10
  -2  10   0    0.10    0.90
   4 -10   0    1.70    1.50
  -4 -10   0    0.90    1.30
   4 -10   0    2.40    1.40
   4 -10   0    1.80    1.50
  -4 -10   0    0.30    1.30
  -4 -10   0    0.30    1.30
  -4  10   0    0.90    1.40
   4  10   0    0.90    0.40
   4  10   0    1.40    1.30
  -4  10   0    0.70    1.00
   6 -10   0    5.60    1.90
  -6 -10   0    5.10    1.80
   6 -10   0    3.70    1.80
   6 -10   0    5.60    1.90
  -6 -10   0    5.20    1.70
  -6 -10   0    5.60    2.00
   6  10   0    4.40    0.90
  -6  10   0    5.20    1.40
   6  10   0    5.90    1.80
  -6  10   0    6.50    1.90
   8 -10   0    1.00    1.50
   8 -10   0    3.90    1.70
  -8 -10   0    3.70    1.50
  -8 -10   0    2.80    1.40
   8 -10   0    2.60    1.50
   8  10   0    2.20    1.40
  -8  10   0    2.00    1.30
  -8  10   0    2.20    1.10
   8  10   0    4.50    1.00
 -10 -10   0    2.40    1.50
  10 -10   0    1.80    1.70
 -10 -10   0    0.40    1.30
  10 -10   0    1.60    1.50
  10 -10   0    0.70    1.30
  10  10   0    0.40    0.80
  10  10   0    2.80    1.60
 -10  10   0    0.80    1.30
 -10  10   0   -0.10    0.80
  12 -10   0    0.30    1.30
 -12 -10   0   -0.10    1.20
  12 -10   0   -1.00    1.30
  12 -10   0    0.20    1.20
 -12 -10   0    1.10    1.40
 -12  10   0    1.00    1.30
  12  10   0    2.90    1.20
  12  10   0   -0.60    0.90
 -12  10   0    1.30    0.90
  14 -10   0   -1.30    1.30
  14 -10   0    2.60    1.50
  14 -10   0   -1.00    1.20
 -14 -10   0    1.80    1.70
 -14 -10   0   -2.40    1.00
  14  10   0   -1.10    0.90
 -14  10   0   -1.30    0.80
 -14  10   0    1.60    1.50
  14  10   0   -0.80    1.00
 -16 -10   0   -0.80    1.10
  16 -10   0    1.60    2.00
 -16 -10   0    0.60    1.30
  16 -10   0    0.50    1.50
 -16  10   0    0.50    1.50
  16  10   0    0.40    1.40
  16  10   0    0.30    1.30
  -1 -11   0    1.20    1.30
   1 -11   0    4.00    1.80
  -1  11   0   -0.70    1.20
   1  11   0    1.90    1.30
  -3 -11   0   -0.50    1.20
  -3 -11   0   -2.00    1.20
   3 -11   0   -0.40    1.20
   3 -11   0    0.60    1.40
  -3 -11   0    0.40    1.20
   3  11   0    1.40    1.20
  -3  11   0   -0.70    1.20
   5 -11   0    2.00    1.70
  -5 -11   0    0.80    1.20
   5 -11   0    0.90    1.30
   5 -11   0   -0.20    1.20
  -5 -11   0   -0.10    1.20
  -5 -11   0    0.60    1.60
  -5  11   0   -0.90    1.20
   5  11   0    0.50    1.10
  -7 -11   0    4.20    1.60
  -7 -11   0   -0.30    1.10
   7 -11   0    1.30    1.30
   7 -11   0    0.20    1.30
   7 -11   0   -0.40    1.40
   7  11   0    0.00    1.20
  -7  11   0   -1.30    1.30
   9 -11   0    0.70    1.50
  -9 -11   0   -1.10    1.30
   9  11   0    2.10    1.40
  -9  11   0    0.10    1.30
 -11 -11   0    2.30    1.50
  11 -11   0   -1.20    1.60
  11 -11   0   -1.30    1.40
 -11  11   0   -0.60    1.40
 -30   0   1    0.50    1.20
  30   0  -1    1.00    1.10
 -30   0   1   -0.40    1.10
  30   0  -1   -0.30    1.10
  28   0  -1   -1.20    0.90
 -28   0   1    1.30    1.30
 -28   0   1    1.60    1.40
  28   0  -1   -0.10    0.80
 -26   0   1    0.50    1.10
  26   0  -1    0.80    1.20
  26   0  -1    0.70    0.90
 -26   0   1    0.60    1.10
  26   0  -1  -44.70  106.39
 -26   0   1    1.40   45.90
  24   0  -1  -21.80   82.29
 -24   0   1    0.60    1.10
 -24   0   1  -19.40   70.99
 -24   0   1   -0.70    0.90
  24   0  -1    0.10    0.70
  24   0  -1    0.70    1.20
  24   0  -1    1.80    1.20
  22   0  -1  205.78  100.69
 -20   0   1   -1.30    0.60
 -20   0   1   12.90   19.40
 -20   0   1    0.60    0.90
  20   0  -1    0.50    0.90
  20   0  -1  -29.60   43.00
  20   0  -1   -0.30    0.50
  20   0  -1    0.40    0.80
 -20   0   1   -0.20    0.70
  18   0  -1   -0.40    0.80
 -18   0   1   -0.10    0.70
 -18   0   1    0.70    0.80
 -18   0   1   -0.10    0.80
 -18   0   1   -1.20    0.60
  18   0  -1    0.40    0.60
  18   0  -1   -0.30    0.60
 -18   0   1   -0.40    0.60
  18   0  -1    8.00   31.70
 -18   0   1  -12.90   15.10
 -16   0   1    0.00    0.60
  16   0  -1    0.80   22.80
 -16   0   1   -0.60    0.50
  16   0  -1   -0.20    0.70
  16   0  -1    1.00    0.80
 -16   0   1   -0.30    0.40
  16   0  -1   -0.30    0.50
 -16   0   1   15.40   12.60
 -16   0   1   -0.50    0.50
  16   0  -1   -0.30    0.40
  14   0  -1   -0.10    0.40
  14   0  -1   -0.60   13.90
 -14   0   1    0.40    0.50
 -14   0   1   -1.30   17.90
  14   0  -1   -0.20    0.40
  14   0  -1    0.50    0.60
 -14   0   1   -0.20    0.40
 -14   0   1   -0.10    0.50
  14   0  -1   -0.80    0.60
 -14   0   1    0.20    0.50
 -14   0   1    0.40    0.40
  12   0  -1   -0.50    0.40
 -12   0   1    2.80    8.80
 -12   0   1   -0.60    0.30
  12   0  -1    0.10    0.40
 -12   0   1   -0.40    0.40
  12   0  -1   -0.10    0.50
  12   0  -1   -2.20   11.30
 -12   0   1    1.00    0.50
 -12   0   1   -0.50    0.40
  12   0  -1    0.70    0.50
 -12   0   1   -0.20    0.40
 -10   0   1    0.10    0.50
 -10   0   1   -0.60    0.40
  10   0  -1    1.00    0.50
 -10   0   1    0.60    0.50
  10   0  -1    0.00    0.40
  10   0  -1    0.20    0.40
  10   0  -1   -0.10    0.40
 -10   0   1    0.30    0.60
 -10   0   1   12.00   11.40
   8   0  -1   -0.40    0.30
  -8   0   1    0.10    0.30
  -8   0   1    0.00    0.30
  -8   0   1   -0.40    0.40
   8   0  -1   -1.00    5.70
  -8   0   1    1.20    4.80
  -8   0   1    0.20    0.30
   8   0  -1    0.30    0.40
   8   0  -1    0.20    0.40
   8   0  -1    0.00    0.40
  -6   0   1   -4.00    2.30
  -6   0   1   -0.20    0.30
  -6   0   1    0.20    0.30
   6   0  -1    0.30    0.40
   6   0  -1    0.10    0.30
   6   0  -1   -0.30    0.30
  -6   0   1   -0.40    0.30
  -6   0   1   -0.30    0.30
   6   0  -1    0.00    3.40
   6   0  -1   -0.20    0.30
  -4   0   1    0.40    0.30
   4   0  -1    0.30    0.30
  -4   0   1    0.10    0.30
  -4   0   1    0.40    0.30
  -4   0   1    1.60    2.30
   4   0  -1   -1.20    1.20
   4   0  -1    0.00    0.30
   4   0  -1   -0.10    0.30
   4   0  -1   -0.10    0.20
  -4   0   1    0.00    0.30
  -4   0   1   -0.20    0.30
  -2   0  -1    0.10    0.20
   2   0   1    0.00    0.20
   2   0   1    0.20    0.10
   2   0   1    2.70    1.60
  -2   0  -1   -0.80    1.00
   2   0   1   -0.10    0.10
  -2   0  -1    0.20    0.10
  -4   0  -1   -0.20    0.30
   4   0   1    0.50    0.30
   4   0   1    0.00    0.30
  -4   0  -1   -0.10    0.30
   4   0   1   -0.30    0.30
   4   0   1    0.00    0.30
   4   0   1    2.90    4.40
  -4   0  -1    0.20    0.30
  -4   0  -1    0.30    2.40
  -4   0  -1    0.10    0.30
  -6   0  -1   -4.10    5.40
  -6   0  -1    0.20    0.40
   6   0   1    0.60    0.30
   6   0   1    0.00    0.40
  -6   0  -1    0.20    0.40
   6   0   1    3.10    4.60
   6   0   1   -0.10    0.40
  -6   0  -1    0.00    0.40
   6   0   1   -0.20    0.30
  -6   0  -1   -0.60    0.30
  -8   0  -1    0.30    0.40
  -8   0  -1   -3.10    4.20
  -8   0  -1   -0.40    0.30
  -8   0  -1   -0.10    0.40
   8   0   1    3.70    5.30
   8   0   1    0.60    0.50
   8   0   1    0.20    0.40
   8   0   1    0.80    0.50
  -8   0  -1    0.00    0.30
   8   0   1   -0.10    0.40
 -10   0  -1    1.30    0.60
  10   0   1    0.00    0.50
 -10   0  -1    0.30    0.50
 -10   0  -1    0.60    0.60
  10   0   1    0.00    0.50
 -10   0  -1    0.30    0.50
 -10   0  -1    0.40    8.90
  10   0   1    0.30    0.40
  12   0   1    0.10    0.40
 -12   0  -1    7.00   11.10
 -12   0  -1   -0.60    0.30
 -12   0  -1    0.30    0.50
  12   0   1    0.10    0.50
  12   0   1    0.20    0.50
 -12   0  -1   -0.60    0.40
  12   0   1   -2.50   10.20
  12   0   1    0.70    0.50
 -12   0  -1   -0.10    0.50
  14   0   1    0.20    0.50
 -14   0  -1    0.60    0.60
 -14   0  -1   -2.80    9.80
 -14   0  -1    0.00    0.40
 -14   0  -1    0.50    0.50
  14   0   1    3.00   14.50
  14   0   1   -0.30    0.50
  14   0   1    0.50    0.50
  16   0   1   28.70   33.20
 -16   0  -1   14.40   22.80
  18   0   1    0.70    0.90
  18   0   1    1.10    0.70
 -18   0  -1    0.60    0.80
  18   0   1    0.30    0.90
 -18   0  -1   -0.80    0.60
  18   0   1   -0.20    0.50
  18   0   1  -27.80   38.20
 -18   0  -1    0.50    0.60
 -18   0  -1   -0.30    0.50
 -18   0  -1  -20.90   20.00
  18   0   1    0.20    0.50
  20   0   1  130.29   70.79
 -20   0  -1   -4.60   12.80
  22   0   1  105.59   65.59
 -22   0  -1  -15.00   21.60
  24   0   1  130.49   76.19
 -24   0  -1    6.00   46.80
  26   0   1    0.60    1.10
 -26   0  -1    1.50    1.30
 -26   0  -1    0.40    1.20
  26   0   1   97.59  116.69
  26   0   1   -0.10    0.80
 -26   0  -1   -2.90   48.50
 -28   0  -1 -194.98  131.49
 -28   0  -1   -0.40    1.10
  28   0   1    4.60    1.70
 -28   0  -1   -0.50    0.90
  28   0   1   -0.80    0.70
  28   0   1   85.19  286.77
  30   0   1   -0.20    1.20
  30   0   1   -1.40    1.00
 -30   0  -1   -2.40    1.10
 -30   0  -1    0.50    1.30
  31  -1  -1   -0.40    1.10
 -31  -1   1    0.80    1.30
 -31  -1   1    2.80    1.50
  31  -1  -1    0.30    1.40
  31   1  -1   -1.60    1.50
 -31   1   1    2.70    1.80
  31   1  -1    0.20    1.30
 -29  -1   1    0.90    1.40
  29  -1  -1    1.00    1.30
 -29  -1   1    1.90    1.40
  29  -1  -1    0.40    1.90
 -29   1   1   -0.50    1.10
  29   1  -1    0.30    0.90
 -29   1   1   -1.00    1.00
  29   1  -1    0.90    1.30
  27   1  -1  132.29  139.09
  25  -1  -1   -1.30    0.80
  25  -1  -1    0.90    1.00
  25  -1  -1  -70.89  100.19
 -25  -1   1   -0.50    1.00
 -25  -1   1   -8.70   31.00
 -25  -1   1    0.80    1.10
  25   1  -1    0.60    1.20
 -25   1   1   -4.70   58.29
 -25   1   1    1.60    1.30
  25   1  -1    0.70    0.80
  25   1  -1    0.50    1.00
 -25   1   1    0.30    0.90
  25   1  -1  249.38  105.89
  23  -1  -1  -98.39   93.59
 -23  -1   1  -10.20   35.50
  23  -1  -1    0.30    0.90
 -23  -1   1    0.80    0.90
 -23  -1   1    0.10    0.80
  23  -1  -1   -0.20    0.60
  23   1  -1    0.20    0.80
 -23   1   1    0.70    0.90
 -23   1   1    0.50    0.90
  23   1  -1   -0.20    0.80
 -23   1   1   -0.10    1.10
  21  -1  -1    1.30    1.10
 -21  -1   1   -9.70   18.90
  21  -1  -1    1.60    1.10
  21  -1  -1    0.80    0.80
  21  -1  -1   29.00   61.69
 -21  -1   1    0.70    1.00
 -21  -1   1    1.70    1.00
 -21  -1   1    0.60    0.80
  21   1  -1    1.40    1.10
  21   1  -1  -19.30   98.79
  21   1  -1    0.20    0.80
 -21   1   1    0.00    0.80
 -21   1   1    0.70    0.70
 -21   1   1  -12.20   23.30
 -21   1   1    1.40    1.10
  19  -1  -1   -7.80   45.30
  19  -1  -1    6.70    1.50
  19  -1  -1    6.80    1.70
  19  -1  -1    6.60    1.60
 -19  -1   1    7.10    1.60
 -19  -1   1   35.30   34.60
  19  -1  -1    8.10    1.50
 -19  -1   1    8.90    1.60
 -19  -1   1    7.30    1.60
  19   1  -1  -32.80   29.30
  19   1  -1    8.70    1.70
 -19   1   1   -4.50   21.20
  19   1  -1    4.00    1.20
 -19   1   1    7.60    1.60
 -19   1   1    8.10    1.90
 -19   1   1    4.50    1.40
  19   1  -1    5.10    1.40
 -19   1   1    6.40    1.20
 -19   1   1    7.40    1.50
  19   1  -1    8.60    1.70
 -17  -1   1    3.70    1.20
  17  -1  -1    5.00    1.30
 -17  -1   1    6.70    1.50
 -17  -1   1    4.90    1.20
  17  -1  -1    3.70    1.20
  17  -1  -1    5.40    1.20
 -17  -1   1   -8.80   20.10
 -17  -1   1    4.20    1.10
 -17   1   1    4.10    1.20
  17   1  -1    5.70    1.30
  17   1  -1    5.00    1.40
  17   1  -1    5.60    1.40
 -17   1   1    7.30    1.50
 -17   1   1    4.80    1.30
 -17   1   1    6.60    1.20
  17   1  -1    4.50   19.90
 -17   1   1   -3.90   18.00
  17   1  -1    2.90    1.00
  15  -1  -1   10.10    1.50
  15  -1  -1    7.50    1.30
 -15  -1   1    7.40    1.30
 -15  -1   1    8.20    1.50
 -15  -1   1    6.80    1.50
  15  -1  -1    8.30    1.40
 -15  -1   1   17.40   20.40
  15  -1  -1    8.40    1.60
  15  -1  -1  -23.30   22.20
  15  -1  -1    7.30    1.40
 -15  -1   1    8.90    1.50
 -15  -1   1    7.60    1.40
  15   1  -1   33.30   16.20
 -15   1   1    4.50    1.10
  15   1  -1    8.40    1.30
  15   1  -1    8.00    1.40
 -15   1   1    7.80    1.40
 -15   1   1    5.50    1.30
  15   1  -1    7.80    1.40
  15   1  -1    6.10    1.40
 -15   1   1   -0.70   16.30
 -15   1   1    7.90    1.40
 -13  -1   1    5.80    1.20
  13  -1  -1    4.80    1.00
 -13  -1   1    4.70    1.00
 -13  -1   1    0.40   12.70
  13  -1  -1    6.60    1.20
 -13  -1   1    4.10    1.10
  13  -1  -1    4.30    1.00
  13  -1  -1    5.20    1.10
  13  -1  -1    7.00    1.30
 -13  -1   1    4.70    1.00
 -13  -1   1    6.50    1.20
  13   1  -1    4.70    1.00
 -13   1   1   13.60   16.20
  13   1  -1    7.40    1.30
 -13   1   1    6.90    1.30
  13   1  -1    5.10    1.00
  13   1  -1   -5.70   12.50
 -13   1   1    6.70    1.20
  13   1  -1    4.50    1.10
 -13   1   1    5.50    1.10
 -13   1   1    6.60    1.30
 -11  -1   1  142.49   44.80
 -11  -1   1   92.79    3.50
 -11  -1   1   98.59    3.80
 -11  -1   1   94.39    3.40
 -11  -1   1   97.59    3.20
  11  -1  -1   91.89    3.40
  11  -1  -1   93.09    3.20
  11  -1  -1   84.09    3.70
 -11  -1   1   89.29    3.30
  11  -1  -1   86.69    3.30
  11  -1  -1   92.49    3.20
 -11   1   1   95.69    3.40
 -11   1   1  101.29   36.80
 -11   1   1   89.69    3.20
  11   1  -1   92.19    3.10
  11   1  -1   97.69    3.40
  11   1  -1   96.39    3.60
  11   1  -1   91.09   34.90
 -11   1   1   90.59    3.30
 -11   1   1   90.59    3.30
  -9  -1   1   12.70    1.20
  -9  -1   1   13.30    1.20
  -9  -1   1   16.00    1.20
   9  -1  -1   16.40    1.30
   9  -1  -1   45.60   23.20
   9  -1  -1   13.50    1.20
  -9  -1   1   15.50   11.60
  -9  -1   1   16.00    1.30
  -9  -1   1   13.30    1.20
   9  -1  -1   15.40    1.30
   9  -1  -1   11.60    1.10
   9  -1  -1   15.10    1.20
   9   1  -1   14.80    1.20
  -9   1   1   15.00    1.30
  -9   1   1    7.50   11.30
   9   1  -1   12.40    1.20
   9   1  -1   15.70    9.80
   9   1  -1   13.20    1.20
  -9   1   1   16.10    1.30
  -9   1   1   14.40    1.20
  -9   1   1   14.40    1.20
   9   1  -1   12.90    1.10
  -7  -1   1  131.29    3.60
  -7  -1   1  127.69    3.20
   7  -1  -1  128.19    3.40
   7  -1  -1  133.59    3.50
  -7  -1   1  131.79    3.40
  -7  -1   1  129.99    3.50
   7  -1  -1  137.09    3.40
  -7  -1   1  118.69   23.40
  -7  -1   1  142.09    3.60
   7  -1  -1  137.69   25.50
   7  -1  -1  132.29    3.50
  -7   1   1  135.69    3.50
   7   1  -1  132.29   25.60
   7   1  -1  133.79    3.60
   7   1  -1  132.29    3.50
  -7   1   1  127.29    3.40
  -7   1   1  134.69    3.50
   7   1  -1  134.29    3.20
  -7   1   1  130.79    3.40
  -7   1   1  108.99   22.90
  -5  -1   1  212.88    4.30
   5  -1  -1  201.78    4.10
   5  -1  -1  216.58   24.80
  -5  -1   1  203.68    4.30
  -5  -1   1  205.98    4.00
  -5  -1   1  208.28    4.40
   5  -1  -1  198.68    4.10
  -5  -1   1  191.98   26.30
   5  -1  -1  209.18    4.30
   5  -1  -1  210.18    4.20
   5  -1  -1  200.98    4.20
  -5  -1   1  200.18    4.30
   5   1  -1  205.68    4.30
  -5   1   1  205.98    4.20
  -5   1   1  207.98    4.20
  -5   1   1  199.68    4.20
  -5   1   1  199.88   25.80
  -5   1   1  203.28    4.10
   5   1  -1  214.98   27.30
   5   1  -1  209.68    4.00
   5   1  -1  204.38    4.30
   5   1  -1  201.78    4.30
   3  -1  -1  621.54   38.10
  -3  -1   1  650.53   40.40
   3   1  -1  621.64   39.70
   1  -1  -1   25.50    7.60
  -1  -1   1   24.30    0.90
  -1  -1   1   23.80    0.80
  -1  -1   1   22.90    0.90
   1  -1  -1   23.50    0.90
  -1  -1   1   23.50    0.90
   1  -1  -1   22.30    0.80
   1  -1  -1   23.60    0.60
   1  -1  -1   24.50    0.80
  -1  -1   1   23.60    0.90
   1  -1  -1   22.70    0.80
   1   1  -1   21.90    0.90
   1   1  -1   23.40    0.90
   1   1  -1   24.90    0.90
   1   1  -1   28.20   10.30
  -1   1   1   23.10    0.70
  -1   1   1   24.80    0.70
   1   1  -1   23.60    0.90
  -1   1   1   24.30    0.80
  -1   1   1   23.40    0.80
   1   1  -1   24.30    0.90
  -1   1   1   23.00    0.90
  -1   1   1   23.30    0.70
   1   1  -1   23.30    0.80
  -1  -1  -1  725.93   33.90
   1  -1   1  722.83   38.10
  -1   1  -1  707.13   38.10
   1   1   1  732.53   34.30
  -3  -1  -1  228.78   23.20
   3  -1   1  232.98   24.80
  -3  -1  -1  242.08    4.30
  -3  -1  -1  235.98    4.30
   3  -1   1  234.58    4.40
   3  -1   1  238.38    4.40
   3  -1   1  235.58    4.30
  -3  -1  -1  240.28    4.00
   3  -1   1  237.98    4.30
  -3  -1  -1  240.08    4.40
  -3   1  -1  236.08    4.20
  -3   1  -1  224.68   24.90
  -3   1  -1  228.58    4.30
   3   1   1  235.98    4.30
   3   1   1  233.68    4.30
  -3   1  -1  230.78    4.40
  -3   1  -1  240.18    4.50
   3   1   1  218.88   22.80
   3   1   1  238.88    4.00
   3   1   1  229.78    4.30
   3   1   1  238.38    4.30
  -3   1  -1  235.78    4.30
  -5  -1  -1  141.29    3.30
   5  -1   1  134.59    3.30
  -5  -1  -1  132.09    3.10
  -5  -1  -1  204.78   34.50
  -5  -1  -1  139.99    3.30
   5  -1   1  136.19    3.20
   5  -1   1  131.99    3.00
  -5  -1  -1  139.59    3.20
   5  -1   1  118.89   21.80
   5  -1   1  139.39    3.30
   5   1   1  131.79    3.20
  -5   1  -1  124.99   21.60
   5   1   1  135.39    3.30
  -5   1  -1  133.49    3.20
  -5   1  -1  136.49    3.30
  -5   1  -1  134.39    3.30
   5   1   1  127.89    3.10
   5   1   1  132.39    3.10
  -5   1  -1  138.99    3.10
  -7  -1  -1    3.80    0.70
   7  -1   1    2.80    0.60
   7  -1   1    3.60    0.70
   7  -1   1    3.60    0.70
   7  -1   1    2.00    9.00
  -7  -1  -1    2.80    2.30
  -7  -1  -1    4.40    0.80
   7  -1   1    4.10    0.70
  -7  -1  -1    4.10    0.70
  -7  -1  -1    3.80    0.80
  -7   1  -1    4.10    0.80
   7   1   1    3.50    0.80
   7   1   1    4.70    0.80
  -7   1  -1    4.00    0.80
  -7   1  -1    3.70    0.80
  -7   1  -1    0.60    3.40
   7   1   1    3.20    0.70
  -7   1  -1    3.50    0.70
   7   1   1    3.50    0.70
   9  -1   1  402.36    7.50
  -9  -1  -1  384.06    8.00
  -9  -1  -1  378.86    7.90
  -9  -1  -1  356.56   45.60
  -9  -1  -1  381.26    7.60
   9  -1   1  397.86    7.90
   9  -1   1  560.44   67.89
  -9  -1  -1  394.76    8.70
   9  -1   1  388.96    8.40
   9   1   1  398.46    8.10
   9   1   1  402.36    8.00
  -9   1  -1  378.96    7.80
  -9   1  -1  389.66    7.80
   9   1   1  390.46    7.70
   9   1   1  365.76   47.10
   9   1   1  380.46    7.80
  -9   1  -1  386.36    8.00
  -9   1  -1  383.16    7.90
  -9   1  -1  449.16   51.59
  11  -1   1   -0.10    0.40
  11  -1   1   -0.40    0.30
  11  -1   1    0.00    0.30
 -11  -1  -1    0.70    0.50
 -11  -1  -1   -3.80    6.30
  11  -1   1    2.30    7.00
  11  -1   1    0.20    0.50
 -11  -1  -1   -0.50    0.40
  11  -1   1    0.00    0.60
 -11  -1  -1    0.80    0.60
 -11  -1  -1    0.00    0.40
  11   1   1    0.20    0.50
 -11   1  -1   -0.40    0.40
 -11   1  -1    4.80    6.60
 -11   1  -1    0.60    0.40
 -11   1  -1   -0.10    0.40
  11   1   1   -0.10    0.40
 -11   1  -1    0.20    0.60
  11   1   1    0.50    0.40
  11   1   1   -5.60    9.40
  11   1   1    0.40    0.50
 -13  -1  -1    5.40    1.10
 -13  -1  -1   14.80   11.80
  13  -1   1    6.60    1.10
 -13  -1  -1    6.30    1.20
  13  -1   1    7.50    1.30
  13  -1   1    7.00    1.30
 -13  -1  -1    6.40    1.30
  13  -1   1   -1.70   14.00
 -13  -1  -1    7.30    1.40
  13  -1   1    7.20    1.20
  13   1   1    2.40   14.30
 -13   1  -1    9.00    1.40
 -13   1  -1    7.70    1.40
 -13   1  -1   -0.10    6.80
 -13   1  -1    5.60    1.20
 -13   1  -1    7.10    1.30
  13   1   1    5.60    1.20
  13   1   1    6.40    1.30
  13   1   1    6.80    1.10
  13   1   1    7.10    1.10
  15  -1   1   20.20   22.80
  15  -1   1   22.10    1.90
 -15  -1  -1   22.10    1.80
  15  -1   1   20.40    1.90
 -15  -1  -1   20.40    1.80
 -15  -1  -1    2.70   22.20
 -15  -1  -1   15.90    1.60
  15  -1   1   21.00    1.60
 -15  -1  -1   20.90    1.80
  15  -1   1   18.90    1.60
 -15  -1  -1   22.20    2.00
  15   1   1   44.00   32.90
 -15   1  -1    5.10   11.10
  15   1   1   20.60    1.90
 -15   1  -1   18.60    1.80
  15   1   1   21.60    1.80
 -15   1  -1   20.30    1.90
  15   1   1   21.30    1.80
  15   1   1   22.70    2.10
 -15   1  -1   20.60    1.80
 -17  -1  -1   23.30    2.00
 -17  -1  -1   21.30    2.10
 -17  -1  -1   20.10    2.10
 -17  -1  -1   22.50    2.10
 -17  -1  -1   20.30    2.00
 -17  -1  -1   26.60   16.30
  17  -1   1   31.30   58.89
  17  -1   1   19.80    1.90
  17  -1   1   25.50    2.30
  17  -1   1   20.40    1.80
 -17   1  -1   23.00    2.10
 -17   1  -1    5.90   21.10
 -17   1  -1   19.60    2.00
  17   1   1   19.60    1.90
  17   1   1   24.80    2.30
 -17   1  -1   24.20    2.20
  17   1   1   19.10    1.90
  17   1   1   79.29   27.70
  17   1   1   21.20    2.10
 -17   1  -1   21.20    2.00
 -19  -1  -1   47.10   40.70
 -19  -1  -1   32.00    2.80
 -19  -1  -1   30.90    2.60
  19  -1   1   31.20    2.60
  19  -1   1  108.99   53.39
  19  -1   1   32.20    2.40
  19  -1   1   28.60    2.60
 -19  -1  -1   28.60    2.40
  19   1   1   28.30    2.60
 -19   1  -1   29.10    2.60
 -19   1  -1   24.20    2.30
  19   1   1   29.10    2.70
  19   1   1  108.39   49.70
 -19   1  -1   29.40   36.40
 -21  -1  -1    0.60    1.00
  21  -1   1    0.80    0.60
  21  -1   1  -49.60   59.49
 -21  -1  -1    0.00    0.60
 -21  -1  -1   47.70   44.90
  21  -1   1   -0.40    0.80
 -21   1  -1    1.00    1.10
 -21   1  -1  -13.60   29.30
 -21   1  -1    2.30    1.10
  21   1   1    0.70    1.10
  21   1   1    0.50    0.80
  23  -1   1    6.20    1.40
 -23  -1  -1    8.40    2.10
  23  -1   1 -104.69   71.79
  23  -1   1    4.60    1.60
 -23  -1  -1    7.30    1.80
 -23  -1  -1  -49.50   33.60
 -23   1  -1    7.00    1.80
 -23   1  -1    5.30    1.80
  23   1   1    6.60    1.40
 -23   1  -1    6.40   34.60
  23   1   1    3.30    1.50
 -25  -1  -1  -16.70   43.70
 -27  -1  -1    6.60   87.79
  27  -1   1   10.20    1.80
 -27  -1  -1   10.70    2.40
  27  -1   1    7.90    2.10
 -27  -1  -1    6.40    1.90
  27   1   1    7.60    1.70
 -27   1  -1   10.70    2.30
  27   1   1   10.80    2.50
 -27   1  -1    5.40    1.80
  27   1   1   36.40  129.59
  29  -1   1    4.00    1.70
 -29  -1  -1    0.60    1.50
  29  -1   1    2.60    1.30
 -29  -1  -1    6.20    1.80
 -29   1  -1    3.80    1.60
  29   1   1    5.50    1.90
  29   1   1    3.00    1.40
 -29   1  -1    5.70    2.10
  31  -1   1   -0.50    1.30
  31  -1   1    0.90    1.50
 -31  -1  -1    1.50    1.20
 -31   1  -1   -1.80    1.20
 -31   1  -1    1.30    1.80
  31   1   1    2.20    1.70
  31   1   1   -2.10    1.00
  30  -2  -1    2.00    1.40
  30  -2  -1    1.60    1.50
 -30  -2   1    1.10    1.30
 -30  -2   1    2.40    1.60
  30   2  -1    2.80    1.60
  30   2  -1    1.80    1.30
 -30   2   1    5.30    2.00
 -28  -2   1    0.10    1.20
  28  -2  -1   -0.30    1.20
 -28  -2   1   -0.50    1.10
  28   2  -1    1.20    1.20
  28   2  -1    0.10    0.90
 -28   2   1   -1.10    0.90
  28   2  -1   -0.70    1.10
 -26  -2   1  -92.49   58.39
 -26  -2   1    3.00    1.50
  26  -2  -1    1.50    1.40
 -26  -2   1    1.20    1.20
  26  -2  -1    2.00    1.10
  26  -2  -1  -50.29  141.39
  26   2  -1    5.50   92.19
  26   2  -1   -0.50    1.20
 -26   2   1    0.60    1.20
  26   2  -1    0.50    1.00
 -26   2   1  -33.90   57.99
  24  -2  -1    5.90    1.60
 -24  -2   1  -69.69   43.30
 -24  -2   1    4.60    1.60
  24   2  -1   19.80   59.49
 -24   2   1    6.90    1.90
 -24   2   1  -14.00   32.20
  22  -2  -1    0.90    1.10
  22  -2  -1  143.79   99.59
 -22  -2   1  -27.80   34.50
 -22  -2   1    1.30    1.20
 -22   2   1    1.30    1.10
 -22   2   1    5.70   33.60
 -22   2   1    1.50    1.10
  22   2  -1    1.30    1.30
  22   2  -1   67.99   45.40
 -20  -2   1  -21.20   23.60
  20  -2  -1   68.39   69.49
  20  -2  -1   10.10    2.00
 -20  -2   1    9.50    1.70
 -20  -2   1    7.00    1.70
  20  -2  -1   10.80    1.80
  20   2  -1    6.90    1.70
  20   2  -1   -6.20   37.90
 -20   2   1    9.30    1.90
 -20   2   1  -23.10   26.90
  20   2  -1    9.70    2.10
 -20   2   1    6.60    1.30
 -20   2   1    7.90    1.70
 -18  -2   1    3.50    1.20
 -18  -2   1   28.60   28.30
 -18  -2   1    3.90    1.40
  18  -2  -1    4.70    1.30
  18  -2  -1  -18.80   41.10
 -18  -2   1    5.90    1.40
  18  -2  -1    3.80    1.30
  18  -2  -1    3.10    1.10
 -18  -2   1    3.10    1.10
 -18  -2   1    4.40    1.40
 -18   2   1  -17.10   11.00
  18   2  -1    7.70    1.70
 -18   2   1    5.90    1.30
  18   2  -1  -55.19   39.70
  18   2  -1    4.70    1.40
 -18   2   1    4.00    1.20
  18   2  -1    5.90    1.40
  18   2  -1    4.00    1.20
 -18   2   1    3.70    1.30
 -18   2   1    3.50    1.20
 -16  -2   1   45.80   24.60
 -16   2   1   -0.20   10.20
  16   2  -1   45.50   29.10
  14  -2  -1   15.20    1.90
 -14  -2   1   14.90    1.50
 -14  -2   1   17.30    2.40
 -14  -2   1   13.60    1.70
 -14  -2   1   11.20   20.30
 -14  -2   1   10.40    1.60
  14  -2  -1   15.20    1.80
  14  -2  -1   14.40    1.80
  14  -2  -1   13.10    1.80
  14  -2  -1   15.60    1.60
 -14  -2   1   15.70    2.00
  14   2  -1   13.20    1.80
 -14   2   1   17.30    1.70
  14   2  -1   14.70    1.50
 -14   2   1   13.30    1.70
  14   2  -1   15.90    1.90
  14   2  -1   13.20    1.80
 -14   2   1   13.90    1.80
  14   2  -1   25.70   30.10
 -14   2   1   14.80    1.80
 -14   2   1   20.90   16.10
 -12  -2   1  168.78    5.10
  12  -2  -1  172.98    5.10
  12  -2  -1  163.28   51.89
 -12  -2   1  176.68    4.80
 -12  -2   1  179.78    5.20
  12  -2  -1  178.58    5.20
  12  -2  -1  171.18    5.10
  12  -2  -1  169.98    4.90
  12  -2  -1  186.58    5.40
 -12  -2   1  232.48   65.59
 -12  -2   1  172.48    5.20
 -12  -2   1  174.98    5.30
  12   2  -1  171.18    4.80
  12   2  -1  175.58    5.20
  12   2  -1  320.67   84.19
 -12   2   1  169.78    5.00
  12   2  -1  173.38    5.30
  12   2  -1  169.68    5.20
 -12   2   1  170.88    5.20
 -12   2   1  172.08    5.00
 -12   2   1  172.78    5.10
  10  -2  -1  183.08    4.90
  10  -2  -1  342.27   89.29
 -10  -2   1  189.48    5.20
 -10  -2   1  184.48    5.10
  10  -2  -1  183.98    5.10
  10  -2  -1  192.58    5.20
 -10  -2   1  193.98    4.80
  10  -2  -1  188.68    4.90
 -10  -2   1  172.48   34.40
 -10  -2   1  186.68    5.20
  10  -2  -1  178.58    5.00
 -10  -2   1  187.58    5.10
  10   2  -1  185.68    5.10
 -10   2   1  191.18    5.20
 -10   2   1  197.98    5.00
  10   2  -1  196.28    4.90
 -10   2   1  180.68   35.20
  10   2  -1  187.58   34.80
  10   2  -1  183.18    5.20
  10   2  -1  189.38    5.20
 -10   2   1  191.98    5.60
  -8  -2   1   57.19    2.40
  -8  -2   1   56.19    2.10
  -8  -2   1   59.29    2.80
   8  -2  -1   52.99    2.30
  -8  -2   1   56.49    2.40
   8  -2  -1   76.09   30.70
  -8  -2   1   71.19   28.50
   8  -2  -1   57.39    2.30
   8  -2  -1   56.69    2.60
   8  -2  -1   56.79    2.20
   8  -2  -1   53.59    2.40
  -8  -2   1   58.89    2.40
   8   2  -1   54.29    2.30
  -8   2   1   51.29    2.20
  -8   2   1   55.79    2.40
   8   2  -1   53.49    2.40
   8   2  -1   55.79    2.20
   8   2  -1  116.79   43.80
   8   2  -1   52.59    2.40
   8   2  -1   55.99    2.10
  -8   2   1   56.69    2.20
  -8   2   1   73.49   28.30
  -6  -2   1   52.89    2.20
   6  -2  -1   51.09    2.00
  -6  -2   1   53.79    2.20
   6  -2  -1   56.29    2.20
   6  -2  -1   69.89   26.00
   6  -2  -1   56.89    2.10
   6  -2  -1   54.29    2.10
  -6  -2   1   52.59    1.90
  -6  -2   1   52.99    2.10
  -6  -2   1   53.49    2.10
  -6   2   1   67.19   23.50
   6   2  -1   51.19    2.10
  -6   2   1   53.49    1.50
   6   2  -1   53.49    2.20
   6   2  -1   54.39    2.10
  -6   2   1   51.59    2.00
   6   2  -1   54.09    1.90
   6   2  -1   95.89   32.10
   6   2  -1   52.69    2.10
  -6   2   1   50.09    2.10
  -6   2   1   55.69    2.10
   6   2  -1   57.09    2.00
  -6   2   1   53.39    1.90
  -4  -2   1  699.93   54.09
  -4  -2   1  673.03   11.50
   4  -2  -1  676.53   51.59
  -4   2   1  652.43   50.59
   4   2  -1  678.93   52.09
  -4   2   1  722.63   11.40
   2  -2  -1 9062.89  210.88
   2   2  -1 9170.08  222.88
   2   2  -1 8651.03  215.18
  -2   2   1 9999.00  254.57
   0  -2  -1  316.27   30.70
   0  -2   1  311.77    5.90
   0  -2   1  317.47    5.90
   0  -2  -1  320.07    5.80
   0  -2  -1  319.57    5.70
   0  -2  -1  318.87    5.60
   0  -2   1  314.37    5.90
   0  -2   1  319.47   32.80
   0  -2   1  317.27    5.90
   0  -2  -1  314.87    5.70
   0  -2   1  325.17    5.90
   0   2   1  318.27    4.90
   0   2  -1  322.87    6.00
   0   2   1  321.97    5.70
   0   2  -1  316.77    5.80
   0   2   1  326.67    5.70
   0   2  -1  323.67    6.00
   0   2   1  312.97    5.60
   0   2   1  326.27    5.90
   0   2  -1  290.47   31.90
   0   2  -1  328.77    5.90
   2  -2   1 1788.22   84.09
   2   2   1 1773.32   78.39
  -2   2  -1 1759.02   83.59
   4  -2   1    5.60    7.50
   4  -2   1    7.10    0.90
  -4  -2  -1    9.80    7.80
  -4  -2  -1    8.00    0.80
   4  -2   1    6.30    0.60
  -4  -2  -1    7.10    0.90
   4  -2   1    6.20    0.80
   4  -2   1    6.00    0.80
  -4  -2  -1    7.10    0.80
  -4  -2  -1    7.50    0.90
   4  -2   1    7.00    0.90
  -4  -2  -1    5.90    0.70
  -4  -2  -1    6.90    0.90
  -4   2  -1    7.30    0.70
   4   2   1    5.90    0.80
  -4   2  -1    5.20    0.80
  -4   2  -1    7.30    0.90
   4   2   1    6.10    0.70
   4   2   1   16.10    9.30
   4   2   1    6.00    0.70
  -4   2  -1    9.20    9.40
   4   2   1    7.80    1.00
  -4   2  -1    6.80    0.90
  -4   2  -1    6.90    0.80
  -6  -2  -1   49.90   22.40
   6  -2   1   60.29    2.30
  -6  -2  -1   56.09    2.10
  -6  -2  -1   55.09    2.10
   6  -2   1   60.69    2.20
   6  -2   1   68.59   28.80
  -6  -2  -1   59.59    2.20
   6  -2   1   54.09    2.20
   6  -2   1   56.39    2.20
  -6  -2  -1   56.99    2.30
  -6  -2  -1   54.99    2.20
   6   2   1   59.09    2.20
  -6   2  -1   59.59    2.30
  -6   2  -1   40.90   14.80
  -6   2  -1   58.99    2.10
   6   2   1   58.59    2.20
   6   2   1   57.89    1.90
  -6   2  -1   56.79    2.10
   6   2   1   97.19   32.60
   6   2   1   57.89    2.20
  -6   2  -1   59.29    2.00
  -6   2  -1   57.79    2.20
  -8  -2  -1  701.43   12.50
  -8  -2  -1  724.43   12.70
   8  -2   1  715.13   12.80
   8  -2   1  705.23   67.79
  -8  -2  -1  728.13   12.70
  -8  -2  -1  695.63   64.09
   8  -2   1  732.03   12.80
   8  -2   1  719.83   12.60
   8   2   1  725.83   12.70
  -8   2  -1  722.53   12.50
   8   2   1  706.43   12.60
  -8   2  -1  731.63   12.70
  -8   2  -1  735.33   12.90
  -8   2  -1  709.43   12.50
   8   2   1  728.73   11.90
   8   2   1  730.13   12.50
  -8   2  -1  731.63   12.70
   8   2   1  740.53   65.89
 -10  -2  -1   -0.10    0.50
 -10  -2  -1    0.00    0.40
  10  -2   1    0.20    0.40
 -10  -2  -1    5.00    9.00
 -10  -2  -1   -0.10    0.50
  10  -2   1    0.70    0.60
  10  -2   1    0.10    0.40
  10  -2   1   -0.30    0.30
 -10  -2  -1    0.30    0.50
 -10  -2  -1   -0.40    0.40
 -10   2  -1   -0.30    0.40
  10   2   1    0.40    0.50
  10   2   1   -6.60    6.50
  10   2   1   -0.10    0.40
 -10   2  -1    0.10    0.60
 -10   2  -1   -0.20    0.50
  10   2   1    0.20    0.50
 -10   2  -1   -6.20    7.40
 -10   2  -1    0.60    0.60
  10   2   1    1.80    0.60
  10   2   1    0.10    0.50
  12  -2   1  224.58    6.20
 -12  -2  -1  229.68    5.90
 -12  -2  -1  226.78    6.10
  12  -2   1  238.38    6.20
  12  -2   1  453.75  106.49
 -12  -2  -1  245.98   42.10
 -12  -2  -1  233.98    6.30
 -12  -2  -1  233.78    6.20
 -12  -2  -1  222.18    6.10
  12  -2   1  226.18    5.80
  12  -2   1  218.58    5.80
 -12   2  -1  220.98    6.20
  12   2   1  228.88    6.10
 -12   2  -1  227.88    6.10
 -12   2  -1  251.97   64.49
  12   2   1  228.08    6.00
 -12   2  -1  225.98    6.10
  12   2   1  242.18   47.90
  12   2   1  229.18    6.30
  12   2   1  221.58    5.90
 -12   2  -1  224.78    6.00
  14  -2   1    0.90    0.80
 -14  -2  -1   -0.10    0.60
 -14  -2  -1   20.70   20.50
 -14  -2  -1    2.50    1.00
 -14  -2  -1    1.50    0.80
  14  -2   1   18.90   20.40
  14  -2   1    0.40    0.60
 -14  -2  -1    0.70    0.70
  14  -2   1    1.50    0.70
  14  -2   1    0.50    0.50
 -14  -2  -1    0.50    0.60
  14   2   1    0.80    0.60
 -14   2  -1   16.60   17.30
  14   2   1    1.20    0.80
  14   2   1   -0.40    0.60
  14   2   1    0.10    0.50
  14   2   1    0.40   13.60
 -14   2  -1    1.50    0.80
 -14   2  -1    1.20    0.60
 -14   2  -1    0.80    0.70
 -14   2  -1    1.20    0.60
  16  -2   1   13.10    2.00
  16  -2   1   14.60    1.90
  16  -2   1   15.20    1.60
 -16  -2  -1    2.50   12.10
 -16  -2  -1   11.70    1.80
  16  -2   1   13.70    1.90
 -16  -2  -1   14.70    2.00
 -16  -2  -1   11.70    1.90
 -16  -2  -1   15.90    2.00
  16   2   1   27.10   23.30
 -16   2  -1   10.40    1.80
 -16   2  -1   37.60   23.00
  16   2   1   16.50    2.20
 -16   2  -1   15.40    2.20
  16   2   1   15.00    2.40
  16   2   1   10.90    1.90
 -16   2  -1   13.40    1.90
  18  -2   1    1.00    0.80
  18  -2   1    0.60    0.70
 -18  -2  -1    2.20    1.30
  18  -2   1   37.40   45.90
 -18  -2  -1   17.70   20.20
  18  -2   1    1.40    1.00
 -18  -2  -1    1.90    1.00
 -18  -2  -1    0.50    0.80
 -18  -2  -1    1.30    0.80
 -18   2  -1  -20.70   31.00
  18   2   1    0.60    0.90
  18   2   1  -34.40   29.60
 -18   2  -1    1.00    0.90
 -18   2  -1    1.10    0.90
  18   2   1    4.80    1.10
 -18   2  -1    1.30    1.10
 -18   2  -1    1.30    1.00
  18   2   1    0.80    1.00
  18   2   1    1.30    1.00
 -20  -2  -1   11.30    2.00
  20  -2   1   74.39   67.89
  20  -2   1   10.60    2.00
 -20  -2  -1    8.40   25.80
  20  -2   1    8.10    1.60
 -20  -2  -1   13.60    2.30
 -20   2  -1  -23.80   25.20
  20   2   1    8.20    1.80
 -20   2  -1    9.30    1.90
 -20   2  -1   13.40    2.20
  20   2   1    9.70    2.00
  20   2   1   27.90   41.70
 -22  -2  -1   13.00    2.30
  22  -2   1   35.30   86.49
 -22  -2  -1  -27.50   34.10
  22  -2   1    9.70    1.80
  22  -2   1   10.60    2.20
 -22  -2  -1    8.10    1.90
  22   2   1   11.00    2.20
  22   2   1  108.49   60.19
 -22   2  -1   19.10   25.10
  22   2   1    8.20    1.80
 -22   2  -1    5.70    1.50
 -22   2  -1   10.70    2.10
 -24  -2  -1  -13.70   32.70
  24  -2   1    1.40    1.10
  24  -2   1   -0.60    0.80
 -24  -2  -1    0.60    1.10
 -24  -2  -1    0.30    1.10
  24  -2   1 -118.29   87.89
  24   2   1  105.59   78.59
 -24   2  -1    0.80    1.30
 -24   2  -1    0.50    1.10
  24   2   1   -0.50    1.20
  24   2   1    1.00    0.90
 -24   2  -1   56.19   51.49
  26  -2   1  247.88  136.79
 -26  -2  -1   62.49   66.49
  26   2   1  228.18  123.19
 -26   2  -1    4.10   74.19
  28  -2   1    1.80    1.40
  28  -2   1    0.40    1.00
 -28  -2  -1    0.40    1.20
 -28  -2  -1   -0.40    1.50
  28   2   1   -0.50    0.70
 -28   2  -1   -0.80    1.50
  28   2   1    1.10    1.40
 -30  -2  -1    2.80    1.50
 -30  -2  -1    2.50    1.60
  30  -2   1    2.40    1.60
  30   2   1    4.60    1.90
 -30   2  -1    6.30    2.10
  30   2   1   -1.50    1.10
 -29  -3   1   -1.30    1.40
  29  -3  -1    2.60    1.60
 -29  -3   1   -0.80    1.40
  29  -3  -1   -0.70    1.20
  29   3  -1   -0.70    1.20
 -29   3   1    1.10    1.40
 -29   3   1    0.40    0.90
 -27  -3   1  -41.30  105.79
  27   3  -1  468.25  209.38
  25  -3  -1  193.48  131.49
 -23  -3   1  -52.99   36.20
  23  -3  -1    0.40    1.00
 -23  -3   1    3.00    1.50
  23  -3  -1    2.50    1.40
  23  -3  -1  152.38   84.89
 -23  -3   1    1.80    1.10
  23   3  -1    1.30    1.20
 -23   3   1    0.50    0.80
 -23   3   1    1.90    1.30
  23   3  -1    2.50    1.30
 -23   3   1    6.50   36.60
  21  -3  -1  -74.79   58.79
 -21  -3   1    8.70    1.90
 -21  -3   1    9.80    1.90
  21  -3  -1   10.20    1.90
  21  -3  -1    9.10    2.10
 -21  -3   1  -40.90   26.20
  21   3  -1   10.20    2.10
 -21   3   1   30.00   37.20
  21   3  -1    7.90    1.60
  21   3  -1  109.19   50.49
 -21   3   1   10.80    2.10
  21   3  -1   10.40    2.20
 -21   3   1    6.50    1.20
 -19  -3   1    4.10    1.30
  19  -3  -1    3.20    1.40
  19  -3  -1    2.90    1.20
  19  -3  -1    9.00   45.80
  19  -3  -1    2.80    1.10
 -19  -3   1   -5.50   25.30
 -19  -3   1    3.20    1.30
 -19   3   1    1.90    1.10
  19   3  -1    4.70    1.50
  19   3  -1    5.00    1.50
 -19   3   1    2.10   23.40
  19   3  -1    4.30    1.10
 -17  -3   1    5.00    1.40
  17  -3  -1    5.80    1.50
 -17  -3   1    5.20    1.40
 -17  -3   1    4.10    1.20
 -17  -3   1    5.80    1.40
 -17  -3   1    5.10    1.30
  17  -3  -1    6.00    1.70
  17  -3  -1   62.29   37.60
 -17  -3   1    6.50   26.60
  17  -3  -1    4.00    1.30
  17   3  -1    5.10    1.30
  17   3  -1   23.40   38.80
  17   3  -1    5.70    1.20
 -17   3   1    6.10   25.10
  17   3  -1    3.60    1.20
  17   3  -1    4.30    1.30
  17   3  -1    4.90    1.10
 -17   3   1    6.70    1.50
 -17   3   1    8.40    1.60
  15  -3  -1  109.39   40.20
 -15  -3   1   25.80    2.60
  15  -3  -1   33.80    2.60
 -15  -3   1   32.40   23.10
  15  -3  -1   29.80    2.20
 -15  -3   1   27.10    2.60
 -15  -3   1   27.40    2.10
 -15  -3   1   29.80    2.40
  15  -3  -1   25.60    2.10
  15  -3  -1   28.20    2.30
 -15   3   1   28.70    2.10
 -15   3   1   31.40    2.50
 -15   3   1   33.40   26.20
  15   3  -1    0.00   20.70
  15   3  -1   28.70    2.40
  15   3  -1   32.20    2.10
  15   3  -1   30.50    2.20
 -15   3   1   30.60    1.70
  15   3  -1   24.40    2.20
 -15   3   1   29.00    2.20
 -13  -3   1    5.20   13.30
  13   3  -1  -15.60   18.20
 -13   3   1    1.80    0.90
 -13   3   1    9.10   26.10
  11  -3  -1    5.90    1.20
 -11  -3   1    4.10    1.00
 -11  -3   1    5.40    1.20
  11  -3  -1    5.00    1.20
 -11  -3   1    4.60    1.00
 -11  -3   1   -4.10    7.20
 -11  -3   1    4.70    1.00
  11  -3  -1    5.60    1.10
  11  -3  -1    4.40    1.00
  11  -3  -1   -5.80   16.20
 -11  -3   1    4.00    1.00
 -11   3   1    6.20    1.20
  11   3  -1    6.00    1.10
 -11   3   1    5.90    1.10
  11   3  -1    4.80    1.00
 -11   3   1    6.70    1.20
  11   3  -1    4.90    1.10
  11   3  -1    5.20    1.30
  11   3  -1    4.40    1.00
 -11   3   1    5.50    0.80
  11   3  -1    4.20   19.10
 -11   3   1   -5.60    6.40
  -9  -3   1   83.39    3.20
   9  -3  -1   79.99    3.20
  -9  -3   1   81.29    3.30
  -9  -3   1   50.49   24.50
   9  -3  -1  115.39   40.60
  -9  -3   1   84.39    3.20
   9  -3  -1   81.19    3.20
  -9  -3   1   90.59    3.40
   9  -3  -1   80.99    3.10
  -9  -3   1   82.69    3.00
   9  -3  -1   86.79    3.40
   9   3  -1   81.89    3.20
   9   3  -1   80.89    3.20
   9   3  -1   79.39    2.90
  -9   3   1   78.29    3.00
   9   3  -1   80.19    3.00
  -9   3   1   76.59    3.10
  -9   3   1   78.59    3.20
  -9   3   1   80.29    2.80
   9   3  -1   82.29    3.30
  -9   3   1   63.69   26.50
  -9   3   1   85.79    2.40
   9   3  -1  188.28   54.29
   7  -3  -1   55.79    2.40
   7  -3  -1   58.19    2.50
  -7  -3   1   43.30   25.90
  -7  -3   1   56.09    2.40
   7  -3  -1   53.49    2.50
  -7  -3   1   54.29    2.50
  -7  -3   1   56.89    2.60
  -7  -3   1   59.89    2.60
   7  -3  -1   53.39    2.40
  -7  -3   1   54.09    2.20
   7   3  -1   55.99    2.60
  -7   3   1   47.60   24.40
   7   3  -1   75.19   32.80
  -7   3   1   57.69    2.50
   7   3  -1   57.69    2.40
  -7   3   1   55.99    2.10
  -7   3   1   55.19    1.80
   7   3  -1   54.59    2.40
  -7   3   1   55.99    2.30
  -7   3   1   56.69    2.50
  -7   3   1   55.99    2.50
   7   3  -1   59.79    2.50
   7   3  -1   59.09    2.60
   5  -3  -1   -0.50    0.50
   5  -3  -1    0.40    0.30
  -5  -3   1   -0.10    0.40
  -5  -3   1    0.60    0.50
  -5  -3   1    0.10    0.40
  -5  -3   1   -2.30    7.10
  -5  -3   1    0.10    0.40
   5  -3  -1   -6.10    4.80
   5  -3  -1    0.20    0.40
   5  -3  -1   -0.30    0.50
  -5  -3   1   -0.10    0.40
  -5  -3   1   -0.20    0.40
  -5   3   1    0.20    0.50
   5   3  -1    3.30    8.80
  -5   3   1    0.20    0.50
  -5   3   1    0.20    0.30
  -5   3   1    0.00    0.40
   5   3  -1    0.60    0.40
   5   3  -1   -0.60    0.30
   5   3  -1    0.90    0.50
   5   3  -1    0.30    0.40
   5   3  -1    0.90    0.70
   5   3  -1    0.50    0.50
  -5   3   1    0.40    0.30
  -5   3   1    0.30    0.50
  -3  -3   1  125.79    3.60
  -3  -3   1  124.29    3.60
   3  -3  -1  131.79    3.70
   3  -3  -1  125.69    3.00
   3  -3  -1  150.78   38.20
  -3  -3   1  125.19    3.20
   3  -3  -1  134.89    3.60
  -3  -3   1  124.49    3.60
  -3  -3   1  126.39    3.50
   3  -3  -1  127.49    3.50
   3  -3  -1  127.29    3.50
  -3   3   1  121.99    3.00
   3   3  -1  126.19    3.60
   3   3  -1  129.99   25.90
   3   3  -1  126.19    3.60
   3   3  -1  127.99    3.60
  -3   3   1  117.69   32.30
   3   3  -1  125.59    3.20
   3   3  -1  124.19    3.50
  -3   3   1  127.69    3.50
   3   3  -1  149.69   40.10
  -3   3   1  129.59    3.50
   3   3  -1  131.79    3.70
  -3   3   1  132.69    3.70
  -3   3   1  123.49    3.30
   1  -3  -1  126.09    3.40
   1  -3  -1  117.69    3.30
   1  -3  -1  117.89   24.20
   1  -3  -1  122.29    3.10
  -1  -3   1  118.19   24.60
   1  -3  -1  119.69    3.30
   1  -3  -1  114.09    3.20
  -1  -3   1  121.79    3.40
   1  -3  -1  117.29    3.40
  -1  -3   1  121.89    3.40
  -1  -3   1  121.89    3.40
  -1  -3   1  123.99    3.50
  -1   3   1  114.99    3.00
   1   3  -1  129.39    3.40
  -1   3   1  117.29    2.30
   1   3  -1   77.89   24.00
  -1   3   1  126.79    3.50
   1   3  -1  119.29    3.40
   1   3  -1  115.49    2.90
  -1   3   1  121.29    3.20
   1   3  -1  121.69    3.40
  -1   3   1  118.59    3.20
  -1   3   1   69.59   21.10
   1   3  -1  120.59    3.40
   1   3  -1  120.49    3.50
  -1  -3  -1  133.39    3.50
   1  -3   1  140.09    3.70
   1  -3   1  134.59    3.50
   1  -3   1  135.49   26.20
  -1  -3  -1  129.49    3.40
  -1  -3  -1  137.19    3.60
  -1  -3  -1  133.99    3.50
   1  -3   1  139.09    3.70
   1  -3   1  129.19    3.60
   1  -3   1  136.19    3.70
  -1   3  -1  136.89    3.60
  -1   3  -1  132.69    3.70
   1   3   1  131.39    2.70
   1   3   1  132.99    3.40
   1   3   1  114.99   23.70
   1   3   1  131.19    3.40
   1   3   1  135.99    3.70
  -1   3  -1  143.09   27.80
   1   3   1  132.09    3.40
   1   3   1  132.39    3.50
  -1   3  -1  130.29    3.50
  -1   3  -1  132.99    3.70
   3  -3   1   26.50    1.50
   3  -3   1   23.70    1.50
  -3  -3  -1   24.50    1.50
  -3  -3  -1   28.00    1.50
   3  -3   1   25.40    1.40
   3  -3   1   26.30    1.60
  -3  -3  -1   24.90    1.20
  -3  -3  -1   26.60    1.50
  -3  -3  -1   28.50    1.60
   3  -3   1   25.40    1.60
   3  -3   1   31.20   17.40
  -3   3  -1   27.50    1.50
   3   3   1   27.40    1.50
  -3   3  -1   23.10    1.30
   3   3   1   44.40   21.40
  -3   3  -1   24.70    1.60
   3   3   1   23.70    1.50
   3   3   1   28.90    1.50
  -3   3  -1   24.40    1.50
   3   3   1   26.30    1.50
  -3   3  -1   27.10    1.60
   3   3   1   26.10    1.20
  -3   3  -1   29.60   17.10
   3   3   1   25.60    1.50
   3   3   1   24.80   13.80
  -5  -3  -1  455.55    8.80
   5  -3   1  462.05    9.00
   5  -3   1  452.85    8.90
  -5  -3  -1  464.15    8.60
   5  -3   1  459.85    9.00
  -5  -3  -1  439.66   49.60
  -5  -3  -1  454.45    9.00
  -5  -3  -1  458.45    8.80
   5  -3   1  448.46    8.20
  -5  -3  -1  469.75    8.90
  -5  -3  -1  476.85    8.40
  -5   3  -1  478.75   54.39
  -5   3  -1  480.15    9.10
   5   3   1  463.45    9.60
  -5   3  -1  469.75    9.10
   5   3   1  452.85    8.70
  -5   3  -1  451.95    8.80
   5   3   1  480.05   49.40
   5   3   1  473.95    8.70
  -5   3  -1  488.25    9.20
   5   3   1  453.35    8.50
  -5   3  -1  450.35    8.30
   5   3   1  452.25    8.30
   7  -3   1   -7.60   11.60
  -7  -3  -1    4.20    0.80
   7  -3   1    4.00    0.90
  -7  -3  -1    2.60    0.70
  -7  -3  -1    4.10    0.90
   7  -3   1    2.70    0.70
  -7  -3  -1    2.50    0.70
  -7  -3  -1    2.40    0.70
   7  -3   1    3.80    1.00
  -7  -3  -1    8.50    5.50
   7  -3   1    4.00    0.90
  -7   3  -1    9.70   14.20
   7   3   1    7.40    8.60
  -7   3  -1    1.90    0.70
  -7   3  -1    1.70    0.50
  -7   3  -1    3.50    0.70
   7   3   1    1.80    0.70
  -7   3  -1    3.10    0.80
   7   3   1    3.00    0.70
   7   3   1    4.10    0.90
  -7   3  -1    4.60    1.00
  -7   3  -1    4.30    0.90
   7   3   1    3.80    0.80
  -9  -3  -1    3.90    0.90
  -9  -3  -1    1.90    0.80
   9  -3   1    3.60    0.90
   9  -3   1    2.20    0.80
  -9  -3  -1    2.50    7.40
  -9  -3  -1    2.10    0.70
  -9  -3  -1    2.20    0.80
  -9  -3  -1    2.70    0.80
   9  -3   1    2.90    0.80
   9  -3   1    2.90    0.80
  -9   3  -1   15.00   16.30
   9   3   1    3.80    1.00
   9   3   1    2.60    0.70
  -9   3  -1    1.90    0.70
   9   3   1    2.90    0.80
  -9   3  -1    2.00    0.80
  -9   3  -1    2.60    0.70
   9   3   1   26.60   21.70
  -9   3  -1    3.20    0.60
   9   3   1    1.80    0.70
   9   3   1    3.00    0.80
  11  -3   1    1.50    0.70
 -11  -3  -1    0.80    0.60
  11  -3   1    1.40    0.80
  11  -3   1    1.10    0.60
 -11  -3  -1    1.80    0.80
  11  -3   1    4.20   13.20
 -11  -3  -1    1.80    0.70
 -11  -3  -1    0.80    0.70
 -11  -3  -1    0.60    0.60
  11  -3   1    1.00    0.70
 -11  -3  -1   -3.40    9.50
  11   3   1    0.80    0.60
  11   3   1    0.80    0.50
  11   3   1    0.90    0.60
 -11   3  -1    7.60   12.80
 -11   3  -1    1.90    0.70
  11   3   1    0.10    0.50
 -11   3  -1    1.80    0.70
 -11   3  -1    0.70    0.50
 -11   3  -1    1.10    0.70
 -11   3  -1    0.80    0.60
  11   3   1    0.40    0.60
 -13  -3  -1   34.10    2.40
  13  -3   1   37.60    2.40
  13  -3   1   36.60    2.30
  13  -3   1   35.50    2.50
 -13  -3  -1   35.20    2.40
 -13  -3  -1   32.90    2.30
  13  -3   1   35.70    2.40
 -13  -3  -1   11.90   15.30
  13  -3   1  106.09   32.70
 -13  -3  -1   36.80    2.30
 -13  -3  -1   35.90    2.40
  13   3   1   35.40    2.30
  13   3   1   36.20    2.30
  13   3   1   37.20    2.40
 -13   3  -1   33.90    2.30
  13   3   1   35.40    2.90
 -13   3  -1   32.50    2.20
  13   3   1   35.50    2.00
  13   3   1   68.19   35.80
 -13   3  -1   18.60   17.40
 -13   3  -1   36.90    2.00
 -13   3  -1   34.00    2.40
  15  -3   1   -0.50    0.70
 -15  -3  -1   -5.20   20.70
 -15  -3  -1   -0.20    0.60
 -15  -3  -1   -0.60    0.50
 -15  -3  -1   -0.70    0.50
  15  -3   1   -0.30    0.70
  15  -3   1    0.10    0.60
 -15  -3  -1    0.60    0.60
  15  -3   1    0.60    0.50
 -15  -3  -1   -0.60    0.60
 -15   3  -1   -0.50    0.50
 -15   3  -1    0.10    0.70
  15   3   1   -0.20    0.70
 -15   3  -1    3.40   19.00
  15   3   1   -0.10    0.50
 -15   3  -1    0.30    0.40
  15   3   1   -0.10    0.60
  15   3   1   47.10   40.70
  15   3   1   -0.10    0.60
 -15   3  -1   -0.60    0.50
 -17  -3  -1    1.30    1.00
  17  -3   1  -43.30   43.00
 -17  -3  -1    2.80    1.10
 -17  -3  -1    0.20    0.70
  17  -3   1    0.80    0.90
  17  -3   1    2.20    1.00
  17  -3   1    0.90    0.60
 -17  -3  -1    0.60    0.90
 -17   3  -1  -16.30   16.70
  17   3   1    0.70    0.90
  17   3   1    1.60    0.70
 -17   3  -1    1.10    0.80
 -17   3  -1    0.40    0.80
  17   3   1   -6.50   26.00
  17   3   1    0.90    0.90
  17   3   1   -0.80    0.60
 -17   3  -1    0.90    0.80
 -19  -3  -1   50.89   28.10
 -19   3  -1   14.60   25.20
  19   3   1   -5.60   33.50
  21  -3   1    1.30    0.90
 -21  -3  -1    4.60    1.40
 -21  -3  -1   22.20   36.40
  21  -3   1    0.80    1.10
  21  -3   1 -105.69   95.49
 -21  -3  -1    1.10    1.00
 -21   3  -1    5.70    1.70
  21   3   1    1.30    0.80
  21   3   1    3.20    1.40
 -21   3  -1  -12.60   30.60
  21   3   1    3.00    1.30
  21   3   1   75.29   41.70
 -23  -3  -1  -10.30   41.60
  23  -3   1  -62.49   98.69
 -23   3  -1   -4.20   35.90
  25  -3   1  330.47  118.99
 -25   3  -1  -77.29   62.29
 -27  -3  -1    1.20    1.50
  27  -3   1    0.70    1.10
 -27  -3  -1   -0.80    1.00
  27  -3   1   -0.70    1.00
 -27   3  -1    2.40    1.50
  27   3   1   -1.20    1.00
 -27   3  -1    1.90    1.20
  29  -3   1    1.80    1.30
  29  -3   1   -0.90    1.00
 -29  -3  -1   -2.10    1.20
 -29  -3  -1    2.30    1.30
 -29   3  -1   -0.90    1.10
  29   3   1    0.60    1.30
  29   3   1   -0.60    1.10
 -29   3  -1    2.30    1.50
  28  -4  -1    1.60    1.20
 -28  -4   1    0.20    1.40
 -28  -4   1   -1.20    1.10
  28  -4  -1    1.30    1.30
  28   4  -1   -0.90    1.10
 -28   4   1   -0.20    1.20
  28   4  -1    1.60    1.30
 -28   4   1   -0.50    0.80
 -26  -4   1    0.40    1.00
  26  -4  -1    1.00    1.20
  26  -4  -1   -0.70    1.20
 -26  -4   1    1.00    1.20
 -26   4   1   -0.70    0.60
 -26   4   1    1.00    1.20
  26   4  -1    0.70    1.20
  26   4  -1    1.20    1.30
 -24  -4   1    1.10    1.10
  24  -4  -1    1.00    1.10
  24  -4  -1  -44.30  110.69
 -24  -4   1  -11.50   54.99
  24  -4  -1    0.10    1.20
 -24  -4   1   -0.60    1.20
 -24   4   1  -51.39   48.80
  24   4  -1    0.30    1.20
  24   4  -1    2.40    1.50
 -24   4   1    4.30    1.70
 -24   4   1    1.30    0.90
  22  -4  -1  159.58   94.29
 -22  -4   1  -32.80   25.10
 -22   4   1   12.70   43.80
  20  -4  -1    1.80    1.30
 -20  -4   1    1.20    1.10
 -20  -4   1    0.10    0.90
 -20  -4   1  -21.50   26.70
  20  -4  -1    0.80    1.00
  20  -4  -1   80.99   75.79
  20   4  -1    0.30    0.90
  20   4  -1    3.70    1.60
  20   4  -1   73.29   42.00
 -20   4   1    1.50   32.20
 -20   4   1    1.80    0.70
  20   4  -1    1.60    1.10
 -20   4   1    1.30    1.20
  18  -4  -1   46.10   45.10
 -18  -4   1    5.90   23.00
  18   4  -1   11.70   35.20
  16  -4  -1   14.90    2.30
  16  -4  -1   11.60    2.00
  16  -4  -1   55.89   31.60
 -16  -4   1   18.90    2.40
 -16  -4   1  -10.70   20.90
 -16  -4   1   17.60    2.40
 -16  -4   1   13.90    2.00
  16   4  -1   17.50    2.50
 -16   4   1   16.80    2.40
 -16   4   1   15.80    1.30
 -16   4   1  -24.10   18.20
  16   4  -1   18.10    1.80
 -16   4   1   17.10    1.80
  16   4  -1    9.70   31.90
 -16   4   1   19.20    2.40
  16   4  -1   15.60    2.10
  16   4  -1   12.80    2.00
  14  -4  -1   81.89    4.00
 -14  -4   1   62.69    3.50
 -14  -4   1   74.59    3.80
 -14  -4   1   82.39    4.00
  14  -4  -1   74.49    3.70
 -14  -4   1   78.39    3.50
  14  -4  -1   74.39    3.60
  14  -4  -1   74.99    3.90
 -14  -4   1   72.69    3.70
  14  -4  -1  201.58   73.29
 -14  -4   1   54.79   26.10
  14   4  -1   78.29    3.50
  14   4  -1   73.59    3.70
 -14   4   1   67.79   34.30
  14   4  -1   77.39    3.80
 -14   4   1   73.39    3.50
 -14   4   1   76.69    2.60
  14   4  -1   74.89    3.40
 -14   4   1   71.99    3.40
  14   4  -1   83.09    4.00
  14   4  -1  110.59   47.40
 -14   4   1   77.99    3.70
 -14   4   1   78.89    3.90
  12  -4  -1   59.09    3.20
 -12  -4   1   54.69    3.00
  12  -4  -1   52.39    2.90
  12  -4  -1   51.29    2.80
 -12  -4   1   53.79    3.10
 -12  -4   1   31.70   18.90
 -12  -4   1   51.59    2.90
  12  -4  -1   57.39    3.20
 -12  -4   1   55.59    3.10
 -12   4   1   58.19    3.00
  12   4  -1   53.49    3.00
 -12   4   1   51.39    2.60
  12   4  -1   55.89    2.80
 -12   4   1   24.00   16.30
  12   4  -1   57.49   60.99
 -12   4   1   49.80    2.00
  12   4  -1   54.79    3.10
 -12   4   1   56.49    3.10
 -12   4   1   56.59    3.10
 -10  -4   1   17.80    2.50
 -10  -4   1    2.20   12.60
 -10  -4   1   16.70    1.70
  10  -4  -1   14.00    1.70
  10  -4  -1   13.30    1.70
 -10  -4   1   16.30    1.50
  10  -4  -1   18.00   25.70
 -10  -4   1   15.00    1.60
  10  -4  -1   16.20    1.70
 -10  -4   1   14.50    1.40
 -10   4   1   15.00    1.90
  10   4  -1   14.00    1.50
 -10   4   1   14.80    1.80
 -10   4   1   15.50    1.10
 -10   4   1   16.60    1.70
  10   4  -1   13.10    1.80
 -10   4   1   22.80   22.30
 -10   4   1   15.00    1.90
  10   4  -1   47.00   31.70
  10   4  -1   16.20    1.50
  10   4  -1   12.50    1.70
  -8  -4   1    0.50    0.60
  -8  -4   1    0.10    0.60
  -8  -4   1    0.30    0.50
   8  -4  -1   10.00   21.10
   8  -4  -1    0.40    0.60
   8  -4  -1    0.70    0.50
  -8  -4   1    4.70    1.10
   8  -4  -1    0.00    0.50
   8  -4  -1    1.40    0.70
  -8  -4   1    0.50    0.60
  -8   4   1   -0.10    0.50
  -8   4   1    0.00    0.50
   8   4  -1    0.20    0.50
  -8   4   1    1.10   10.40
  -8   4   1   -0.10    0.40
   8   4  -1    0.90    0.70
   8   4  -1   -0.80    0.40
  -8   4   1   -0.10    0.30
  -8   4   1    0.50    0.60
   8   4  -1   -0.10    0.60
   8   4  -1    0.80    0.60
   8   4  -1    0.50    0.40
   8   4  -1    5.80   13.60
  -8   4   1    0.50    0.60
  -6  -4   1   65.69    3.00
   6  -4  -1   70.09    3.10
  -6  -4   1   69.79    2.80
  -6  -4   1   73.09    3.00
  -6  -4   1   65.29    3.00
   6  -4  -1   64.29    2.20
  -6  -4   1   70.19    3.00
  -6  -4   1   68.79    2.70
   6  -4  -1   69.59    2.90
   6  -4  -1   76.69   34.60
   6  -4  -1   66.39    2.90
  -6   4   1   67.69    3.00
  -6   4   1   62.09    2.80
   6   4  -1   67.89    2.90
   6   4  -1  144.49   62.49
   6   4  -1   68.99    2.90
  -6   4   1   70.09    2.80
  -6   4   1   67.49    2.20
   6   4  -1   63.29    2.90
  -6   4   1   71.59    2.90
   6   4  -1   69.19    2.90
   6   4  -1   68.19    2.70
   6   4  -1   61.19    2.90
  -6   4   1   66.19    2.20
  -6   4   1   87.69   40.90
   4  -4  -1  109.39    3.60
  -4  -4   1  103.39    3.10
  -4  -4   1   94.89    3.50
   4  -4  -1  102.29    3.50
   4  -4  -1  102.09    3.50
  -4  -4   1  102.39    3.60
  -4  -4   1   99.29    3.50
   4  -4  -1  101.09    2.90
   4  -4  -1  130.19   43.80
  -4  -4   1  110.49    3.70
   4  -4  -1  101.89    3.70
   4   4  -1  106.79    3.60
  -4   4   1  100.79    3.40
   4   4  -1  100.49    3.50
   4   4  -1  121.09   41.00
  -4   4   1  104.89    3.00
  -4   4   1  139.69   43.60
   4   4  -1   98.99    3.10
   4   4  -1  105.69    3.60
  -4   4   1   99.29    3.60
   4   4  -1  182.28   56.29
   4   4  -1  101.49    3.60
  -4   4   1  102.29    3.30
   4   4  -1  102.09    3.70
  -2  -4   1   52.99    2.40
  -2  -4   1   42.30    2.20
  -2  -4   1   45.50    2.30
   2  -4  -1   48.40    2.40
   2  -4  -1   48.60    2.30
   2  -4  -1   47.30    2.20
   2  -4  -1  100.99   39.90
  -2  -4   1   50.19    2.40
  -2  -4   1   50.39    2.40
   2  -4  -1   48.80    2.00
   2  -4  -1   52.49    2.40
   2  -4  -1   50.09    2.30
  -2   4   1   48.70    1.50
   2   4  -1   46.90    1.90
   2   4  -1   47.00    2.40
   2   4  -1   47.40    2.30
   2   4  -1   68.09   29.70
   2   4  -1   49.80    2.40
  -2   4   1   46.00    2.40
   2   4  -1   47.30    2.30
  -2   4   1   32.70   18.70
  -2   4   1   51.09    2.20
  -2   4   1   51.69    2.10
   2   4  -1   62.79   35.40
   2   4  -1   49.90    2.30
  -2   4   1   49.20    2.30
   0  -4   1   25.70    1.80
   0  -4  -1   22.20    1.70
   0  -4  -1   19.80    1.50
   0  -4   1   24.50    1.70
   0  -4   1   23.00    1.60
   0  -4  -1   22.90    1.50
   0  -4  -1   22.40    1.60
   0  -4  -1   18.40   20.20
   0  -4   1   21.40    1.50
   0  -4  -1   24.10    1.50
   0  -4   1   57.69   28.80
   0  -4   1   24.20    1.60
   0  -4  -1   23.30    1.60
   0  -4   1   25.40    1.70
   0   4  -1   35.10   23.80
   0   4   1    6.90    9.90
   0   4   1   23.80    1.70
   0   4   1   22.30    1.00
   0   4   1   24.50    1.50
   0   4  -1   22.10    1.20
   0   4   1   24.70    1.60
   0   4  -1   26.20    1.70
   0   4   1   22.80    1.50
   0   4  -1   23.30    1.70
   0   4  -1   23.50    1.60
   2  -4   1   38.30    2.10
  -2  -4  -1   39.70    2.10
   2  -4   1   38.90    1.90
   2  -4   1   40.50    2.10
   2  -4   1   61.79   26.50
  -2  -4  -1   38.70    2.10
  -2  -4  -1   39.70    2.10
  -2  -4  -1   41.20    2.10
   2  -4   1   44.00    2.20
   2  -4   1   39.30    2.20
   2  -4   1   39.00    2.10
  -2  -4  -1   41.70    2.10
   2   4   1   42.70    2.10
   2   4   1   38.80    2.10
  -2   4  -1   37.60    1.90
   2   4   1   46.80   26.00
   2   4   1   37.00    1.90
  -2   4  -1   38.80    2.10
   2   4   1   41.80    2.00
   2   4   1   40.30    1.50
  -2   4  -1   42.30   21.90
  -2   4  -1   40.40    2.10
   2   4   1   40.30    2.00
  -2   4  -1   35.80    2.10
   2   4   1   39.80   17.00
  -4  -4  -1  408.96    8.40
  -4  -4  -1  391.46    8.30
  -4  -4  -1  391.96    8.40
   4  -4   1  393.76    7.70
   4  -4   1  436.06   56.89
   4  -4   1  386.56    8.50
  -4  -4  -1  396.56    7.30
  -4  -4  -1  384.06    8.10
  -4   4  -1  390.86    8.20
  -4   4  -1  382.56    8.30
  -4   4  -1  397.76    8.60
  -4   4  -1  370.76   52.29
  -4   4  -1  393.06    8.50
   4   4   1  399.46    8.20
  -4   4  -1  394.66    7.80
   4   4   1  395.56    8.10
   4   4   1  383.66   50.59
   4   4   1  402.16    8.50
   4   4   1  394.26    8.00
   4   4   1  399.16   52.99
   4   4   1  377.46    8.10
   4   4   1  394.86    7.30
  -6  -4  -1   21.60    1.60
  -6  -4  -1   20.70    1.70
  -6  -4  -1   18.80    1.60
   6  -4   1   20.50    1.70
   6  -4   1   23.90    1.80
  -6  -4  -1   20.80    1.40
   6  -4   1   22.20    1.40
  -6  -4  -1   21.50    1.60
   6  -4   1   34.10   22.20
   6  -4   1   23.20    1.80
  -6  -4  -1   22.20    1.70
   6   4   1   20.80    1.40
  -6   4  -1   20.20    1.70
   6   4   1   19.90   16.30
  -6   4  -1   21.90    1.60
   6   4   1   20.40    1.50
  -6   4  -1   21.80    1.70
   6   4   1   19.20    1.60
  -6   4  -1   20.30    1.40
   6   4   1   23.80    1.60
   6   4   1   22.00    1.60
  -6   4  -1   21.40    1.70
   8  -4   1   66.39    3.10
  -8  -4  -1   81.29   35.00
  -8  -4  -1   68.39    3.20
  -8  -4  -1   69.19    3.10
  -8  -4  -1   70.39    3.20
  -8  -4  -1   66.79    2.90
   8  -4   1   92.29   33.80
   8  -4   1   69.19    3.10
   8  -4   1   67.69    3.10
   8  -4   1   65.79    2.90
  -8  -4  -1   64.69    3.00
   8   4   1   66.89    2.80
  -8   4  -1   71.19    3.20
  -8   4  -1   66.09    3.10
   8   4   1   71.19    2.90
  -8   4  -1   70.09    2.60
   8   4   1   61.89    2.90
  -8   4  -1   65.49    2.90
   8   4   1   64.99    2.90
   8   4   1  136.89   53.89
   8   4   1   67.09    2.90
  -8   4  -1   65.59    3.10
  -8   4  -1   48.60   25.90
  -8   4  -1   77.79    2.80
 -10  -4  -1   10.80    1.60
  10  -4   1   10.00    1.50
 -10  -4  -1    8.90   13.20
  10  -4   1   12.20    1.70
  10  -4   1   28.90   21.70
 -10  -4  -1    6.70    1.30
 -10  -4  -1    9.90    1.40
  10  -4   1   14.90    2.00
 -10  -4  -1   11.60    1.70
  10  -4   1   11.20    1.50
 -10  -4  -1   11.90    1.70
  10   4   1    5.00   14.00
 -10   4  -1    9.40    1.50
 -10   4  -1   11.90    1.80
  10   4   1   13.70    1.40
 -10   4  -1   13.40    1.80
  10   4   1   16.90    2.30
  10   4   1   11.70    1.60
 -10   4  -1   11.90    1.40
 -10   4  -1    9.50    1.20
  10   4   1   12.30    1.30
 -10   4  -1    7.80   18.90
 -10   4  -1   11.20    1.70
  12  -4   1   18.20    1.90
 -12  -4  -1    3.50   13.80
 -12  -4  -1   19.30    2.00
 -12  -4  -1   18.50    1.80
  12  -4   1   17.70    1.70
 -12  -4  -1   20.40    1.80
  12  -4   1   18.00    1.90
  12  -4   1   55.99   35.30
 -12  -4  -1   19.20    1.90
 -12  -4  -1   18.70    1.70
  12  -4   1   16.90    1.70
 -12   4  -1   19.80    1.50
  12   4   1   23.00    2.00
 -12   4  -1   17.30    1.70
  12   4   1   17.20    1.50
  12   4   1   17.60    1.80
 -12   4  -1   18.50    1.80
 -12   4  -1   17.10   17.90
 -12   4  -1   21.20    2.00
 -12   4  -1   18.30    1.70
  12   4   1   15.40   29.40
  12   4   1   24.00    2.00
 -12   4  -1   18.40    1.80
 -14  -4  -1   -3.60   12.10
 -14  -4  -1    2.60    1.10
  14  -4   1    2.50    1.00
 -14  -4  -1    2.10    1.00
 -14  -4  -1    1.40    0.80
  14  -4   1    2.70    1.00
  14  -4   1    2.70    1.10
  14  -4   1  -17.70   29.70
  14  -4   1    1.50    0.90
 -14  -4  -1    3.10    1.10
 -14  -4  -1    1.20    0.80
  14   4   1    1.00    0.80
 -14   4  -1  -11.90   12.40
  14   4   1    1.40   22.40
  14   4   1    1.70    0.90
 -14   4  -1    1.00    0.80
  14   4   1    1.70    1.00
 -14   4  -1    1.70    0.90
 -14   4  -1    2.60    0.80
  14   4   1    2.60    0.90
 -16  -4  -1    3.20    1.10
  16  -4   1    2.10    1.10
 -16  -4  -1    3.80    1.10
 -16  -4  -1    1.80    0.90
  16  -4   1   12.40   35.20
  16  -4   1    3.30    1.10
 -16  -4  -1  -10.70   16.80
  16  -4   1    1.10    1.00
  16   4   1    2.10    1.10
 -16   4  -1    1.30    1.00
  16   4   1    2.30    1.20
  16   4   1    3.30    0.90
 -16   4  -1    2.30    1.10
 -16   4  -1   26.40   26.60
 -16   4  -1    3.80    1.30
  16   4   1    2.50    1.00
  16   4   1   50.19   25.80
 -16   4  -1    2.00    0.80
  18  -4   1   52.49   48.00
 -18  -4  -1    0.30    0.80
  18  -4   1    0.30    0.80
 -18  -4  -1  -21.40   23.70
  18  -4   1   -0.10    0.80
 -18  -4  -1   -1.00    0.70
  18   4   1  -37.50   29.40
 -18   4  -1    0.40    0.60
  18   4   1   -0.40    0.80
  18   4   1   -0.30    0.70
 -18   4  -1   -0.20    0.80
  18   4   1   -0.20    0.70
 -20  -4  -1  -19.40   26.90
  20  -4   1   79.79   85.29
 -20   4  -1  -32.70   35.70
  22  -4   1    0.40    1.00
 -22  -4  -1    1.80    1.30
 -22  -4  -1    0.60    1.10
  22  -4   1    1.50    1.50
  22  -4   1   51.49   72.79
 -22  -4  -1    3.30   37.30
  22   4   1    0.00    0.90
 -22   4  -1    2.60    1.30
  22   4   1   96.79   50.69
  22   4   1   -0.10    0.90
 -22   4  -1   68.99   56.39
 -22   4  -1    0.40    0.70
  22   4   1    0.40    1.20
 -24  -4  -1   31.50   43.50
  24  -4   1    2.00    1.20
  24  -4   1    3.70    1.70
 -24  -4  -1    6.40    1.80
 -24  -4  -1    2.90    1.50
 -24   4  -1    3.20    1.10
 -24   4  -1  -64.79   83.39
 -24   4  -1    6.50    2.10
  24   4   1    3.20    1.60
  24   4   1  118.99   69.29
  24   4   1    4.00    1.70
 -26  -4  -1    2.80    1.70
  26  -4   1   -1.10    1.20
 -26  -4  -1    0.30    1.00
  26  -4   1    1.30    1.10
  26   4   1    0.50    1.20
 -26   4  -1    0.00    0.80
 -26   4  -1    1.40    1.30
  26   4   1    0.80    1.40
  28  -4   1   -2.20    1.00
 -28  -4  -1   -1.00    1.20
 -28  -4  -1   -1.50    1.20
  28  -4   1   -2.40    1.00
  28   4   1    0.70    1.30
 -28   4  -1    2.40    1.70
 -28   4  -1   -1.00    0.90
 -27  -5   1    0.80    1.40
 -27  -5   1   -0.10    1.20
  27  -5  -1   -2.00    1.10
  27  -5  -1   -0.10    1.20
 -27   5   1   -1.40    0.80
 -27   5   1    2.90    1.50
  27   5  -1    2.20    1.60
  27   5  -1    0.30    1.10
 -27   5   1    1.80    1.60
  25  -5  -1    1.80    1.50
 -25  -5   1    0.50    1.20
 -25  -5   1    2.10    1.40
  25  -5  -1    1.10    1.50
  25   5  -1    5.70    2.00
 -25   5   1    1.50    1.50
 -25   5   1    2.20    0.70
  25   5  -1    3.00    1.60
 -25   5   1    1.40    1.40
 -23  -5   1    1.70    1.30
 -23  -5   1  -68.59   44.60
  23   5  -1    1.80    1.40
 -23   5   1    0.50    1.20
  23   5  -1  130.99   68.49
 -23   5   1    0.60    1.20
  21  -5  -1  325.77  111.49
 -19  -5   1   -1.80    0.50
 -19  -5   1  -33.00   25.20
  19  -5  -1   -0.60   66.59
  19  -5  -1    0.80    1.30
  19  -5  -1    0.00    0.90
 -19  -5   1    0.80    1.00
 -19   5   1    0.10    0.80
 -19   5   1    0.60    0.40
  19   5  -1   -1.10    0.70
 -19   5   1    0.00    1.00
  19   5  -1   60.39   55.19
  19   5  -1   -0.50    0.80
 -17  -5   1   -5.10   21.30
  17  -5  -1    3.60    1.20
 -17  -5   1    1.40    1.10
  17  -5  -1    2.40    1.20
  17  -5  -1    1.70    1.10
 -17  -5   1    2.40    1.30
  17  -5  -1  -78.99   50.49
 -17   5   1    4.60    1.30
 -17   5   1    3.20    1.20
  17   5  -1    4.30    1.20
 -17   5   1    2.30    0.60
  17   5  -1    0.50    1.00
 -17   5   1   53.79   45.30
  17   5  -1    1.70    1.10
 -17   5   1    3.20    1.20
 -15  -5   1   23.00   41.10
 -15   5   1  -14.20   25.00
 -13  -5   1    9.80    1.90
  13  -5  -1   10.40    1.90
 -13  -5   1    9.40    1.60
  13  -5  -1   10.40    1.90
  13  -5  -1   13.40    2.20
  13  -5  -1   16.90   33.60
  13  -5  -1   13.50    2.10
 -13  -5   1   11.60    1.80
 -13  -5   1    4.00   19.90
 -13  -5   1   10.30    1.80
 -13  -5   1    9.20    2.00
 -13   5   1   10.00    2.20
  13   5  -1   12.00    2.00
  13   5  -1   11.50    1.90
  13   5  -1   56.19   53.39
 -13   5   1  -15.40   22.90
 -13   5   1   13.30    2.00
  13   5  -1    9.40    1.60
  13   5  -1   10.60    1.80
 -13   5   1   10.80    1.70
 -13   5   1   11.50    1.50
 -13   5   1   11.30    1.10
  11  -5  -1   92.69    4.00
 -11  -5   1   93.39    4.20
 -11  -5   1   94.59    3.90
 -11  -5   1   98.59    4.50
 -11  -5   1   95.19    4.00
 -11  -5   1  101.19    4.40
  11  -5  -1   99.99    4.30
 -11  -5   1   98.09   37.90
  11  -5  -1   95.29    4.40
  11  -5  -1   94.29    4.10
  11  -5  -1  148.79   74.09
 -11   5   1  101.09    4.20
  11   5  -1   99.19    4.30
  11   5  -1   92.19    3.90
  11   5  -1   93.29    4.20
  11   5  -1   87.29    4.00
 -11   5   1   95.19    3.00
  11   5  -1  105.49   52.79
 -11   5   1   96.99    3.50
 -11   5   1   99.59    4.30
 -11   5   1   92.29    3.80
 -11   5   1   92.99    4.20
  -9  -5   1    1.90    0.90
   9  -5  -1    1.70    0.60
   9  -5  -1    2.20    0.90
  -9  -5   1    0.40    0.70
  -9  -5   1    0.40    0.60
   9  -5  -1    1.30    0.90
   9  -5  -1   -0.50    0.70
  -9  -5   1    1.70    0.90
   9   5  -1    1.00    0.60
   9   5  -1    0.90    0.70
  -9   5   1    1.20    0.80
  -9   5   1    1.50    0.80
   9   5  -1    1.20    0.80
  -9   5   1    1.30    0.50
  -9   5   1    1.70    0.60
  -9   5   1  -25.80   14.70
   9   5  -1    1.60    0.70
   9   5  -1    2.00    1.00
   9   5  -1    0.00    0.70
  -9   5   1    0.50    0.60
   9   5  -1   41.60   20.70
  -9   5   1    1.80    0.90
   7  -5  -1    4.70    1.10
  -7  -5   1    4.40    1.10
  -7  -5   1    3.60    1.20
   7  -5  -1   19.20   14.00
   7  -5  -1    2.80    1.00
   7  -5  -1    5.00    0.80
  -7  -5   1    3.90    1.10
  -7  -5   1    5.20    1.20
  -7  -5   1    4.50    1.00
  -7  -5   1    6.30    1.20
  -7   5   1    4.50    1.20
  -7   5   1    3.70    0.80
  -7   5   1   -4.30   14.20
   7   5  -1    3.90    1.10
   7   5  -1    3.70    1.00
   7   5  -1    4.10    1.20
  -7   5   1    3.60    1.10
   7   5  -1   26.30   17.90
   7   5  -1    4.50    1.20
  -7   5   1    3.60    0.70
  -7   5   1    6.00    1.20
  -7   5   1    5.20    1.10
   7   5  -1    4.80    1.10
   7   5  -1    3.80    0.90
   7   5  -1  -21.60   13.10
  -5  -5   1   13.10    1.80
   5  -5  -1   24.60   23.30
   5  -5  -1   16.50    2.00
  -5  -5   1   12.20    1.20
   5  -5  -1   10.10    1.60
   5  -5  -1   12.40    1.70
  -5  -5   1   11.30    1.50
  -5  -5   1   13.90    1.60
  -5  -5   1   14.50    1.50
   5  -5  -1   13.30    1.20
  -5   5   1   14.90    1.50
   5   5  -1   13.90    1.80
  -5   5   1   12.90    1.20
   5   5  -1   11.70    1.20
   5   5  -1    8.90   13.50
  -5   5   1   11.70    1.60
  -5   5   1   22.80   13.80
  -5   5   1   10.60    0.80
   5   5  -1   15.20    1.60
   5   5  -1   13.60    1.70
   5   5  -1    2.20   18.70
   5   5  -1   13.30    1.90
   5   5  -1   12.20    1.70
  -5   5   1   11.50    1.60
  -3  -5   1   75.79    3.30
   3  -5  -1   75.69    3.50
   3  -5  -1   72.89    3.30
   3  -5  -1   81.59    2.90
  -3  -5   1   79.39    3.40
   3  -5  -1   77.19    3.30
   3  -5  -1   80.19    3.40
   3  -5  -1   78.99    3.30
  -3  -5   1   81.09    3.40
   3  -5  -1  194.38   55.59
  -3  -5   1   80.69    3.50
  -3   5   1   73.29    2.10
   3   5  -1   74.99    3.20
   3   5  -1  116.89   23.70
   3   5  -1   78.69    3.40
  -3   5   1  133.89   47.60
   3   5  -1   79.29    3.30
  -3   5   1   77.89    2.90
   3   5  -1  110.49   46.20
  -3   5   1   77.99    3.10
  -3   5   1   85.19    3.30
   3   5  -1   80.79    3.40
   3   5  -1   78.29    2.70
  -3   5   1   77.19    3.50
   3   5  -1   75.39    3.40
   1  -5  -1  143.49    4.80
   1  -5  -1  156.18    4.80
   1  -5  -1  146.49    4.60
  -1  -5   1  137.49    4.60
  -1  -5   1  143.99    4.80
  -1  -5   1  151.38    4.70
  -1  -5   1  144.49    4.70
   1  -5  -1  211.28   64.59
   1  -5  -1  145.59    4.60
   1  -5  -1  149.88    4.30
  -1  -5   1  144.09    4.80
  -1  -5   1  147.29    4.70
  -1   5   1  147.49    4.50
   1   5  -1  155.58    5.00
  -1   5   1  170.38   49.60
   1   5  -1  142.69    3.70
  -1   5   1  144.19    4.30
   1   5  -1  148.39    4.70
  -1   5   1  141.29    3.10
  -1   5   1  142.59    4.30
   1   5  -1  154.78    4.80
   1   5  -1  150.28    4.60
  -1   5   1  132.09    4.70
  -1  -5  -1    1.70    0.70
   1  -5   1    2.50    0.70
   1  -5   1    1.90    0.90
   1  -5   1    1.00    0.80
  -1  -5  -1    1.20    0.70
   1  -5   1    1.00    0.70
   1  -5   1    2.60    0.90
   1  -5   1    5.90   19.50
  -1  -5  -1    1.60    0.80
  -1  -5  -1    2.00    0.90
  -1  -5  -1    2.80    0.80
   1  -5   1    1.90    0.80
  -1   5  -1    2.10    0.80
   1   5   1    0.90    0.70
   1   5   1   -4.30   10.00
  -1   5  -1    0.40    0.70
   1   5   1    1.90    0.70
  -1   5  -1    1.20    0.50
   1   5   1    1.50    0.40
  -1   5  -1    0.50    0.70
   1   5   1    2.10    0.80
   1   5   1    1.50    0.70
  -1   5  -1    2.00    0.80
   1   5   1    3.90   13.80
   3  -5   1    9.20    1.50
   3  -5   1    9.30    1.50
   3  -5   1    6.60   17.70
   3  -5   1   10.80    1.60
   3  -5   1    8.30    1.40
  -3  -5  -1   10.70    1.50
  -3  -5  -1    7.40    1.30
   3  -5   1    9.30    1.30
  -3  -5  -1   13.10    1.70
   3  -5   1   10.10    1.60
  -3  -5  -1   12.70    1.60
   3   5   1   11.70    1.50
   3   5   1   -1.80   13.70
   3   5   1    9.20    1.40
  -3   5  -1    9.00    1.30
   3   5   1   10.40    1.50
   3   5   1   26.70   15.20
  -3   5  -1    9.80    1.60
  -3   5  -1   -4.90    8.20
   3   5   1    8.90    0.90
  -3   5  -1   12.50    1.60
   3   5   1    8.70    1.40
  -3   5  -1   10.60    1.50
   3   5   1   11.70    1.60
  -5  -5  -1    0.80    0.60
  -5  -5  -1    1.00    0.70
  -5  -5  -1    0.80    0.70
  -5  -5  -1    0.60    0.50
   5  -5   1  -14.00   18.80
   5  -5   1   -0.90    0.50
   5  -5   1    0.40    0.50
   5  -5   1    0.70    0.70
  -5  -5  -1   -0.50    0.50
  -5  -5  -1    0.20    0.40
   5  -5   1   -0.30    0.40
  -5   5  -1    0.50    0.70
  -5   5  -1   -0.20    0.40
  -5   5  -1    0.40    0.60
   5   5   1   -0.40    0.50
   5   5   1    0.40    0.40
   5   5   1    0.40    0.60
   5   5   1    0.30    0.50
   5   5   1   -6.10    8.20
   5   5   1    0.30    0.50
  -5   5  -1  -12.50   12.50
   5   5   1    0.50    0.50
  -5   5  -1    0.30    0.40
  -7   5  -1   -8.00   13.40
   7   5   1   15.90   10.10
   7   5   1  -15.50   26.10
   7   5   1    2.70    1.10
  -9  -5  -1    4.40    1.20
   9  -5   1    5.90    1.30
  -9  -5  -1    6.60    1.40
   9  -5   1   18.00   16.30
   9  -5   1    5.30    1.30
  -9  -5  -1    5.80    1.30
   9  -5   1    5.20    1.20
  -9  -5  -1    5.10    1.10
   9  -5   1    5.30    1.10
  -9  -5  -1    5.90    1.20
  -9   5  -1    5.90    1.30
  -9   5  -1    4.00    0.90
   9   5   1   37.40   25.10
   9   5   1    6.80    1.30
   9   5   1    5.90    1.30
   9   5   1    3.80    0.90
  -9   5  -1  -13.10   31.40
  -9   5  -1    5.00    1.20
   9   5   1    4.80    1.10
  -9   5  -1    5.00    1.20
   9   5   1    6.90    1.30
  -9   5  -1    7.60    1.40
  -9   5  -1    6.50    1.10
 -11  -5  -1    5.00    1.40
  11  -5   1    3.50    1.00
 -11  -5  -1    6.20    1.30
 -11  -5  -1    3.20    1.00
  11  -5   1   40.80   38.30
  11  -5   1    4.70    1.20
 -11  -5  -1    3.30    1.10
 -11  -5  -1    5.00    1.30
  11  -5   1    4.80    1.40
  11  -5   1    4.10    1.20
  11   5   1    5.90    1.40
 -11   5  -1    3.20    1.10
  11   5   1    5.00    1.20
 -11   5  -1    4.40    1.00
 -11   5  -1   -6.00   18.70
 -11   5  -1    3.70    1.10
  11   5   1    5.00   24.30
 -11   5  -1    7.30    1.60
  11   5   1    5.60    1.30
  11   5   1    4.60    1.10
 -11   5  -1    5.20    1.00
  11   5   1    5.30    1.30
 -13  -5  -1    0.70    0.90
  13  -5   1    0.50    0.80
  13  -5   1   32.50   29.50
 -13   5  -1   18.10   14.00
  13   5   1    0.70    0.70
  13   5   1    3.90   20.40
 -13   5  -1    1.30    0.80
 -15  -5  -1    2.50    1.00
  15  -5   1   72.09   42.60
 -15  -5  -1    2.10    1.10
  15  -5   1   -0.30    0.70
  15  -5   1    0.10    0.80
  15  -5   1   -0.10    0.70
 -15  -5  -1   20.70   22.10
  15   5   1    0.60    0.90
 -15   5  -1  -15.20   19.90
 -15   5  -1    0.30    0.80
 -15   5  -1    0.10    0.50
  15   5   1  -28.60   24.30
  15   5   1    0.30    0.90
  15   5   1    0.90    0.80
 -15   5  -1    0.60    1.00
 -15   5  -1   -0.10    0.80
 -15   5  -1    0.50    0.70
 -17  -5  -1   14.20   25.50
  17  -5   1   42.80   62.19
  17   5   1   52.99   50.49
 -17   5  -1  -18.70   34.30
 -19  -5  -1  -26.80   29.50
  19  -5   1   93.49   79.49
 -19   5  -1  -11.30   49.30
  21  -5   1   55.09   92.09
 -21   5  -1   33.50   64.89
  23  -5   1   -0.90    1.10
 -23  -5  -1    0.00    1.10
  23  -5   1    0.70    1.20
 -23  -5  -1    0.70    1.20
  23  -5   1   95.09  112.09
 -23   5  -1    1.90    1.40
 -23   5  -1    2.60    1.40
 -23   5  -1   -4.50   55.69
  23   5   1    0.30    1.00
 -23   5  -1    2.10    0.80
  23   5   1    1.80    1.30
 -25  -5  -1   -0.30    1.20
 -25  -5  -1    2.50    1.40
  25  -5   1   -0.40    1.10
  25  -5   1   -0.10    1.00
  25   5   1    0.00    1.10
 -25   5  -1   -1.50    0.60
  25   5   1   -1.00    1.00
 -25   5  -1    0.20    1.50
 -25   5  -1    1.30    1.60
 -27  -5  -1    0.00    1.00
  27  -5   1   -0.20    1.10
  27  -5   1   -0.60    1.20
 -27  -5  -1    1.20    1.20
 -27   5  -1   -0.80    0.90
 -27   5  -1    3.90    2.10
 -27   5  -1    0.20    1.20
  27   5   1    0.20    1.30
  26  -6  -1    0.20    1.20
 -26  -6   1   -0.30    1.00
  26  -6  -1    1.20    1.60
 -26  -6   1    1.20    1.50
  26   6  -1    0.50    1.40
 -26   6   1    2.30    1.50
 -26   6   1    0.40    1.40
  26   6  -1    0.70    1.40
  24  -6  -1    2.10    1.50
  24  -6  -1    2.40    1.60
 -24  -6   1    4.80    1.70
 -24  -6   1    0.50    1.20
  24   6  -1    2.70    1.60
 -24   6   1    1.60    1.40
 -24   6   1    3.40    1.50
  24   6  -1    2.30    1.30
 -24   6   1    0.80    0.50
 -22  -6   1    0.70    1.40
 -22  -6   1    0.40    1.10
  22  -6  -1   -0.50    1.00
  22  -6  -1    2.00    1.20
 -22   6   1   -0.10    1.00
 -22   6   1    0.00    0.40
  22   6  -1    1.40    1.30
 -22   6   1    0.70    0.90
  22   6  -1   -0.40    1.20
 -22   6   1   -0.60    0.60
  20  -6  -1  -97.99   89.29
 -20  -6   1   11.10    2.10
  20  -6  -1    9.40    2.30
  20  -6  -1   12.30    3.70
 -20  -6   1   44.20   44.10
 -20  -6   1   18.40    2.90
 -20   6   1   14.60    2.70
 -20   6   1   14.20    2.50
  20   6  -1   15.10    2.50
  20   6  -1   15.10    2.70
 -20   6   1   14.40    1.20
  18  -6  -1  173.08   86.89
 -18   6   1   85.99   59.89
  16   6  -1  142.39   62.49
  14  -6  -1   46.40   40.50
 -14  -6   1    0.50    0.90
  14  -6  -1    1.30    1.10
  14  -6  -1    2.90    1.50
 -14  -6   1    0.20    0.70
 -14  -6   1    2.50    1.10
  14  -6  -1    1.10    0.90
 -14   6   1    0.80    0.90
 -14   6   1    1.70    0.60
 -14   6   1    3.70   38.10
 -14   6   1    1.00    0.90
  14   6  -1    2.30    1.20
  14   6  -1    0.30    0.80
 -14   6   1    2.80    1.10
 -14   6   1    0.90    0.70
  14   6  -1    2.20    1.00
  12   6  -1  -31.60   32.60
 -10  -6   1   30.20    2.20
 -10  -6   1   31.40    2.60
  10  -6  -1   28.20    2.70
 -10  -6   1   31.30    2.40
  10  -6  -1   37.00    2.80
  10  -6  -1   65.29   25.20
  10  -6  -1   32.30    2.60
  10   6  -1   18.50   27.00
  10   6  -1   61.79   56.69
  10   6  -1   25.20    2.20
  10   6  -1   30.30    2.40
 -10   6   1   30.80    2.70
 -10   6   1   35.60    1.90
 -10   6   1   32.70    2.40
 -10   6   1   40.20    2.80
  10   6  -1   31.00    2.60
 -10   6   1   37.90    3.30
 -10   6   1   34.70    2.00
 -10   6   1   40.60   43.90
  -8  -6   1   13.80    1.50
  -8  -6   1   13.30    1.90
  -8  -6   1   14.00    2.00
  -8  -6   1   10.20    1.90
  -8  -6   1   13.60    1.90
  -8  -6   1   10.90    1.90
   8  -6  -1   13.80    2.10
   8  -6  -1   13.60    2.00
   8  -6  -1   13.10    2.00
   8   6  -1   13.10    2.00
  -8   6   1   13.90    2.00
   8   6  -1   12.00   25.60
   8   6  -1   13.20    1.70
  -8   6   1   97.49   52.09
  -8   6   1   11.50    1.10
   8   6  -1   10.60    1.80
   8   6  -1   16.00   24.50
  -8   6   1   11.90    1.70
   8   6  -1   13.20    2.00
  -8   6   1   10.80    1.30
  -8   6   1    9.50    1.70
   8   6  -1   15.70    2.20
   6  -6  -1  102.39    3.50
   6  -6  -1  104.79    4.40
   6  -6  -1  327.07   99.49
   6  -6  -1  112.59    4.50
  -6  -6   1  105.19    4.50
   6  -6  -1  111.89    4.80
  -6  -6   1  108.29    4.20
  -6  -6   1   99.99    4.30
  -6  -6   1  115.89    4.60
  -6   6   1   99.29    4.00
   6   6  -1  110.29    4.60
  -6   6   1  104.29    2.90
   6   6  -1  107.39    4.40
   6   6  -1  126.59   45.80
   6   6  -1  100.89   44.00
   6   6  -1  115.99    3.80
   6   6  -1  103.39    4.20
   6   6  -1   97.89    4.20
  -6   6   1  110.69    4.30
  -6   6   1   97.09    4.40
   6   6  -1  105.99    5.10
  -6   6   1  160.98   59.09
  -6   6   1  112.49    3.70
  -4   6   1    8.60   15.30
   2  -6  -1    0.60    0.60
  -2  -6   1    0.60    0.60
  -2  -6   1    0.60    0.70
   2  -6  -1   -0.10    0.80
  -2  -6   1    0.80    0.60
   2  -6  -1   60.99   26.70
  -2  -6   1    0.60    0.70
   2  -6  -1    1.40    0.60
   2  -6  -1    0.40    0.70
   2  -6  -1    1.30    0.90
   2  -6  -1    1.10    0.80
  -2  -6   1   -0.70    0.70
  -2   6   1    0.00    0.50
   2   6  -1    5.40   16.60
   2   6  -1    1.10    0.70
  -2   6   1    0.20    0.60
  -2   6   1  -14.70   14.00
   2   6  -1    0.20    0.40
   2   6  -1   -0.60    0.60
   2   6  -1    0.40    0.70
  -2   6   1    0.40    0.60
   2   6  -1  -28.60   29.60
  -2   6   1    0.00    0.30
   2   6  -1    0.70    0.70
  -2   6   1    0.30    0.60
   0  -6  -1    7.80    1.40
   0  -6  -1    7.50    1.40
   0  -6   1    7.60    1.30
   0  -6   1    7.80    1.50
   0  -6   1    4.90    1.30
   0  -6  -1    8.90    1.60
   0  -6   1    8.80    1.60
   0  -6  -1    5.80    1.20
   0  -6   1    8.40    1.50
   0  -6   1    7.30    1.40
   0  -6  -1    8.90    1.60
   0  -6  -1    5.70    1.10
   0   6  -1    6.90    1.00
   0   6   1  -11.10   17.80
   0   6   1    5.50    1.20
   0   6   1    6.50    1.30
   0   6  -1   21.00   21.30
   0   6   1    4.80    1.10
   0   6   1    6.60    1.30
   0   6  -1    7.90    1.50
   0   6  -1    7.20    1.50
   0   6  -1    4.50    1.10
   0   6  -1    5.90    1.20
   0   6   1    5.90    0.70
  -2  -6  -1    2.10    0.90
  -2  -6  -1    3.30    1.00
   2  -6   1    4.40    1.30
  -2  -6  -1    2.00    0.90
   2  -6   1    2.80    1.10
  -2  -6  -1    2.30    0.80
   2  -6   1    2.60    0.80
   2  -6   1    2.90    0.90
  -2  -6  -1    5.40    1.30
   2  -6   1    1.50    1.00
   2  -6   1    2.60    0.90
  -2  -6  -1    2.60    1.10
   2  -6   1  -16.30   25.80
  -2   6  -1    1.50    0.80
  -2   6  -1    3.20    1.00
  -2   6  -1    2.20    0.90
   2   6   1    1.80    0.80
   2   6   1    1.90    0.50
   2   6   1    1.90    0.70
  -2   6  -1    2.40    1.00
   2   6   1    2.70   21.40
  -2   6  -1   -1.00   19.20
   2   6   1    1.90    0.90
   2   6   1    2.00    0.80
   2   6   1   30.30   17.90
  -2   6  -1    2.00    0.60
   4  -6   1   57.79   31.40
   4   6   1   12.10   19.40
  -4   6  -1  -27.10   17.30
   6  -6   1    0.30    0.90
   6  -6   1    2.40    1.00
  -6  -6  -1    2.10    0.90
   6  -6   1    1.20    0.70
  -6  -6  -1    2.50    0.70
  -6  -6  -1    1.30    0.80
   6  -6   1    4.50    1.30
   6  -6   1    4.40    1.20
  -6  -6  -1    2.40    1.00
   6  -6   1   30.50   35.30
  -6  -6  -1    3.10    1.00
  -6  -6  -1    2.40    1.00
   6   6   1  -17.40   19.30
  -6   6  -1    2.20    1.00
  -6   6  -1   23.10   24.60
   6   6   1    3.50    1.00
  -6   6  -1    3.30    1.00
  -6   6  -1    3.70    1.00
  -6   6  -1    2.70    1.00
   6   6   1    1.40    0.70
   6   6   1    3.20    0.90
   6   6   1    2.40    0.90
   6   6   1  -16.60   20.00
   6   6   1    2.00    0.70
  -8  -6  -1    1.80    0.70
   8  -6   1    2.00    1.00
   8  -6   1    2.90    1.00
   8  -6   1    2.00    1.10
  -8  -6  -1    2.50    1.00
  -8  -6  -1    3.80    1.10
  -8  -6  -1    3.60    1.20
   8  -6   1    2.40    0.70
  -8  -6  -1    3.10    1.10
   8  -6   1    1.80    1.00
  -8  -6  -1    1.80    1.00
   8  -6   1   48.00   28.70
   8   6   1    2.60    1.00
  -8   6  -1    3.30    0.90
   8   6   1    2.20    1.00
   8   6   1  -43.40   25.80
  -8   6  -1    4.10    1.20
  -8   6  -1    2.30    1.10
  -8   6  -1    3.10    1.20
  -8   6  -1    2.70    1.10
  -8   6  -1    7.60   24.20
   8   6   1    3.40    1.00
   8   6   1    1.10    0.80
   8   6   1    2.70    0.90
   8   6   1    7.90   24.00
  -8   6  -1    1.90    0.70
  10  -6   1    5.20    1.50
 -10  -6  -1    2.20    1.10
  10  -6   1    1.80    1.00
 -10  -6  -1    2.60    0.80
 -10  -6  -1    3.20    1.20
  10  -6   1  -25.70   21.00
 -10  -6  -1    3.00    1.30
  10  -6   1    2.50    1.00
 -10   6  -1    2.30    1.10
  10   6   1   40.60   35.90
  10   6   1    1.90    1.00
  10   6   1    3.70    1.20
 -10   6  -1    2.70    1.10
 -10   6  -1    1.70    1.00
 -10   6  -1    1.60    0.80
  10   6   1    2.30    0.90
 -10   6  -1    1.50    0.70
 -10   6  -1    1.70    1.10
  10   6   1  -15.20   22.00
 -10   6  -1  -19.50   16.80
 -12   6  -1  -14.10   25.60
  14  -6   1   -1.20    0.70
 -14  -6  -1    0.80    0.90
 -14  -6  -1   -7.70   20.80
  14  -6   1   31.90   65.49
 -14  -6  -1   -0.20    0.80
 -14  -6  -1    0.70    0.90
  14  -6   1    0.60    1.00
 -14   6  -1   -0.10    0.90
  14   6   1    0.70    0.90
 -14   6  -1   -0.60    0.80
 -14   6  -1    0.10    0.60
  14   6   1    0.90    0.90
 -14   6  -1   -0.30    0.50
 -14   6  -1  -29.00   17.50
  14   6   1   -0.50    0.70
  14   6   1   -0.10    0.60
  14   6   1    5.10   39.50
 -16  -6  -1   25.60   33.40
  16  -6   1   59.09   48.10
 -16   6  -1   27.00   44.30
  18  -6   1    1.30    1.00
  18  -6   1    1.70    1.10
 -18  -6  -1    0.40    1.00
  18  -6   1  131.79   93.19
 -18  -6  -1    4.50   31.30
 -18   6  -1   -0.30    1.00
  18   6   1    0.30    1.10
 -18   6  -1    1.20    0.70
  18   6   1  153.78   68.39
 -18   6  -1  -49.30   36.80
  20  -6   1   -1.30    0.80
 -20  -6  -1    0.50    0.90
  20  -6   1   58.59   90.79
  20  -6   1   -0.60    0.90
  20   6   1   -0.70    1.00
 -20   6  -1    1.60    1.20
  20   6   1    1.30    1.10
 -20   6  -1  -72.09   77.19
 -20   6  -1    1.10    1.20
 -22  -6  -1   -0.80    0.80
 -22  -6  -1    0.40    1.10
  22  -6   1   -0.40    1.10
  22  -6   1   -0.20    1.10
 -22   6  -1    0.60    1.20
  22   6   1    0.50    1.20
 -22   6  -1    0.20    1.50
  22   6   1   -0.60    1.00
 -22   6  -1    0.00    0.90
  24  -6   1   -2.60    0.90
 -24  -6  -1    0.70    1.20
 -24  -6  -1    0.40    1.20
  24  -6   1    0.70    1.40
  24   6   1   -1.70    0.90
  24   6   1    2.90    1.50
 -24   6  -1    1.70    1.40
 -24   6  -1   -0.20    0.70
 -24   6  -1    1.00    1.20
 -26  -6  -1    0.70    1.30
  26  -6   1   -1.30    1.10
 -26  -6  -1    1.30    1.30
 -26   6  -1    1.00    1.40
  26   6   1    0.80    1.20
 -26   6  -1   -1.40    1.50
 -26   6  -1    1.20    1.10
 -25  -7   1   -0.70    1.30
  25  -7  -1   -1.00    1.40
  25  -7  -1   -0.40    1.30
 -25   7   1    0.60    1.50
 -25   7   1   -3.70    1.30
  25   7  -1   -0.40    1.40
  25   7  -1    3.70    1.60
  23  -7  -1    0.40    1.40
  23  -7  -1   -1.20    1.20
 -23  -7   1    0.50    1.50
 -23  -7   1   -1.10    1.20
 -23   7   1   -1.30    1.30
 -23   7   1    0.30    1.20
  23   7  -1    1.60    1.20
  23   7  -1   -1.30    1.10
  21  -7  -1    0.60    1.20
 -21  -7   1   -1.40    0.90
  21  -7  -1    0.10    1.30
 -21  -7   1   -0.90    1.10
 -21   7   1    1.20    1.40
  21   7  -1    0.30    1.20
  21   7  -1    1.10    1.30
 -21   7   1    1.80    1.30
 -19  -7   1    0.90    1.30
  19  -7  -1    1.30    1.30
  19  -7  -1   -0.50    1.00
 -19   7   1   -0.20    0.40
  19   7  -1    0.30    0.90
 -19   7   1    2.40    1.30
  19   7  -1    0.80    1.20
 -19   7   1    0.10    1.10
  17  -7  -1   36.60   95.09
  17   7  -1  155.48   75.79
  15  -7  -1   68.39   60.79
 -15   7   1  -25.40   42.20
  15   7  -1   41.20   66.89
 -13  -7   1    0.60    0.90
 -13  -7   1   -0.60    0.80
  13  -7  -1    0.60    1.20
  13  -7  -1   -1.00    1.00
  13  -7  -1   83.49   51.59
 -13  -7   1   -1.40    0.70
 -13   7   1   -0.60    0.50
  13   7  -1   36.80   40.60
 -13   7   1    0.40    0.90
  13   7  -1   -0.30    0.70
 -13   7   1  -10.60   51.59
  13   7  -1   -1.40    0.60
 -13   7   1   -0.40    0.50
  13   7  -1  -50.29   38.30
 -13   7   1    1.30    1.00
 -11  -7   1    5.30    1.40
 -11  -7   1    7.40    1.70
  11  -7  -1    7.30    1.60
 -11  -7   1    4.80    1.50
  11  -7  -1    3.90    1.50
  11  -7  -1    6.50    1.70
 -11   7   1    6.10    1.60
 -11   7   1    3.80    1.40
 -11   7   1  -14.10   36.80
  11   7  -1  -36.50   35.60
  11   7  -1    3.00    1.20
  11   7  -1    9.00    1.90
 -11   7   1    5.50    1.00
 -11   7   1    5.90    1.10
  -9  -7   1   12.40    1.90
   9  -7  -1   14.90   50.79
   9  -7  -1   13.70    2.30
  -9  -7   1   17.00    2.50
   9  -7  -1   11.90    2.10
  -9   7   1   13.30    1.20
   9   7  -1   18.90    2.60
   9   7  -1   13.90    2.10
  -9   7   1   14.40    1.50
  -9   7   1   30.30   27.10
   9   7  -1   42.30   52.59
   9   7  -1   11.30    2.00
  -9   7   1   14.10    2.20
  -9   7   1   14.50    2.30
   7  -7  -1  -10.20   51.89
   7  -7  -1   28.40    2.80
   7  -7  -1   31.70    2.60
  -7  -7   1   29.00    2.70
  -7  -7   1   31.60    2.50
   7  -7  -1   32.60    2.80
   7  -7  -1   24.40    1.80
  -7  -7   1   25.30    2.50
   7  -7  -1   31.60    2.70
  -7   7   1   32.70    2.10
   7   7  -1   29.10    2.70
  -7   7   1   26.00    2.30
  -7   7   1   28.90    1.50
   7   7  -1   32.20    2.70
   7   7  -1   30.20    2.10
   7   7  -1   29.00    2.50
   7   7  -1  -25.80   29.00
  -7   7   1   24.80    2.20
  -7   7   1   17.90   56.89
   7   7  -1  114.49   37.70
  -5  -7   1    8.60    1.80
   5  -7  -1    7.20    1.60
  -5  -7   1    5.10    1.40
   5  -7  -1    8.20    1.70
  -5  -7   1    8.50    1.70
   5  -7  -1    5.30    1.10
  -5  -7   1    7.10    1.60
   5  -7  -1    5.00    1.40
   5  -7  -1    7.10    1.70
   5  -7  -1   24.20   35.50
  -5   7   1  -19.10   26.50
   5   7  -1    4.60    1.90
  -5   7   1    6.50    0.80
   5   7  -1    5.00    1.40
  -5   7   1    6.60    0.80
  -5   7   1    8.40    1.60
   5   7  -1   10.90    1.90
   5   7  -1   -7.20   28.60
   5   7  -1    7.50    1.70
   5   7  -1   16.70   20.30
  -5   7   1    6.00    1.20
  -5   7   1    9.20    1.80
   5   7  -1    8.70    1.30
   3  -7  -1    2.30    0.80
  -3  -7   1    2.40    1.00
   3  -7  -1    1.80    1.00
   3  -7  -1    2.30    1.10
   3  -7  -1    1.10    1.00
  -3  -7   1    1.40    1.00
   3  -7  -1    2.00    1.10
  -3  -7   1    1.80    1.10
  -3  -7   1    3.30    1.30
   3  -7  -1    2.30    1.10
   3   7  -1    1.70    1.00
  -3   7   1    1.50    0.80
   3   7  -1    1.50    0.60
  -3   7   1    1.30    0.40
  -3   7   1    2.50    1.20
  -3   7   1   -1.60   44.70
   3   7  -1   -7.10   26.10
   3   7  -1    2.30    1.00
  -3   7   1    3.20    1.00
   3   7  -1    1.20    1.00
  -1  -7   1    2.90    1.20
  -1  -7   1    2.60    1.20
   1  -7  -1    3.00    1.20
  -1  -7   1    1.40    1.10
  -1  -7   1    2.40    1.00
   1  -7  -1    1.20    1.00
   1  -7  -1    3.10    1.10
   1  -7  -1   -0.70    0.70
  -1  -7   1    1.00    1.10
   1  -7  -1    1.00    1.00
   1  -7  -1    2.30    1.00
  -1   7   1    0.80    0.90
  -1   7   1    2.00    0.40
   1   7  -1    1.70    1.00
  -1   7   1    3.10    1.00
   1   7  -1    2.10    1.00
  -1   7   1    1.80    1.00
   1   7  -1  -25.00   35.00
  -1   7   1    2.80   33.10
   1   7  -1   34.60   21.40
  -1   7   1    2.80    1.10
   1   7  -1    1.70    1.00
   1   7  -1    2.60    0.60
   1  -7   1   10.90    2.00
  -1  -7  -1    8.00    1.70
  -1  -7  -1    5.30    1.30
   1  -7   1    6.40    1.60
  -1  -7  -1    8.90    1.80
   1  -7   1   11.90    2.00
   1  -7   1    7.70    1.80
  -1  -7  -1    7.00    1.60
   1  -7   1    5.50    1.40
  -1  -7  -1   10.40    1.90
  -1  -7  -1    5.60    1.30
  -1   7  -1    8.50    1.80
   1   7   1    6.80    1.40
  -1   7  -1    7.30    1.50
  -1   7  -1    7.40    1.00
  -1   7  -1  -35.30   26.30
   1   7   1    8.90    1.80
   1   7   1    6.00   26.30
   1   7   1    9.10    0.80
   1   7   1   10.40    1.70
   1   7   1   14.20   25.60
   1   7   1    9.30    1.70
  -3  -7  -1    0.30    0.80
  -3  -7  -1    1.60    1.00
  -3  -7  -1    1.30    1.00
   3  -7   1    0.10    0.50
   3  -7   1    0.00    0.90
   3  -7   1    1.60    1.10
   3  -7   1   35.80   34.70
   3  -7   1    1.70    1.00
   3  -7   1    3.30    1.10
  -3   7  -1  -28.70   17.70
  -3   7  -1    1.10    0.80
   3   7   1  -12.10   27.10
   3   7   1    0.10    0.80
   3   7   1   19.00   27.20
   3   7   1    1.20    0.80
  -3   7  -1   -0.10    0.40
   3   7   1    1.50    0.90
   3   7   1    1.40    0.50
   3   7   1    0.50    0.90
  -3   7  -1    1.40    0.90
   5   7   1  -18.70   41.00
   5   7   1   21.80   24.30
  -5   7  -1  -28.80   28.20
  -7  -7  -1    1.60    0.90
   7  -7   1    1.40    1.10
  -7  -7  -1    1.00    1.00
   7  -7   1    3.30    1.40
  -7  -7  -1    2.70    1.10
   7  -7   1    2.30    1.00
   7  -7   1    3.70    1.30
   7  -7   1    3.90    1.30
  -7   7  -1    3.60    1.20
   7   7   1    1.80    1.00
  -7   7  -1    2.50    1.20
  -7   7  -1    2.50    0.70
   7   7   1    8.10   38.70
   7   7   1    1.00    0.90
   7   7   1    1.60    0.70
  -7   7  -1  -21.70   28.60
  -7   7  -1    2.10    1.00
   7   7   1   -3.40   23.00
   9  -7   1   22.70    2.80
   9  -7   1   16.20    2.50
  -9  -7  -1   21.30    2.20
  -9  -7  -1   22.40    2.30
  -9  -7  -1   22.90    2.40
  -9  -7  -1   20.20    1.80
   9  -7   1   22.60    2.80
   9  -7   1  157.08   67.09
  -9   7  -1   21.10    2.80
  -9   7  -1   18.40    2.40
   9   7   1   21.50    3.90
   9   7   1   21.70    1.90
   9   7   1   19.20    2.10
  -9   7  -1   21.10    1.70
  -9   7  -1   23.50    1.90
  -9   7  -1   -0.90   35.00
   9   7   1  -21.30   29.90
   9   7   1   -4.00   38.80
   9   7   1   21.00    2.60
  11  -7   1   43.20   37.30
 -11  -7  -1   10.70    1.70
 -11  -7  -1    7.40    1.70
  11  -7   1   12.00    2.20
  11  -7   1    9.20    2.00
 -11  -7  -1    9.90    2.00
  11   7   1   44.10   50.79
  11   7   1   12.40    2.10
 -11   7  -1    9.00    1.40
  11   7   1    5.10   31.80
 -11   7  -1    9.00    1.90
  11   7   1   10.80    2.00
 -11   7  -1   11.60    1.60
 -11   7  -1  -45.90   33.00
  11   7   1    8.10    1.60
  13  -7   1   -0.70    0.90
 -13  -7  -1   -0.70    0.90
 -13  -7  -1   -1.00    0.70
  13  -7   1    2.00    1.30
 -13  -7  -1   -0.20    0.90
  13  -7   1    1.80   56.99
  13   7   1    0.80    1.00
 -13   7  -1    1.40    0.80
 -13   7  -1    1.00    1.10
  13   7   1    0.30    0.80
  13   7   1  -55.39   54.39
 -13   7  -1    0.40    0.60
 -13   7  -1    0.00    0.90
  15  -7   1    8.10   50.49
 -15  -7  -1    1.40    1.10
 -15   7  -1    4.50   31.80
 -15   7  -1    0.60    1.10
  15   7   1   53.69   70.09
  15   7   1   69.29   57.79
  17  -7   1    1.70    1.40
  17  -7   1  -16.50   72.59
 -17  -7  -1    1.80    1.30
 -17  -7  -1    3.40    1.50
  17   7   1    1.90    1.30
 -17   7  -1    1.90    0.70
 -17   7  -1    2.50    1.40
  17   7   1    2.50    1.30
 -17   7  -1   16.00   76.19
  19  -7   1    3.00    1.30
  19  -7   1    1.30    1.40
 -19  -7  -1    0.70    1.10
 -19  -7  -1    0.70    1.10
 -19   7  -1   -0.30    1.00
 -19   7  -1    0.20    1.10
  19   7   1    0.60    0.90
 -19   7  -1  -15.90  172.18
  19   7   1    0.40    1.00
 -19   7  -1    0.80    0.80
 -21  -7  -1    0.10    1.00
 -21  -7  -1   -0.40    1.00
  21  -7   1    0.80    1.20
  21  -7   1    1.20    1.30
  21   7   1    1.80    1.20
 -21   7  -1    0.20    1.00
 -21   7  -1   -0.10    1.10
  21   7   1   -0.50    1.10
 -21   7  -1    0.90    1.40
 -23  -7  -1   -2.20    1.00
  23  -7   1   -0.90    1.20
 -23  -7  -1    0.60    1.30
  23  -7   1   -0.30    1.40
 -23   7  -1   -0.40    1.70
 -23   7  -1    0.80    1.60
  23   7   1    0.60    1.30
  23   7   1    2.50    1.50
 -23   7  -1   -1.40    0.70
  25  -7   1   -0.60    1.20
  25  -7   1    1.20    1.60
 -25  -7  -1    0.10    1.50
 -25  -7  -1    0.50    1.30
 -25   7  -1   -0.40    1.30
  25   7   1   -0.30    1.60
 -25   7  -1    1.90    2.10
 -22  -8   1    0.70    1.40
  22  -8  -1   -0.60    1.30
 -22  -8   1    0.10    1.20
  22  -8  -1    1.80    1.70
 -22   8   1    2.90    1.70
 -22   8   1   -0.60    1.30
  22   8  -1    1.30    1.50
  22   8  -1    0.40    1.20
  20  -8  -1    2.70    1.50
 -20  -8   1   -0.60    1.30
 -20  -8   1    1.10    1.30
  20  -8  -1   -1.10    1.20
  20   8  -1   -1.00    1.10
 -20   8   1    1.60    1.40
  20   8  -1   -1.10    1.00
 -18  -8   1    0.30    1.20
 -18  -8   1   -0.60    0.90
  18  -8  -1    3.30    1.80
  18  -8  -1    0.90    1.20
  18   8  -1    0.30    0.90
 -18   8   1   -0.20    0.30
 -18   8   1    2.30    1.70
 -18   8   1    1.50    1.40
  18   8  -1    1.00    1.20
  16   8  -1   20.70  163.08
 -14  -8   1    1.80    1.30
  14  -8  -1    0.90    1.30
  14  -8  -1    2.00    1.40
 -14  -8   1    1.90    1.20
  14  -8  -1 -106.09   98.49
 -14   8   1    0.80    1.30
 -14   8   1  -40.60   57.79
  14   8  -1   55.49   96.09
 -14   8   1    1.40    0.50
 -14   8   1    0.50    0.70
  14   8  -1    1.70    1.00
  12  -8  -1  -77.29   89.79
  12   8  -1  114.59   65.89
 -12   8   1  -66.99   57.89
  10  -8  -1   75.09   78.29
  10   8  -1   27.50   43.80
 -10   8   1    0.70   72.29
   8  -8  -1  119.49   67.09
  -8   8   1  -14.50   47.90
   8   8  -1  126.89   90.49
  -6  -8   1    3.20    1.50
   6  -8  -1   -1.00    1.10
  -6  -8   1    0.50    0.90
  -6  -8   1    1.70    1.10
   6  -8  -1    0.00    0.60
   6  -8  -1   -0.30    1.00
   6  -8  -1    0.70    1.10
   6  -8  -1    1.70    1.40
   6  -8  -1   26.40   52.79
   6   8  -1    1.80    1.20
   6   8  -1  -43.00   59.69
  -6   8   1    1.70    1.10
  -6   8   1    0.40    0.30
   6   8  -1    1.70    0.80
  -6   8   1    0.70    0.70
  -6   8   1  -19.30   39.00
  -6   8   1    0.70    1.10
   6   8  -1    1.70    1.10
   4  -8  -1   11.50    2.20
  -4  -8   1   10.80    2.20
   4  -8  -1    9.80    2.10
  -4  -8   1   12.50    2.20
   4  -8  -1    9.80    1.60
   4  -8  -1    7.40    1.80
   4  -8  -1   11.70    2.20
  -4   8   1  -68.29   43.00
  -4   8   1   16.10    2.40
   4   8  -1   77.89   40.80
  -4   8   1   10.40    0.60
   4   8  -1   12.40    1.30
  -4   8   1   10.80    0.60
   4   8  -1  -28.50   54.59
  -4   8   1   11.90    1.70
   4   8  -1   11.40    2.20
   4   8  -1   11.90    2.10
  -4   8   1   12.90    2.10
   2  -8  -1   -2.00    0.70
   2  -8  -1   -1.40    0.60
   2  -8  -1   -0.60    0.90
  -2  -8   1    0.80    0.90
  -2  -8   1    0.50    0.90
   2  -8  -1    0.90    1.00
  -2  -8   1    0.50    1.00
   2   8  -1  -50.59   38.90
  -2   8   1    0.30    0.80
   2   8  -1   -0.40    0.40
   2   8  -1   -0.40    0.70
  -2   8   1   -0.20    0.20
  -2   8   1    0.40    0.80
  -2   8   1    0.30    0.20
  -2   8   1  -68.09   43.10
   2   8  -1   -1.20    0.70
  -2   8   1   -0.10    0.80
   2   8  -1   -0.30    0.90
   2   8  -1   -4.30   29.50
   0  -8  -1    0.80    1.10
   0  -8  -1   -2.10    0.80
   0  -8  -1   -0.20    0.90
   0  -8   1   -0.60    0.90
   0  -8  -1    0.50    0.60
   0  -8   1    0.60    0.90
   0  -8  -1    1.30    1.10
   0  -8   1    0.30    0.90
   0  -8   1    1.30    0.80
   0  -8   1    0.60    1.00
   0   8   1    0.50    0.80
   0   8  -1    0.50    0.90
   0   8  -1    0.60    0.70
   0   8   1    0.90    0.90
   0   8   1    0.30    0.30
   0   8  -1   -5.70   31.20
   0   8  -1    0.00    0.40
   0   8   1   17.20   34.20
   0   8  -1    1.50    1.00
   0   8   1   -0.30    0.60
  -2  -8  -1    6.20    1.60
   2  -8   1    5.00    1.70
   2  -8   1    4.50    1.50
   2  -8   1    3.70    1.10
   2  -8   1    1.90    1.10
  -2  -8  -1    4.70    1.30
  -2  -8  -1    4.50    1.50
  -2  -8  -1    4.60    1.40
   2  -8   1    3.40    1.50
  -2   8  -1    4.70    0.80
   2   8   1   -0.50   35.00
   2   8   1    5.30    1.40
  -2   8  -1    3.50    1.50
   2   8   1    4.50    1.40
   2   8   1  -18.90   50.09
   2   8   1    5.90    1.40
  -2   8  -1  -47.40   36.60
  -2   8  -1    5.50    1.40
  -2   8  -1    8.20    1.90
   2   8   1    4.40    0.70
   4  -8   1    1.10    1.00
   4  -8   1    3.00    1.30
   4  -8   1  -43.70   63.59
  -4  -8  -1    2.40    1.20
  -4  -8  -1    3.60    1.40
  -4  -8  -1    1.40    1.20
  -4  -8  -1   -0.20    1.00
   4  -8   1    2.50    1.40
   4  -8   1    1.20    0.80
  -4   8  -1    0.60    0.50
   4   8   1    2.10    0.60
   4   8   1    1.40    0.90
  -4   8  -1    0.90    0.70
  -4   8  -1  -56.19   44.80
   4   8   1  -59.39   46.50
   4   8   1    2.30    1.00
   4   8   1   33.10   40.70
  -4   8  -1    3.20    1.40
   6  -8   1    0.30    1.10
   6  -8   1    2.10    1.20
  -6  -8  -1    1.90    1.10
  -6  -8  -1    0.10    0.90
  -6  -8  -1    0.50    1.00
   6  -8   1   18.20   55.29
   6  -8   1   -0.50    0.90
   6   8   1   15.70   48.20
  -6   8  -1    1.20    0.80
  -6   8  -1    0.10    0.40
   6   8   1    0.20    0.90
   6   8   1   -0.10    0.80
   6   8   1  -23.70   50.09
  -6   8  -1  -32.10   31.30
   6   8   1   -0.30    0.40
  -6   8  -1    0.60    1.00
  -8  -8  -1   13.10    2.20
   8  -8   1   10.50    2.10
  -8  -8  -1   14.30    2.50
   8  -8   1   11.60    2.40
  -8  -8  -1   10.00    1.90
   8  -8   1   10.70    2.10
   8  -8   1   11.20    1.70
   8   8   1    9.90    1.40
   8   8   1   12.60    2.20
  -8   8  -1   11.90    1.80
  -8   8  -1    9.20    1.30
  -8   8  -1   12.60    1.30
  -8   8  -1  -11.40   44.50
   8   8   1  -82.09   57.69
  -8   8  -1   13.50    2.40
  10  -8   1    5.10    1.70
  10  -8   1    4.50    1.70
  10  -8   1  135.49   96.99
 -10  -8  -1    6.20    1.70
  10  -8   1    3.40    1.40
 -10  -8  -1    5.80    1.80
  10   8   1    3.40    1.10
 -10   8  -1    4.10    1.00
  10   8   1  -90.29   69.69
  10   8   1    6.30    1.70
  10   8   1   48.00   33.70
 -10   8  -1    3.50    1.50
 -10   8  -1    6.70    1.40
 -12  -8  -1    0.50    1.00
  12  -8   1   -0.40    1.20
 -12  -8  -1    1.80    1.00
 -12  -8  -1    0.20    1.30
  12   8   1    5.80  106.79
 -12   8  -1    0.20    0.70
  12   8   1    0.50    1.00
 -12   8  -1   -0.10    0.70
 -12   8  -1   -0.60    0.80
 -12   8  -1  -65.19   41.10
  12   8   1   -0.10    0.70
  14  -8   1   23.30  134.19
  16  -8   1   -0.30    1.30
 -16  -8  -1    0.90    1.10
  16  -8   1    1.90    1.40
 -16  -8  -1    0.60    1.00
 -16   8  -1    3.10    1.20
  16   8   1    1.10    1.00
 -16   8  -1    0.60    1.20
  16   8   1    2.30    1.30
 -16   8  -1   -1.00    1.40
 -16   8  -1    0.80    1.00
  18  -8   1    3.30    1.60
 -18  -8  -1    2.40    1.20
  18  -8   1    0.00    1.20
 -18  -8  -1    1.50    1.30
 -18   8  -1    3.00    1.50
 -18   8  -1    4.00    2.00
  18   8   1    1.10    1.20
  18   8   1    2.40    1.40
 -20  -8  -1    0.10    1.20
  20  -8   1   -1.30    1.00
 -20   8  -1    2.10    1.30
 -20   8  -1   -2.00    1.50
  20   8   1   -0.90    1.10
  20   8   1    1.50    1.30
 -20   8  -1    0.30    0.70
  22  -8   1   -0.30    1.50
 -22  -8  -1    2.10    1.50
  22   8   1    1.30    1.30
 -22   8  -1    1.20    1.50
  22   8   1    0.40    1.30
 -22   8  -1   -1.20    1.70
 -19  -9   1   -0.10    1.20
 -19  -9   1   14.40    3.00
  19  -9  -1    2.10    1.70
  19  -9  -1    0.50    1.20
 -19   9   1    3.40    1.50
  19   9  -1   -1.30    1.00
  19   9  -1   -0.20    1.20
  17  -9  -1    3.90    1.90
 -17  -9   1    1.30    1.40
  17  -9  -1    0.20    1.40
 -17  -9   1   -0.70    1.00
  17   9  -1    0.70    1.30
  17   9  -1    1.90    1.40
 -17   9   1    5.20    1.80
 -15  -9   1    0.50    1.40
  15  -9  -1   -1.90    1.20
 -15  -9   1   -1.00    0.90
  15  -9  -1    0.80    1.10
  15  -9  -1    0.40    1.40
  15   9  -1   -0.60    1.00
  15   9  -1    1.60    1.10
 -15   9   1   -0.40    0.50
 -15   9   1    1.00    1.10
  13  -9  -1   -0.40    1.10
  13  -9  -1    1.00    1.40
 -13  -9   1   -0.10    1.10
  13  -9  -1    1.30    1.30
 -13  -9   1   -0.30    1.00
 -13   9   1   -2.10    1.00
 -13   9   1   -2.40    0.80
  13   9  -1    0.80    1.20
 -13   9   1    0.40    0.60
  13   9  -1    0.50    0.80
  11  -9  -1    0.70    1.20
  11  -9  -1    2.90    1.50
 -11  -9   1   -0.90    1.00
  11  -9  -1    1.60    1.30
 -11  -9   1    1.80    1.10
 -11   9   1    0.00    0.50
  11   9  -1    1.10    0.80
 -11   9   1    0.00    0.40
  11   9  -1 -131.49  114.99
 -11   9   1    0.70    1.20
  11   9  -1    0.90    1.10
 -11   9   1    0.80    0.60
   9  -9  -1    1.60    1.30
   9  -9  -1    1.00    1.10
  -9  -9   1    1.80    1.20
   9   9  -1    1.50    1.20
  -9   9   1    1.20    1.20
   9   9  -1  -69.79   90.99
  -9   9   1    5.10   95.69
   7  -9  -1  169.68   81.49
  -5   9   1   53.29   66.79
  -3  -9   1    7.40    2.00
   3  -9  -1    7.90    1.90
   3  -9  -1   10.90    3.30
   3  -9  -1    8.20    2.10
   3  -9  -1    4.90    1.80
  -3  -9   1    8.40    2.10
  -3   9   1    8.50    1.70
  -3   9   1   10.90    2.10
   3   9  -1   29.20   62.39
   3   9  -1    8.60    2.00
  -3   9   1  -10.90  104.19
   3   9  -1   14.90    2.50
  -1  -9   1    1.70    1.10
   1  -9  -1   -0.20    1.10
  -1  -9   1    1.30    1.30
   1  -9  -1    2.80    1.30
   1  -9  -1    1.70    1.30
  -1   9   1    1.00    1.00
  -1   9   1  -24.30   70.19
   1   9  -1   25.70   67.59
  -1   9   1    1.30    1.00
   1   9  -1   26.80   37.70
   1   9  -1    0.80    1.10
   1   9  -1    1.60    0.60
   1   9  -1    1.40    1.20
  -1   9  -1   44.90   74.49
  -1   9  -1   83.59   38.00
   1   9   1  -72.19   70.79
  -3  -9  -1   -0.10    1.40
   3  -9   1    0.70    1.20
   3  -9   1    2.90    1.50
  -3  -9  -1   -1.60    0.80
   3   9   1    1.10    0.90
   3   9   1    0.10    0.30
  -3   9  -1    2.00    1.20
  -3   9  -1    2.90    1.40
  -3   9  -1    0.90    0.50
  -3   9  -1  -48.80   63.99
  -5  -9  -1    8.80    2.20
   5  -9   1    5.10    1.90
   5  -9   1    8.30    3.10
  -5  -9  -1    9.50    2.00
   5  -9   1    9.30    2.60
  -5  -9  -1    5.30    1.70
   5  -9   1   77.89   89.49
   5   9   1    6.70    1.60
   5   9   1 -116.19   90.39
  -5   9  -1    6.80    2.00
  -5   9  -1    5.20    0.80
  -5   9  -1    6.00    1.50
  -5   9  -1   13.60   55.89
  -5   9  -1    6.80    0.90
   5   9   1    5.10    0.80
   7  -9   1    2.30    1.50
  -7  -9  -1    2.70    1.30
   7  -9   1    2.10    1.40
   7  -9   1   32.40   81.49
   7  -9   1    5.40    1.90
  -7  -9  -1    6.60    1.80
   7  -9   1    2.60    1.20
  -7  -9  -1    1.40    1.50
  -7   9  -1    4.80    1.30
  -7   9  -1    3.90    0.80
   7   9   1    5.20    1.70
  -7   9  -1  -16.50   80.49
   7   9   1 -146.09   83.59
  -7   9  -1    4.80    1.70
   7   9   1    3.60    0.90
   9   9   1 -120.39  101.49
 -11  -9  -1   -0.40    1.10
 -11  -9  -1    0.40    1.10
  11  -9   1    0.80    1.10
  11  -9   1   -0.40    1.10
  11  -9   1    1.00    1.20
 -11   9  -1   -1.30    0.90
  11   9   1   -0.10    0.70
 -11   9  -1    0.60    0.80
 -11   9  -1   -2.20    0.80
 -11   9  -1    0.00    0.60
  11   9   1   -0.50    1.10
 -13  -9  -1   -0.50    1.20
 -13  -9  -1   -0.20    1.00
  13  -9   1    0.10    1.10
  13  -9   1    1.40    1.30
  13  -9   1    0.10    1.20
  13   9   1   -1.50    0.70
 -13   9  -1   -1.00    0.90
 -13   9  -1    1.00    1.20
  13   9   1    2.40    1.50
 -13   9  -1    0.00    0.70
  15  -9   1    1.20    1.40
  15  -9   1   -0.90    1.20
  15  -9   1    3.10    1.70
 -15  -9  -1    0.70    1.20
 -15  -9  -1    1.10    1.10
  15   9   1    0.90    1.00
  15   9   1   -0.30    1.10
 -15   9  -1    0.90    0.80
 -15   9  -1    2.30    1.50
 -17  -9  -1    0.30    1.20
  17  -9   1   -0.90    1.20
 -17  -9  -1   -2.20    0.90
  17  -9   1   -0.50    1.20
 -17   9  -1   -0.10    1.20
  17   9   1    1.00    1.10
  17   9   1    0.50    1.10
 -17   9  -1   -1.00    0.70
  19  -9   1   -1.80    1.30
 -19  -9  -1   -0.20    1.20
 -19   9  -1   -2.50    1.20
  19   9   1   -1.30    1.10
  19   9   1    0.40    1.20
 -16 -10   1    0.00    1.50
  16 -10  -1    2.80    1.50
  16 -10  -1   -1.60    1.50
 -16 -10   1   -0.20    1.30
  16  10  -1    0.80    1.20
 -16  10   1    0.00    1.40
  14 -10  -1   -1.30    1.20
 -14 -10   1   -0.20    1.10
 -14 -10   1   -0.20    1.40
  14 -10  -1    0.10    1.30
  14 -10  -1    0.80    1.40
  14  10  -1    1.20    1.30
  14  10  -1   -1.40    1.00
 -14  10   1    1.80    1.50
 -12 -10   1   -1.00    1.30
  12 -10  -1    0.80    1.20
 -12 -10   1    1.50    1.20
  12 -10  -1    0.00    1.30
  12 -10  -1   -0.70    1.20
 -12  10   1   -0.80    1.20
  12  10  -1    1.80    1.20
  12  10  -1    1.10    1.00
 -10 -10   1   -0.70    1.20
  10 -10  -1    0.60    1.40
  10 -10  -1    2.20    1.40
 -10 -10   1    1.20    1.40
  10 -10  -1    0.90    1.30
 -10  10   1    1.00    1.30
  10  10  -1    0.70    1.30
  10  10  -1   -0.20    0.80
   8 -10  -1   -0.60    1.30
   8 -10  -1   -0.60    1.00
  -8 -10   1    1.70    1.40
   8 -10  -1    1.30    1.40
  -8 -10   1   -0.40    1.10
   8  10  -1    0.50    1.10
   8  10  -1   -1.70    0.60
  -8  10   1    0.90    1.40
  -6 -10   1    1.80    1.60
   6 -10  -1    3.00    1.70
   6 -10  -1    1.20    1.30
  -6 -10   1    1.90    1.10
  -6 -10   1    0.80    1.20
   6 -10  -1    2.50    1.30
   6  10  -1    3.10    1.30
   6  10  -1    2.40    0.80
  -4 -10   1    6.50    2.00
  -4 -10   1    5.20    1.90
  -4 -10   1    5.30    1.70
   4 -10  -1    5.60    2.00
   4 -10  -1    6.50    2.00
   4 -10  -1    5.40    1.90
  -4  10   1    2.50    1.30
   4  10  -1    3.50    0.80
   4  10  -1    6.50    1.90
  -2 -10   1   -0.30    1.20
   2 -10  -1    0.00    1.00
  -2 -10   1    1.10    1.30
   2 -10  -1    1.10    1.40
   2  10  -1   -0.20    0.40
   2  10  -1    0.60    1.20
  -2  10   1   -0.50    1.20
   2  10  -1    1.40    1.30
   0 -10   1   -0.50    1.10
   0 -10  -1   -0.50    1.20
   0 -10  -1    1.90    1.30
   0 -10   1    0.30    1.20
   0  10  -1    0.20    0.30
   0  10  -1    1.30    1.10
   0  10   1   -0.80    0.90
   0  10  -1   -1.10    1.10
   2 -10   1    2.30    1.50
   2 -10   1    1.30    1.50
  -2 -10  -1    2.90    1.50
  -2 -10  -1   -0.30    1.20
   2  10   1    2.90    1.50
  -2  10  -1    2.80    1.40
  -2  10  -1    0.90    1.30
  -4 -10  -1    2.80    1.60
   4 -10   1   -0.50    1.00
  -4 -10  -1    2.70    1.50
   4 -10   1    1.10    1.60
   4 -10   1    3.80    1.70
  -4 -10  -1    2.40    1.30
   4  10   1    1.90    1.30
  -4  10  -1    0.60    1.00
  -4  10  -1    1.20    1.40
   6 -10   1    5.40    1.70
   6 -10   1    5.50    1.90
   6 -10   1    3.70    1.60
  -6 -10  -1    4.40    1.80
  -6 -10  -1    4.70    1.70
  -6 -10  -1    1.30    1.50
   6  10   1    6.40    1.60
  -6  10  -1    3.00    0.50
  -6  10  -1    4.90    1.90
  -6  10  -1    4.00    1.40
   8 -10   1    3.40    1.60
   8 -10   1    2.20    1.50
  -8 -10  -1    3.20    1.40
  -8 -10  -1    0.60    1.40
   8 -10   1    0.60    1.20
  -8 -10  -1    0.80    1.20
  -8  10  -1    1.00    0.40
  -8  10  -1    0.80    0.50
  -8  10  -1    1.70    1.10
  -8  10  -1    3.60    1.70
   8  10   1    1.40    1.20
  10 -10   1   10.90    2.60
 -10 -10  -1    0.00    1.10
  10 -10   1    2.70    1.50
 -10 -10  -1    1.10    1.50
  10 -10   1    0.10    1.40
 -10  10  -1   -0.30    1.00
  10  10   1    2.90    1.50
 -10  10  -1    0.20    1.20
  12 -10   1    0.20    1.40
 -12 -10  -1    0.90    1.40
  12 -10   1   -1.60    1.20
  12 -10   1    0.10    1.20
 -12 -10  -1   -0.60    1.30
 -12  10  -1    1.70    1.50
  12  10   1   -0.40    1.10
 -12  10  -1    0.30    0.90
 -12  10  -1    0.00    0.70
  14 -10   1    0.60    1.50
  14 -10   1   -2.10    1.20
 -14 -10  -1    3.40    1.40
  14 -10   1   -0.50    1.60
 -14 -10  -1   -1.20    1.30
  14  10   1   -2.10    1.10
 -14  10  -1    0.60    1.00
 -14  10  -1   -0.70    1.20
 -16 -10  -1    0.10    1.40
  16 -10   1   -2.00    1.10
 -16 -10  -1    0.40    1.40
  16 -10   1    3.60    1.60
  16 -10   1   -1.60    1.90
 -16  10  -1    0.70    1.50
  16  10   1   -0.80    1.10
  11 -11  -1   -2.70    1.30
 -11 -11   1    0.10    1.30
 -11 -11   1   -1.00    1.10
  11 -11  -1   -0.80    1.30
  11 -11  -1   -0.60    1.20
 -11  11   1   -0.60    1.30
  11  11  -1    0.20    1.30
   9 -11  -1    0.70    1.50
  -9 -11   1    1.50    1.40
   9  11  -1    0.50    1.30
  -9  11   1   -0.70    1.30
   7 -11  -1    1.50    1.70
  -7 -11   1    3.10    1.60
  -7 -11   1    0.70    1.40
   7 -11  -1    1.60    1.60
   7 -11  -1   -0.70    1.30
  -7  11   1    0.70    1.40
   7  11  -1    2.50    1.40
   5 -11  -1   -0.20    1.30
  -5 -11   1    0.50    1.40
  -5 -11   1   -0.50    1.10
   5 -11  -1    1.10    1.50
   5 -11  -1    2.10    1.40
  -5 -11   1   -0.30    1.20
  -5  11   1    0.20    1.30
   5  11  -1    2.30    1.50
  -3 -11   1   -0.30    1.40
   3 -11  -1   -0.70    1.00
  -3 -11   1    0.90    1.20
  -3 -11   1    2.80    1.60
   3 -11  -1   -1.80    1.30
  -3  11   1    1.00    1.30
   3  11  -1   -0.30    1.30
  -1 -11   1   -0.90    1.40
   1 -11  -1    1.40    1.20
   1 -11  -1    2.10    1.40
  -1 -11   1   -1.10    1.40
  -1  11   1    0.10    1.10
   1  11  -1   -0.20    1.30
   1 -11   1    0.90    1.40
  -1 -11  -1    1.00    1.40
  -1 -11  -1    1.30    1.40
  -1 -11  -1    2.20    1.50
   1 -11   1    2.20    1.80
  -1  11  -1    0.30    1.40
   1  11   1    0.00    1.20
   3 -11   1   -1.10    1.30
  -3 -11  -1    1.30    1.30
  -3 -11  -1   -1.60    0.90
   3 -11   1   -1.30    1.30
  -3 -11  -1   -2.00    1.20
  -3  11  -1   -0.50    1.50
   3  11   1    2.90    1.40
  -3  11  -1    0.30    1.20
  -5 -11  -1   -0.10    1.30
  -5 -11  -1    1.90    1.80
   5 -11   1   -1.00    1.20
  -5 -11  -1    2.30    1.40
   5 -11   1    0.50    1.30
   5 -11   1    2.10    1.50
  -5  11  -1    1.10    1.60
   5  11   1    0.70    1.30
   7 -11   1    1.90    1.70
  -7 -11  -1    1.10    1.40
   7 -11   1    0.10    1.00
   7 -11   1   -1.30    1.20
  -7 -11  -1   -0.30    1.30
  -7 -11  -1    1.60    1.40
  -7  11  -1    1.90    1.20
   7  11   1   -0.50    1.10
  -7  11  -1    0.00    1.30
  -9 -11  -1   -2.90    1.00
  -9  11  -1    0.40    1.60
   9  11   1   -0.50    1.20
  -9  11  -1   -2.00    1.10
 -30   0   2   -0.50    1.30
  30   0  -2    0.50    1.10
 -30   0   2    0.50    1.40
  30   0  -2    1.00    1.30
 -28   0   2    0.60    1.20
  28   0  -2    1.20    1.30
 -28   0   2    2.20    1.50
  28   0  -2    0.70    1.10
 -26   0   2  -31.80   37.40
  26   0  -2   10.60    2.30
  26   0  -2   10.50    2.40
 -26   0   2   10.10    2.30
  26   0  -2  -10.20  113.79
 -24   0   2    0.40    0.80
  24   0  -2    0.90    0.80
 -24   0   2   10.10   70.49
  24   0  -2    0.80    1.10
  24   0  -2  -67.69   80.49
 -24   0   2    2.40    1.30
  24   0  -2    0.40    1.20
  22   0  -2    1.30    0.90
 -22   0   2  -53.49   47.40
  22   0  -2    0.10    0.90
  22   0  -2    1.80    1.20
 -22   0   2    0.20    0.70
 -22   0   2    0.20    0.70
 -22   0   2   -0.90    0.60
  20   0  -2    0.10    0.90
  20   0  -2    0.80    1.00
 -20   0   2    1.40    0.90
  20   0  -2    1.30    1.00
 -20   0   2  -12.10   15.10
 -20   0   2    0.40    0.90
  20   0  -2  -46.00   49.00
 -20   0   2   -0.70    0.60
 -18   0   2    0.30    0.70
  18   0  -2    1.30    0.80
  18   0  -2    0.90    0.70
  18   0  -2   -0.50    0.50
 -18   0   2   -0.40    0.60
 -18   0   2    1.10    0.90
  18   0  -2   -1.20    0.60
 -18   0   2  -16.70   12.10
 -18   0   2    0.70    0.70
 -18   0   2    0.30    0.60
  18   0  -2   24.20   17.60
  16   0  -2   26.90    2.10
 -16   0   2   32.60    2.40
  16   0  -2   29.20    2.30
 -16   0   2   73.49   30.70
 -16   0   2   27.10    1.90
  16   0  -2   28.00    2.00
  16   0  -2   32.80    2.40
 -16   0   2   31.70    2.20
 -16   0   2   31.00    2.20
 -16   0   2   29.40    2.30
  16   0  -2   77.39   28.40
 -14   0   2  110.59    4.10
  14   0  -2  102.49   40.60
 -14   0   2  112.09    3.70
 -14   0   2  110.39    4.00
  14   0  -2  108.69    4.10
  14   0  -2  106.69    3.70
 -14   0   2  111.99    4.20
 -14   0   2  114.79    3.90
  14   0  -2  113.89    4.10
  14   0  -2  110.09    4.40
 -14   0   2  122.39   41.30
  12   0  -2  178.08    5.00
 -12   0   2  176.08    4.50
 -12   0   2  173.28    4.70
  12   0  -2  176.28    5.00
 -12   0   2  179.98    5.00
 -12   0   2  174.98    5.10
  12   0  -2  176.28    5.20
  12   0  -2  172.38    4.60
  12   0  -2  257.47   63.99
 -12   0   2  168.98    4.90
  10   0  -2  120.29   23.50
 -10   0   2  104.39    3.40
  10   0  -2  110.09    3.60
 -10   0   2  104.29    3.10
 -10   0   2   86.89   28.20
  10   0  -2  110.99    3.50
  10   0  -2  110.99    3.60
  10   0  -2  103.09    3.10
 -10   0   2  108.09    4.00
 -10   0   2  111.59    3.30
 -10   0   2  108.29    3.40
  -8   0   2  369.36   42.40
   8   0  -2  434.16    7.70
   8   0  -2  427.56    8.20
  -8   0   2  426.86    8.20
   8   0  -2  434.76    8.10
   8   0  -2  444.46    8.10
  -8   0   2  419.16    7.50
  -8   0   2  427.56    7.80
  -8   0   2  425.66    8.00
  -8   0   2  423.96    8.00
   8   0  -2  436.16   45.80
  -6   0   2   45.80    1.60
  -6   0   2   49.70   18.50
  -6   0   2   44.80    1.70
   6   0  -2   45.40    1.70
  -6   0   2   48.30    1.70
   6   0  -2   54.89   18.70
  -6   0   2   45.20    1.50
   6   0  -2   43.10    1.50
  -6   0   2   45.80    1.80
   4   0  -2 2506.55   82.89
  -2   0   2  242.88   16.90
   2   0  -2  269.37    4.50
  -2   0   2  266.47    4.50
  -2   0   2  269.47    4.20
   2   0  -2  262.37   17.40
   0   0  -2 1560.44   36.60
  -2   0  -2 1547.95   52.39
   2   0   2 1531.75   51.39
   4   0   2  118.89    2.70
  -4   0  -2   95.29   15.90
  -4   0  -2  121.39    2.70
  -4   0  -2  118.69    2.80
  -4   0  -2  119.99    2.70
   4   0   2  117.99    2.70
   4   0   2  128.29   18.70
  -4   0  -2  120.19    2.70
   4   0   2  117.89    2.70
   4   0   2  120.99    2.20
  -6   0  -2 1454.35   76.99
   6   0   2 1513.85   79.89
   8   0   2  133.19   26.40
  -8   0  -2  165.48    4.30
   8   0   2  163.28    4.10
   8   0   2  161.78    4.00
  -8   0  -2  166.88    4.20
  -8   0  -2  156.58   28.00
   8   0   2  166.98    4.30
  -8   0  -2  156.78    4.10
  -8   0  -2  157.08    4.00
   8   0   2  166.18    4.10
  10   0   2  645.24   12.00
  10   0   2  643.14   11.70
 -10   0  -2  557.34   59.89
  10   0   2  654.33   11.80
  10   0   2  650.53   11.50
  10   0   2  635.44   64.09
 -10   0  -2  627.34   11.80
 -10   0  -2  628.74   11.50
 -10   0  -2  633.14   11.70
 -10   0  -2  637.74   11.80
  12   0   2   72.49    3.00
  12   0   2   76.99    3.20
 -12   0  -2   78.99    3.20
 -12   0  -2   78.69    3.20
  12   0   2   72.59    3.20
  12   0   2  162.68   65.39
  12   0   2   77.49    3.00
 -12   0  -2   81.29   34.40
 -12   0  -2   75.89    3.20
 -12   0  -2   73.79    3.00
  14   0   2   -0.30    0.50
  14   0   2    6.60   17.20
  14   0   2   -0.30    0.30
  14   0   2   -0.10    0.40
 -14   0  -2    0.20    0.50
 -14   0  -2    0.00    0.50
  14   0   2    0.00    0.60
  14   0   2    0.20    0.50
 -14   0  -2   -0.70    0.40
 -14   0  -2   -0.20    0.60
 -16   0  -2    0.10    0.70
 -16   0  -2   -0.10    0.60
  16   0   2    0.70    0.60
  16   0   2    0.10    0.60
  16   0   2    0.20    0.50
 -16   0  -2   -1.70   13.10
  16   0   2    0.20    0.50
  16   0   2   41.20   24.00
 -16   0  -2   -0.90    0.40
  18   0   2   57.79    3.50
  18   0   2   52.49    3.10
 -18   0  -2   48.30    3.10
 -18   0  -2   53.69   32.50
  18   0   2   45.80    3.00
  18   0   2   54.99   50.89
 -18   0  -2   52.69    3.20
 -18   0  -2   60.89    3.60
  18   0   2   55.99    2.80
 -18   0  -2   50.39    3.30
 -20   0  -2   53.89   34.40
  20   0   2   83.79   66.19
  20   0   2   97.49    3.90
  20   0   2  105.49    4.90
 -20   0  -2  104.89    4.80
 -20   0  -2  104.49    5.00
 -22   0  -2    4.80    1.60
  22   0   2  -23.30   64.79
  22   0   2    3.30    1.00
 -22   0  -2  -42.90   24.40
  22   0   2    4.80    1.70
 -22   0  -2    7.10    1.90
 -24   0  -2   -0.60    0.90
 -24   0  -2    1.00    1.20
 -24   0  -2   65.09   55.89
  24   0   2   -0.30    0.90
  24   0   2  -22.00   70.79
  24   0   2    0.10    0.70
 -26   0  -2  -13.60   46.40
  28   0   2    7.90    2.10
 -28   0  -2    5.60    1.90
 -28   0  -2    7.10    2.10
  28   0   2    4.80    1.30
  30   0   2    1.00    1.40
 -30   0  -2   -2.30    1.00
 -30   0  -2    0.80    1.50
  31  -1  -2   -0.30    1.30
 -31  -1   2    1.40    1.30
  31  -1  -2   -1.30    1.30
 -31  -1   2   -0.90    1.20
  31   1  -2   -0.60    1.20
  31   1  -2    0.50    1.40
 -31   1   2   -2.70    1.20
  29  -1  -2    3.10    1.50
 -29  -1   2    4.10    1.60
 -29  -1   2    2.10    1.60
  29  -1  -2    0.60    1.20
  29   1  -2    0.90    1.30
 -29   1   2    3.60    1.60
 -27   1   2  -56.09  138.39
  25  -1  -2   -0.20    0.80
 -25  -1   2   -0.50   37.70
 -25  -1   2   -0.60    0.70
 -25  -1   2    0.20    0.90
  25  -1  -2    0.80    1.10
 -25   1   2    0.80    1.10
  25   1  -2  112.89  101.59
  25   1  -2   -0.10    1.00
 -25   1   2   -0.70    1.00
  25   1  -2   -0.20    0.90
 -25   1   2  -26.80   34.00
 -23  -1   2    1.60    1.30
  23  -1  -2   -5.00   83.49
  23  -1  -2    2.50    1.20
  23  -1  -2    2.90    1.30
 -23  -1   2    0.70    1.00
 -23  -1   2  -30.90   33.80
  23  -1  -2    2.10    1.30
 -23   1   2    3.20    1.20
 -23   1   2    3.80    1.40
 -23   1   2   -6.50   29.40
  23   1  -2  164.38   68.69
  23   1  -2    1.40    1.20
  23   1  -2    5.70    1.80
 -23   1   2    3.50    1.40
 -21  -1   2    0.40    0.90
 -21  -1   2    0.70    0.90
  21  -1  -2    1.10    0.80
  21  -1  -2    0.40    0.90
 -21  -1   2    1.70    1.00
  21  -1  -2  -16.60   51.19
 -21  -1   2   -6.20   14.40
  21  -1  -2    1.30    1.20
 -21   1   2    1.70    1.20
  21   1  -2    3.60   44.70
 -21   1   2    2.90   32.50
 -21   1   2    0.80    0.70
  21   1  -2   -0.90    0.70
 -21   1   2    0.80    1.00
  21   1  -2    0.60    1.00
 -19  -1   2    0.50    0.80
 -19  -1   2  -23.00   15.10
  19  -1  -2    0.60    0.80
  19  -1  -2    0.20    0.70
 -19  -1   2    0.10    0.60
  19  -1  -2   24.60   61.99
 -19  -1   2    0.10    0.70
  19  -1  -2   -0.50    0.80
 -19  -1   2    0.70    0.80
  19  -1  -2    0.20    0.70
  19  -1  -2   -0.20    0.60
  19   1  -2    0.10    0.80
  19   1  -2   -0.40    0.70
 -19   1   2   -5.70   19.10
 -19   1   2   -0.10    0.50
  19   1  -2    0.40    0.80
  19   1  -2   30.00   46.90
 -19   1   2    1.60    0.80
  19   1  -2   -0.60    0.50
 -19   1   2    0.20    0.70
 -19   1   2    0.20    0.60
 -19   1   2   -1.20    0.50
  17  -1  -2    9.10    1.70
 -17  -1   2    9.90    1.70
  17  -1  -2   10.70    1.60
 -17  -1   2   10.50    1.70
  17  -1  -2   10.00    1.80
  17  -1  -2   89.39   35.60
 -17  -1   2   12.60    1.90
  17  -1  -2    8.00    1.50
 -17  -1   2   14.20   15.70
 -17  -1   2    7.00    1.30
 -17   1   2   10.80    1.80
 -17   1   2   11.00   14.50
  17   1  -2    8.70    1.60
 -17   1   2   10.80    1.80
 -17   1   2   10.00    1.60
  17   1  -2   12.00    1.80
  17   1  -2   11.20    1.80
  17   1  -2   11.80   19.20
 -17   1   2   10.80    1.40
  17   1  -2   11.20    1.70
  15  -1  -2   40.30   22.60
  15  -1  -2    3.40    1.00
 -15  -1   2    2.90    1.00
  15  -1  -2    1.70    0.80
 -15  -1   2    5.40    1.20
 -15  -1   2    3.60    0.90
  15  -1  -2    3.50    1.00
  15  -1  -2    1.80    0.90
 -15  -1   2    5.10    1.10
 -15  -1   2    7.80   11.80
 -15  -1   2    3.00    0.90
  15  -1  -2    3.50    1.00
  15   1  -2   27.00   11.80
  15   1  -2    2.80    1.00
  15   1  -2    3.50    0.90
 -15   1   2   33.00   14.70
 -15   1   2    2.40    0.90
 -15   1   2    3.40    1.10
  15   1  -2    4.00    1.10
 -15   1   2    4.00    1.10
 -15   1   2    4.60    1.10
  15   1  -2    4.30    1.20
  13  -1  -2   30.40   22.00
 -13  -1   2    9.90    1.50
 -13  -1   2    7.10    1.30
 -13  -1   2    7.80    1.20
  13  -1  -2    8.20    1.40
  13  -1  -2    9.50    1.30
 -13  -1   2    7.90    1.20
 -13  -1   2    8.20    1.40
  13  -1  -2    8.00    1.40
 -13  -1   2    2.90   12.10
  13  -1  -2    7.20    1.30
  13   1  -2   10.00    1.30
 -13   1   2    7.60    1.00
  13   1  -2    5.00   16.30
 -13   1   2    8.70    1.40
 -13   1   2    6.20    1.10
 -13   1   2   -2.10   12.60
 -13   1   2    8.40    1.30
  13   1  -2    7.40    1.40
  13   1  -2    7.10    1.30
 -13   1   2    8.30    1.40
  13   1  -2    6.60    1.20
 -11  -1   2   32.50   17.40
 -11  -1   2   42.60    2.20
  11  -1  -2   42.70    2.00
  11  -1  -2   42.50    2.20
  11  -1  -2   44.70    2.30
 -11  -1   2   39.80    2.00
 -11  -1   2   41.70    2.30
  11  -1  -2   41.40    2.20
 -11  -1   2   41.50    2.20
  11  -1  -2   73.89   31.30
  11   1  -2   44.50    2.40
 -11   1   2   40.10    2.10
 -11   1   2   40.90    2.20
 -11   1   2   43.30    2.20
  11   1  -2   90.39   36.20
  11   1  -2   44.20    2.30
  11   1  -2   44.30    2.10
 -11   1   2   35.00   19.80
  11   1  -2   43.20    2.20
 -11   1   2   37.10    2.00
  -9  -1   2  165.68    4.30
  -9  -1   2  173.28   32.00
   9  -1  -2  160.08    4.30
  -9  -1   2  166.38    4.50
   9  -1  -2  153.78    4.00
   9  -1  -2  156.88    4.20
   9  -1  -2  162.28    4.30
  -9  -1   2  162.68    4.00
  -9  -1   2  157.28    4.30
   9  -1  -2  177.58   32.60
  -9  -1   2  161.88    4.20
  -9   1   2  163.48    4.30
   9   1  -2  155.98    4.20
  -9   1   2  170.08    4.30
  -9   1   2  157.68    4.10
   9   1  -2  155.58    3.90
  -9   1   2  160.68    4.10
   9   1  -2  159.28    4.50
   9   1  -2  191.08   45.60
  -9   1   2  131.79   27.10
  -7  -1   2   82.09    2.60
   7  -1  -2  106.29   19.50
  -7  -1   2   83.89    2.70
   7  -1  -2   82.79    2.60
  -7  -1   2   83.49    2.80
   7  -1  -2   81.89    2.60
   7  -1  -2   88.49    2.60
  -7  -1   2   83.09    2.40
   7  -1  -2   85.79    2.70
  -7  -1   2   87.59    2.70
  -7  -1   2   92.49   32.20
  -7   1   2   87.29    2.60
  -7   1   2   85.09    2.50
   7   1  -2   89.49    2.40
   7   1  -2   82.89    2.60
   7   1  -2   99.39   19.80
  -7   1   2   55.69   17.50
   7   1  -2   84.89    2.80
   7   1  -2   84.29    2.70
  -7   1   2   87.69    2.60
  -7   1   2   88.59    2.60
   7   1  -2   83.59    2.70
  -5  -1   2   81.69   25.00
  -5  -1   2   65.89    2.20
  -5  -1   2   71.59    2.10
   5  -1  -2   69.89    2.00
  -5  -1   2   68.19    2.10
   5  -1  -2  112.49   29.90
   5  -1  -2   64.79    2.00
  -5  -1   2   66.89    2.10
   5  -1  -2   68.69    2.00
   5  -1  -2   69.59    2.20
  -5  -1   2   66.49    1.80
   5  -1  -2   69.09    2.00
  -5   1   2   69.49    2.00
   5   1  -2   71.89    2.20
   5   1  -2   81.49   23.60
   5   1  -2   68.19    2.20
  -5   1   2   68.49    1.90
   5   1  -2   74.29    2.20
  -5   1   2   69.49    2.00
   5   1  -2   71.49    2.20
   5   1  -2   69.59    1.80
  -3  -1   2 1194.58   58.39
   3  -1  -2 1309.47   54.19
  -3   1   2 1238.58   51.89
   3   1  -2 1312.07   59.59
   1  -1  -2  191.38    3.50
   1  -1  -2  182.68   14.80
  -1  -1   2  187.68    3.50
   1  -1  -2  190.88    3.10
   1  -1  -2  198.38    3.00
  -1  -1   2  189.08    3.50
   1  -1  -2  181.98    3.10
  -1  -1   2  185.88    3.60
   1  -1  -2  178.08    3.10
  -1  -1   2  188.08    3.50
  -1   1   2  163.48   14.10
   1   1  -2  189.28    3.60
  -1   1   2  182.38    2.90
   1   1  -2  184.08   19.70
  -1   1   2  173.48    3.00
   1   1  -2  184.38    3.60
   1   1  -2  186.88    3.50
  -1   1   2  185.48    3.50
   1   1  -2  194.98    3.60
   1   1  -2  190.68    3.50
   1   1  -2  188.18    3.50
  -1  -1  -2  177.68    3.00
  -1  -1  -2  174.38    3.10
   1  -1   2  178.38    3.30
  -1  -1  -2  179.28    3.10
   1  -1   2  179.18    3.50
   1  -1   2  180.38    3.40
   1  -1   2  184.78   20.10
  -1  -1  -2  173.78    3.00
   1  -1   2  176.48    3.40
  -1  -1  -2  177.98   15.50
   1  -1   2  180.28    3.10
  -1  -1  -2  178.58    3.00
   1   1   2  177.48    2.90
  -1   1  -2  179.18    3.40
   1   1   2  172.18   14.90
   1   1   2  181.78    3.20
  -1   1  -2  167.08   19.30
   1   1   2  174.68    2.90
   1   1   2  170.08    3.00
  -1   1  -2  177.08    3.50
  -1   1  -2  173.08    3.30
  -1   1  -2  176.58    3.40
  -1   1  -2  170.48    3.40
  -3  -1  -2    2.70    4.20
  -3  -1  -2    0.00    0.30
   3  -1   2    0.60    0.40
  -3  -1  -2    0.30    0.40
  -3  -1  -2    0.70    0.20
   3  -1   2    0.20    0.30
  -3  -1  -2    0.60    0.30
  -3  -1  -2    0.90    0.30
   3  -1   2    0.20    0.30
   3  -1   2    0.00    0.30
  -3   1  -2    1.30    4.40
  -3   1  -2    0.50    0.30
   3   1   2    0.20    2.00
   3   1   2    0.60    0.40
  -3   1  -2    0.50    0.30
   3   1   2    0.40    0.30
  -3   1  -2    0.70    0.40
  -3   1  -2    0.30    0.40
   3   1   2    0.60    0.30
   3   1   2    0.40    0.30
   3   1   2    0.40    0.20
  -3   1  -2    0.60    0.40
  -5  -1  -2   80.19    2.30
   5  -1   2   74.89    2.30
   5  -1   2   75.59   22.70
  -5  -1  -2   80.39    2.30
   5  -1   2   79.29    2.30
  -5  -1  -2   72.79    2.30
   5  -1   2   76.79    2.30
  -5  -1  -2   76.09    2.30
   5  -1   2   78.89    2.10
  -5  -1  -2   72.99   20.80
   5   1   2  119.19   18.20
   5   1   2   79.79    2.20
  -5   1  -2   72.29   21.40
   5   1   2   77.69    1.80
   5   1   2   78.89    2.30
   5   1   2   75.59    2.20
  -5   1  -2   77.49    2.10
   5   1   2   77.09    2.30
  -5   1  -2   76.69    2.30
  -5   1  -2   77.59    2.40
   7  -1   2    5.70    0.90
   7  -1   2   24.20   11.30
   7  -1   2    4.10    0.80
  -7  -1  -2    7.70    1.00
  -7  -1  -2    5.70    0.90
   7  -1   2    6.10    0.90
  -7  -1  -2    6.20    0.90
   7  -1   2    4.70    0.70
  -7  -1  -2    5.40    0.80
  -7  -1  -2    8.10    7.80
  -7   1  -2    6.10    0.90
  -7   1  -2    1.90    5.80
   7   1   2    6.70    0.90
  -7   1  -2    6.10    0.90
  -7   1  -2    4.20    0.80
   7   1   2    7.40    0.90
  -7   1  -2    4.80    0.90
   7   1   2    8.10    7.20
   7   1   2    6.40    0.90
   7   1   2    5.40    0.90
  -9  -1  -2    2.70    0.70
   9  -1   2    3.50    0.80
   9  -1   2    2.80    0.80
   9  -1   2    3.60    0.80
  -9  -1  -2    2.70    0.80
   9  -1   2   19.80   15.10
  -9  -1  -2    5.50    9.50
   9  -1   2    2.80    0.60
  -9  -1  -2    2.10    0.70
  -9   1  -2    3.80    0.80
   9   1   2    2.60    0.80
  -9   1  -2    4.00    1.00
   9   1   2    4.00    0.90
   9   1   2    3.70    0.90
  -9   1  -2    2.70    0.80
  -9   1  -2    4.10    9.80
   9   1   2    3.10    7.80
 -11  -1  -2   55.99    2.50
 -11  -1  -2   67.19   30.50
 -11  -1  -2   64.19    2.80
 -11  -1  -2   62.59    2.80
  11  -1   2   62.99    2.60
 -11  -1  -2   58.79    2.70
  11  -1   2   59.49    2.60
  11  -1   2   58.19    2.30
  11  -1   2   53.69   26.20
  11  -1   2   60.69    2.80
  11   1   2   58.69    2.70
 -11   1  -2   59.29    2.70
 -11   1  -2   59.59    2.70
 -11   1  -2   61.49    2.60
 -11   1  -2  107.19   45.10
  11   1   2   59.39    2.60
  11   1   2   54.59    2.50
  11   1   2   64.79    2.90
  11   1   2   49.00   23.30
 -11   1  -2   61.39    2.80
  13  -1   2   -4.00   17.90
 -13  -1  -2    6.00    8.60
  13  -1   2    7.30    1.40
  13  -1   2    4.80    0.90
 -13  -1  -2    4.10    1.00
 -13  -1  -2    5.70    1.20
 -13  -1  -2    4.30    1.00
  13  -1   2    6.10    1.20
  13  -1   2    6.00    1.10
 -13  -1  -2    5.50    1.10
  13   1   2   23.50   14.20
  13   1   2    5.10    1.20
  13   1   2    5.20    1.10
  13   1   2    6.80    1.30
 -13   1  -2    5.50    1.10
 -13   1  -2    0.80   12.10
  13   1   2    5.10    1.00
 -13   1  -2    5.60    1.20
 -13   1  -2    4.50    1.10
 -13   1  -2    5.50    1.10
 -15  -1  -2    2.30    0.90
 -15  -1  -2    1.00    0.70
 -15  -1  -2    2.10    0.90
  15  -1   2    2.70    0.90
 -15  -1  -2   -1.30    6.00
  15  -1   2    2.90    0.90
  15  -1   2    3.10    1.10
  15  -1   2    1.80    0.70
 -15  -1  -2    1.60    0.80
  15   1   2    1.00    0.60
 -15   1  -2    0.50    0.50
 -15   1  -2    2.30    0.90
 -15   1  -2    1.80    0.80
  15   1   2   15.20   21.30
  15   1   2    1.80    0.80
  15   1   2    2.50    1.00
 -15   1  -2    1.80    0.80
  15   1   2    0.80    0.70
 -15   1  -2   21.70   21.90
  17  -1   2   14.30    1.90
 -17  -1  -2   15.30    2.10
  17  -1   2   12.40    1.90
 -17  -1  -2   11.60    1.90
 -17  -1  -2   16.30    2.30
 -17  -1  -2   13.40    1.90
  17  -1   2   15.50    2.00
 -17  -1  -2   12.00    1.80
  17  -1   2   13.30    1.70
 -17  -1  -2   13.60   22.60
  17  -1   2   56.19   38.20
 -17   1  -2   23.40   15.80
  17   1   2   14.90    2.10
 -17   1  -2   12.60    2.00
  17   1   2   16.70    2.30
 -17   1  -2   12.60    1.90
  17   1   2   34.40   24.00
 -17   1  -2   17.10    2.20
  17   1   2   16.60    2.10
  17   1   2   16.10    2.10
 -17   1  -2   14.20    2.00
  19  -1   2    6.30    1.50
  19  -1   2    3.70   64.49
 -19  -1  -2    9.30   28.20
  19  -1   2    1.50    0.90
 -19  -1  -2    3.00    1.00
 -19  -1  -2    3.50    1.30
 -19  -1  -2    2.50    1.20
 -19   1  -2   -0.70   25.60
  19   1   2    3.50    1.40
 -19   1  -2    2.40    1.20
 -19   1  -2    3.40    1.40
  19   1   2    3.00    1.20
 -21  -1  -2   18.10    2.60
  21  -1   2   12.00    2.30
 -21  -1  -2   15.60    2.50
  21  -1   2   15.20    1.90
 -21  -1  -2   13.00   27.70
  21  -1   2   36.50   71.49
 -21   1  -2   46.50   38.30
 -21   1  -2   16.80    2.60
 -21   1  -2   17.80    2.60
  21   1   2  -12.40   57.49
  21   1   2   11.60    2.20
  23  -1   2   18.00   85.79
 -23  -1  -2  -82.19   52.29
  23   1   2  163.78   82.19
 -23   1  -2  -38.90   26.00
 -25  -1  -2  -27.70   40.40
  25   1   2  104.29  123.09
 -25   1  -2   24.80   49.10
  29  -1   2    0.70    1.20
 -29  -1  -2   -0.70    1.30
 -29  -1  -2    1.10    1.40
  29  -1   2    1.70    1.50
 -29   1  -2    1.40    1.30
  29   1   2   -0.40    0.90
  29   1   2    2.10    1.60
 -29   1  -2    3.80    1.70
  30  -2  -2   -1.80    1.10
  30  -2  -2    1.10    1.50
 -30  -2   2    4.90    1.80
 -30  -2   2    0.80    1.40
  30   2  -2   -0.90    1.00
  30   2  -2   -0.30    1.20
 -30   2   2   -0.50    1.40
  28  -2  -2   -0.20    1.20
 -28  -2   2   -1.00    0.80
  28  -2  -2    1.50    1.10
 -28  -2   2    0.90    1.30
  28   2  -2    3.90    1.80
 -28   2   2    1.10    1.20
  28   2  -2    0.80    1.40
 -26  -2   2  -41.50   65.99
  26   2  -2 -144.29   82.39
 -24  -2   2   27.90   52.79
  24  -2  -2    4.90  101.69
 -24   2   2   39.00   47.90
  24   2  -2   33.80   74.19
  22  -2  -2    0.00    0.90
 -22  -2   2   -0.10    0.90
  22  -2  -2  -50.39   76.79
 -22  -2   2    0.50    1.00
  22  -2  -2    1.00    0.70
 -22  -2   2  -38.30   34.30
  22   2  -2   13.40   46.20
 -22   2   2    5.00   35.00
  22   2  -2    1.30    1.10
 -22   2   2    0.40    0.60
  22   2  -2    0.20    0.90
 -22   2   2    0.60    0.90
  20  -2  -2   -0.70    0.80
  20  -2  -2    0.60    0.80
 -20  -2   2   -0.80    0.70
 -20  -2   2    2.50    1.10
 -20  -2   2  -19.20   22.60
 -20  -2   2   -0.70    0.80
  20  -2  -2   19.10   48.20
  20  -2  -2    0.80    0.90
  20   2  -2    0.20    0.90
 -20   2   2    0.40    0.80
 -20   2   2   26.50   34.80
 -20   2   2   -0.50    0.60
 -20   2   2    0.80    0.60
 -20   2   2    2.20    1.00
  20   2  -2    0.70    0.80
  20   2  -2   12.60   41.40
 -18  -2   2    3.90    1.30
  18  -2  -2    6.70    1.50
 -18  -2   2    4.90    1.30
 -18  -2   2   -7.50   22.20
 -18  -2   2    3.30    1.30
  18  -2  -2    5.10    1.40
 -18  -2   2    4.00    1.20
  18  -2  -2    3.20    1.20
  18  -2  -2    5.20    1.40
  18  -2  -2    5.70    1.20
 -18  -2   2    5.20    1.30
 -18   2   2    4.90    1.30
 -18   2   2    3.20    1.20
  18   2  -2  -19.10   26.20
 -18   2   2    3.60    1.10
  18   2  -2    2.50    1.00
  18   2  -2    4.00    1.30
  18   2  -2    3.30    1.30
  18   2  -2    5.50    1.20
 -18   2   2    3.80    0.90
 -18   2   2    5.20    1.50
 -18   2   2  -15.60   14.90
 -16  -2   2   99.99    4.90
 -16  -2   2  103.99    4.00
  16  -2  -2   97.09    4.10
  16  -2  -2   94.09    4.20
 -16  -2   2  100.19    4.30
  16  -2  -2  109.09    4.40
  16  -2  -2  218.48   74.49
  16  -2  -2  104.79    4.30
 -16  -2   2   96.99    4.10
 -16   2   2  102.69    4.10
 -16   2   2  101.49    4.20
 -16   2   2   95.79    4.10
  16   2  -2  109.59    4.70
  16   2  -2  102.59    4.30
  16   2  -2  164.08   75.39
 -16   2   2  151.88   58.19
  16   2  -2  101.09    4.40
  16   2  -2  100.29    3.90
 -16   2   2  100.99    4.30
 -14  -2   2   22.70   22.80
  14  -2  -2   93.19   32.90
  14  -2  -2   30.50    2.20
 -14  -2   2   29.80    2.10
 -14  -2   2   27.20    1.90
  14  -2  -2   25.00    1.90
  14  -2  -2   28.70    2.20
 -14  -2   2   26.10    2.10
 -14  -2   2   27.40    2.10
  14  -2  -2   30.60    2.10
  14  -2  -2   24.40    2.00
 -14  -2   2   29.00    2.10
  14   2  -2   28.50    2.20
  14   2  -2   25.50    2.10
  14   2  -2   29.10    1.90
  14   2  -2   47.90   26.00
 -14   2   2   26.80    2.10
 -14   2   2   27.80    2.10
 -14   2   2   18.40   24.50
  14   2  -2   28.60    2.10
 -14   2   2   28.40    2.00
 -12  -2   2   61.19    2.60
  12  -2  -2   60.69   31.20
 -12  -2   2   66.19    3.00
  12  -2  -2   68.49    2.90
  12  -2  -2   63.49    2.90
 -12  -2   2   63.39    2.90
  12  -2  -2   60.39    2.70
  12  -2  -2   67.39    3.00
 -12  -2   2   60.29    2.90
  12  -2  -2   65.39    3.00
 -12  -2   2   64.29    3.00
 -12  -2   2   53.79   27.00
  12   2  -2   60.79    3.00
 -12   2   2   61.09    2.70
 -12   2   2   58.59    2.80
 -12   2   2   61.09    2.80
 -12   2   2   94.69   36.20
  12   2  -2   60.69    2.90
  12   2  -2   64.39    2.70
  12   2  -2   59.49   33.00
  12   2  -2   61.09    2.90
 -10  -2   2    5.50    1.10
  10  -2  -2    7.00    1.20
  10  -2  -2    6.70    1.10
 -10  -2   2    9.20    1.30
  10  -2  -2    7.80    1.20
  10  -2  -2    6.80    1.10
 -10  -2   2    6.30    1.10
 -10  -2   2   -9.70    9.80
 -10  -2   2    6.90    1.00
 -10  -2   2    5.60    1.00
  10  -2  -2    0.90   12.20
  10  -2  -2    7.50    1.20
  10   2  -2   -6.90    8.90
 -10   2   2    8.10   10.50
 -10   2   2    7.20    1.10
 -10   2   2    8.10    1.20
  10   2  -2    7.50    1.20
  10   2  -2    6.60    1.00
  10   2  -2    6.60    1.20
 -10   2   2    6.40    1.10
  10   2  -2    6.10    1.10
   8  -2  -2    3.50    0.90
  -8  -2   2    3.00    0.80
   8  -2  -2    4.20    0.80
   8  -2  -2    3.40    0.70
  -8  -2   2    3.40    5.00
  -8  -2   2    2.30    0.70
  -8  -2   2    2.50    0.70
   8  -2  -2    3.10    0.80
  -8  -2   2    4.30    0.70
  -8  -2   2    4.00    0.80
   8  -2  -2    2.90    0.70
  -8   2   2    3.10    0.70
   8   2  -2    8.60    6.90
   8   2  -2    3.10    0.80
  -8   2   2    3.90    0.80
   8   2  -2    2.00    0.60
   8   2  -2    2.90    0.80
  -8   2   2    1.00    4.20
   8   2  -2    3.20    0.90
  -8   2   2    2.50    0.70
   8   2  -2    3.60    0.80
   6  -2  -2  196.48    4.50
  -6  -2   2  201.38    4.70
   6  -2  -2  200.38    4.20
   6  -2  -2  193.88   30.50
   6  -2  -2  194.28    4.50
   6  -2  -2  197.18    4.80
  -6  -2   2  169.18   29.90
   6  -2  -2  200.48    4.60
  -6  -2   2  197.68    4.80
  -6  -2   2  194.78    4.70
  -6  -2   2  194.28    4.20
  -6  -2   2  199.68    4.70
  -6   2   2  199.38    4.80
   6   2  -2  195.48    4.60
  -6   2   2  190.68   28.70
  -6   2   2  194.28    4.10
   6   2  -2  196.88    4.70
   6   2  -2  198.68    4.20
   6   2  -2  198.78    4.50
  -6   2   2  204.48    4.40
  -6   2   2  194.68    3.30
   6   2  -2  203.68    4.70
   6   2  -2  178.28   31.20
  -6   2   2  188.88    4.40
   4  -2  -2   86.59   18.10
   4  -2  -2   96.19    2.20
  -4  -2   2  100.09    2.90
  -4  -2   2   92.69    2.80
   4  -2  -2   99.19    2.90
  -4  -2   2  120.49   22.40
  -4  -2   2  101.99    3.00
   4  -2  -2   97.89    1.90
  -4  -2   2  101.99    2.80
   4  -2  -2  103.39    2.70
   4  -2  -2   93.79    2.60
  -4  -2   2   95.09    2.40
   4   2  -2  112.59   31.40
  -4   2   2   99.99    2.90
  -4   2   2  103.19    2.30
  -4   2   2  100.79    2.60
   4   2  -2   98.99    2.80
  -4   2   2  101.39    1.90
   4   2  -2   96.19    2.80
  -4   2   2   99.69    2.70
  -4   2   2  100.89    2.50
   4   2  -2  100.29    2.80
   4   2  -2  100.49    3.00
   2  -2  -2 3874.91  116.59
   2   2  -2 3936.21  131.49
   2   2  -2 3815.02  127.49
  -2   2   2 3210.88  117.19
   0  -2  -2  292.67    5.30
   0  -2   2  288.37    5.60
   0  -2   2  294.87    5.60
   0  -2   2  287.17    5.60
   0  -2  -2  285.77   28.30
   0  -2   2  305.77   33.10
   0  -2  -2  288.07    5.20
   0  -2  -2  309.87    5.30
   0  -2   2  282.57    5.60
   0  -2   2  288.37    5.60
   0  -2  -2  287.87    5.50
   0  -2  -2  287.97    4.20
   0  -2  -2  296.07    5.20
   0   2   2  285.97   28.00
   0   2  -2  262.67   31.30
   0   2  -2  292.57    5.70
   0   2   2  290.17    5.50
   0   2   2  288.87    5.10
   0   2  -2  291.07    5.60
   0   2  -2  302.57    5.70
   0   2  -2  294.07    5.70
   0   2   2  283.67    5.00
   2  -2   2  359.96   38.00
  -2  -2  -2  379.06    6.60
  -2  -2  -2  372.86    6.70
   2  -2   2  374.36    6.80
   2  -2   2  375.16    6.70
  -2  -2  -2  362.76    6.50
  -2  -2  -2  365.06    6.50
   2  -2   2  360.26    6.80
  -2  -2  -2  358.56    6.00
   2  -2   2  373.26    6.80
   2   2   2  369.66    6.30
   2   2   2  372.26    6.40
  -2   2  -2  371.26    6.80
  -2   2  -2  381.26    7.00
   2   2   2  355.26   32.80
  -2   2  -2  368.76    6.70
   2   2   2  380.36    6.00
  -2   2  -2  360.76    6.80
   2   2   2  365.96    6.50
  -2   2  -2  389.56    7.00
   2   2   2  382.46    6.60
  -2   2  -2  357.76   37.90
  -4  -2  -2  116.89    3.00
  -4  -2  -2  118.49    2.80
   4  -2   2  125.89   22.30
  -4  -2  -2  116.89    3.00
   4  -2   2  117.49    3.10
   4  -2   2  115.89    3.00
  -4  -2  -2  115.39    3.20
   4  -2   2  123.49    3.20
  -4  -2  -2  127.89   21.80
   4  -2   2  109.29    3.10
  -4  -2  -2  118.99    3.10
  -4  -2  -2  120.59    2.80
   4   2   2  117.89    2.80
  -4   2  -2  115.59    3.00
  -4   2  -2  110.19   22.90
  -4   2  -2  112.39    3.20
   4   2   2  108.89   20.00
  -4   2  -2  116.09    3.10
   4   2   2  120.29    2.90
  -4   2  -2  111.69    3.10
   4   2   2  121.29    3.00
   4   2   2  117.19    2.90
  -6  -2  -2  289.87    5.90
   6  -2   2  291.77    6.00
  -6  -2  -2  293.07    6.30
   6  -2   2  282.27    6.20
  -6  -2  -2  296.67    6.10
  -6  -2  -2  283.47    6.00
   6  -2   2  288.47    5.90
  -6  -2  -2  323.87   38.20
  -6  -2  -2  304.87    6.10
   6  -2   2  288.37    6.20
   6  -2   2  285.37   40.30
  -6   2  -2  280.37   38.90
   6   2   2  291.27    6.00
   6   2   2  297.67    5.50
  -6   2  -2  299.97    6.10
   6   2   2  282.57   36.50
  -6   2  -2  289.97    6.30
  -6   2  -2  291.37    5.90
   6   2   2  290.57    5.90
  -6   2  -2  277.17    6.10
   6   2   2  291.57    6.10
   6   2   2  289.07    5.90
  -6   2  -2  288.47    5.80
  -8  -2  -2   26.00    1.60
   8  -2   2   25.50    1.60
   8  -2   2   30.40    1.80
  -8  -2  -2   26.10    1.60
   8  -2   2   54.59   33.60
  -8  -2  -2   24.90    1.80
   8  -2   2   29.50    1.90
  -8  -2  -2   25.50    1.70
  -8  -2  -2   28.90   17.80
   8  -2   2   25.30    1.50
  -8   2  -2   29.90    1.60
  -8   2  -2   26.50    1.70
  -8   2  -2   28.70   16.60
   8   2   2   26.10    1.70
  -8   2  -2   27.80    1.70
  -8   2  -2   27.30    1.80
   8   2   2   26.60    1.60
  -8   2  -2   28.60    1.70
   8   2   2   25.70    1.80
   8   2   2   43.40   20.90
   8   2   2   28.10    1.70
   8   2   2   30.20    1.40
 -10  -2  -2    1.40    0.70
  10  -2   2   13.90   13.10
  10  -2   2    0.60    0.60
  10  -2   2    1.50    0.60
  10  -2   2    1.90    0.70
 -10  -2  -2    1.80    0.70
 -10  -2  -2    5.00    9.80
 -10  -2  -2    2.10    0.80
 -10  -2  -2    1.40    0.70
  10  -2   2    1.00    0.60
 -10  -2  -2    2.00    0.70
  10   2   2    1.60    0.70
 -10   2  -2    0.90    0.60
  10   2   2    1.40    0.60
 -10   2  -2    1.80   10.40
  10   2   2    0.60    0.50
  10   2   2    2.30    0.60
  10   2   2   -7.10    6.00
 -10   2  -2    1.10    0.60
  10   2   2    1.50    0.70
 -10   2  -2    2.00    0.70
 -10   2  -2    2.10    0.80
 -12  -2  -2   11.80    1.50
 -12  -2  -2   10.00    1.50
  12  -2   2   11.20    1.50
  12  -2   2    8.10    1.20
 -12  -2  -2   20.80   14.80
 -12  -2  -2    8.60    1.40
  12  -2   2   10.00    1.50
 -12  -2  -2    9.00    1.40
  12  -2   2   18.60   22.10
 -12  -2  -2   11.30    1.60
  12  -2   2   11.30    1.60
 -12   2  -2    9.70    1.50
 -12   2  -2    8.50    1.40
  12   2   2   11.20    1.60
 -12   2  -2   12.10    1.60
  12   2   2   10.70    1.50
  12   2   2   10.00    1.40
  12   2   2    8.90    1.00
  12   2   2    7.60    8.70
  12   2   2    8.90    1.40
 -12   2  -2   17.50   15.10
 -12   2  -2   10.60    1.50
 -14  -2  -2    0.60    0.70
  14  -2   2    0.00    0.60
 -14  -2  -2    0.60    0.60
  14  -2   2    0.70    0.70
 -14  -2  -2    0.90    0.70
  14  -2   2   -2.50   24.80
 -14  -2  -2    0.20    0.60
  14  -2   2    1.30    0.70
  14  -2   2    0.80    0.60
 -14  -2  -2    0.10    0.60
 -14   2  -2    6.80   17.30
 -14   2  -2    0.10    0.60
  14   2   2  -16.60   12.70
 -14   2  -2    0.50    0.70
  14   2   2    0.70    0.50
 -14   2  -2   -0.10    0.50
 -14   2  -2    0.70    0.90
  14   2   2    0.60    0.60
  14   2   2    0.60    0.50
  14   2   2    1.00    0.60
  14   2   2    1.20    0.80
  16  -2   2  -31.90   26.10
 -16  -2  -2    5.20    1.50
  16  -2   2    2.70    1.20
 -16  -2  -2    3.10    1.00
 -16  -2  -2    4.60    1.20
  16  -2   2    3.50    1.00
  16  -2   2    3.60    1.10
 -16  -2  -2    4.30    1.20
 -16  -2  -2   -8.20   12.60
 -16   2  -2    5.40    1.40
  16   2   2    3.90    1.10
  16   2   2    4.40    1.30
 -16   2  -2    4.20    1.20
  16   2   2    4.00    1.10
 -16   2  -2    3.90    1.30
  16   2   2    2.40   44.80
 -16   2  -2    7.40   12.40
  16   2   2    4.10    1.30
  18  -2   2  -25.30   38.40
 -18  -2  -2    1.30    1.00
  18  -2   2    3.10    1.10
  18  -2   2    3.50    1.40
  18  -2   2    3.00    1.00
 -18  -2  -2    4.40    1.30
 -18  -2  -2    2.10    0.90
 -18   2  -2    3.40    1.30
 -18   2  -2    4.10    1.40
  18   2   2   -8.50   25.80
  18   2   2    3.20    1.20
 -18   2  -2    1.30    0.90
  18   2   2    2.90    1.20
 -18   2  -2   -9.40   18.20
 -20  -2  -2   -0.10    0.90
 -20  -2  -2    1.90    1.10
  20  -2   2    1.10    0.90
 -20  -2  -2   19.50   25.10
  20  -2   2    1.20    0.80
  20  -2   2  -15.70   57.19
  20   2   2    3.10    1.40
 -20   2  -2    0.60    0.80
  20   2   2    2.20    1.10
  20   2   2    8.30   45.20
 -20   2  -2    1.00    1.10
 -20   2  -2  -21.10   19.90
 -22  -2  -2   -3.90   20.20
  22  -2   2    3.60    1.20
  22  -2   2    4.90    1.70
 -22  -2  -2    2.20    1.30
 -22  -2  -2    3.50    1.40
 -22   2  -2    4.30    1.70
  22   2   2   16.20   45.80
  22   2   2    2.70    1.20
 -22   2  -2  -35.00   27.60
  22   2   2    2.90    0.90
 -22   2  -2    2.90    1.20
  22   2   2    4.30    1.70
 -24  -2  -2   29.00   60.89
  24   2   2  116.29   65.79
 -26  -2  -2   -1.60    0.80
 -26  -2  -2    2.30    1.30
  26  -2   2    1.70    1.30
  26  -2   2   -0.10    0.90
  26   2   2   -1.80    1.10
 -26   2  -2    1.70    1.40
 -26   2  -2   -4.40   52.49
 -26   2  -2    0.30    1.10
  26   2   2    1.70    0.90
  26   2   2    1.50    1.00
  28  -2   2    0.10    1.30
  28  -2   2   -1.00    1.00
 -28  -2  -2    1.10    1.20
 -28  -2  -2    1.70    1.20
 -28   2  -2    0.50    1.40
  28   2   2    1.50    1.50
  28   2   2   -0.90    0.80
 -28   2  -2    0.30    1.20
 -30  -2  -2    2.50    1.60
  30  -2   2    1.20    1.40
 -30  -2  -2    0.30    1.40
  30   2   2    3.20    1.20
  30   2   2    2.90    1.50
 -30   2  -2    1.10    1.70
  29  -3  -2    2.60    1.60
 -29  -3   2    3.50    1.60
  29  -3  -2    2.30    1.50
 -29  -3   2    1.70    1.60
  29   3  -2    0.90    1.40
  29   3  -2    0.10    1.30
 -29   3   2   -0.80    1.00
 -29   3   2    2.50    1.70
 -27  -3   2  -33.10   79.59
  27   3  -2  272.87  151.98
 -25  -3   2  -19.90   50.19
  25  -3  -2  277.37  158.68
 -25   3   2 -122.69  107.59
  25   3  -2   34.60   63.99
  23  -3  -2    1.10    0.90
 -23  -3   2   -0.80    0.80
  23  -3  -2   13.10   82.09
 -23  -3   2    0.20    0.80
  23  -3  -2    2.50    1.30
 -23  -3   2  -16.40   38.80
 -23   3   2    1.60    1.20
  23   3  -2    0.80    1.30
  23   3  -2  -64.59   44.60
 -23   3   2   -0.70    0.70
  23   3  -2    0.80    1.10
 -23   3   2   49.40   46.00
 -21  -3   2    6.70    1.60
  21  -3  -2   -9.60   59.89
 -21  -3   2  -19.50   26.20
 -21  -3   2    8.70    2.00
  21  -3  -2    8.90    2.00
  21  -3  -2    9.60    1.90
  21   3  -2    4.90    1.20
 -21   3   2    4.60    1.00
  21   3  -2  -27.80   56.99
 -21   3   2    5.60    1.50
 -21   3   2    6.90   30.40
  21   3  -2    6.00    1.70
  21   3  -2    7.90    1.90
 -19  -3   2   52.39   36.70
  19   3  -2   36.70   44.50
  17  -3  -2    1.80    0.90
 -17  -3   2    1.90    0.90
 -17  -3   2    2.60    1.00
  17  -3  -2    2.00    1.00
  17  -3  -2    3.10    1.30
  17  -3  -2    4.20    1.30
 -17  -3   2    2.60    1.00
 -17  -3   2   17.10   19.20
 -17  -3   2    1.50    1.00
  17  -3  -2   30.20   32.80
 -17  -3   2    3.30    1.20
 -17   3   2  -35.40   26.80
  17   3  -2    2.50    0.90
  17   3  -2    3.30    1.10
 -17   3   2    1.90    1.00
  17   3  -2   20.60   34.00
  17   3  -2    1.60    1.00
  17   3  -2    3.80    1.20
 -15  -3   2   30.90   14.10
  15  -3  -2    9.30    1.60
 -15  -3   2   10.40    1.90
  15  -3  -2    8.50    1.40
 -15  -3   2   11.50    1.70
  15  -3  -2    9.40   22.50
  15  -3  -2    9.70    1.80
 -15  -3   2   11.30    1.80
  15  -3  -2   12.30    1.90
  15   3  -2   12.30    1.70
 -15   3   2   11.00    1.00
 -15   3   2   11.30    1.70
 -15   3   2   10.30    1.70
  15   3  -2   11.00    1.70
  15   3  -2   10.50    1.60
  15   3  -2    9.70    1.70
 -15   3   2   13.40    1.90
 -15   3   2  -11.00   14.30
  15   3  -2   -3.20   24.80
  15   3  -2    9.60    1.80
 -13  -3   2    3.70    1.00
  13  -3  -2    4.40    1.10
  13  -3  -2    4.00    1.10
  13  -3  -2  -11.70   13.30
 -13  -3   2    5.40    1.20
 -13  -3   2    3.30    0.90
  13  -3  -2    3.00    1.00
 -13  -3   2    2.20   14.00
 -13  -3   2    4.00    1.10
 -13  -3   2    6.80    1.60
  13  -3  -2    2.20    1.00
  13   3  -2  -12.10   15.20
  13   3  -2    3.40    0.90
 -13   3   2    4.20    1.00
  13   3  -2    4.60    1.10
 -13   3   2    5.50    1.20
 -13   3   2   -5.20    9.20
 -13   3   2    3.00    1.00
 -13   3   2    4.30    0.70
  13   3  -2    4.70    1.20
  13   3  -2    3.30    1.00
  13   3  -2    2.10    0.90
 -11  -3   2    0.40    0.50
 -11  -3   2    1.10    0.60
 -11  -3   2   -6.30    8.80
  11  -3  -2    0.20    0.50
 -11  -3   2    0.70    0.70
  11  -3  -2    0.50    0.70
  11  -3  -2    0.80    0.70
 -11  -3   2    0.10    0.50
  11  -3  -2   -0.50    0.40
 -11  -3   2    0.00    0.60
  11   3  -2   -0.90    0.40
 -11   3   2    2.20    7.50
  11   3  -2   -0.20    0.40
 -11   3   2    0.20    0.50
  11   3  -2   -8.90   12.30
 -11   3   2   -0.20    0.40
  11   3  -2    0.40    0.70
  11   3  -2    0.30    0.50
 -11   3   2    0.50    0.40
  11   3  -2    0.60    0.50
 -11   3   2    0.30    0.30
  -9  -3   2   24.90    1.60
  -9  -3   2   24.00    1.70
   9  -3  -2   21.90    1.80
  -9  -3   2   25.10    1.80
   9  -3  -2   24.20    1.80
   9  -3  -2   23.20    1.70
  -9  -3   2   24.30    1.80
   9  -3  -2   76.19   34.00
   9  -3  -2   22.70    1.60
  -9  -3   2   21.20    1.70
  -9  -3   2   12.60   10.70
   9   3  -2   23.20    1.70
  -9   3   2   23.70    1.70
   9   3  -2   22.30    1.80
  -9   3   2   23.30    1.00
  -9   3   2   21.40    1.40
  -9   3   2   21.60    1.70
  -9   3   2   19.70    1.70
   9   3  -2   22.40    1.70
   9   3  -2   22.00    1.70
   9   3  -2   79.99   31.90
  -9   3   2   18.70   18.10
   9   3  -2   23.30    1.80
   9   3  -2   23.70    1.60
  -7  -3   2    2.70    0.70
  -7  -3   2    2.60    0.80
   7  -3  -2    2.00    0.70
   7  -3  -2    2.60    0.70
   7  -3  -2    2.90    0.90
  -7  -3   2   -0.60    4.50
   7  -3  -2    9.50    8.70
  -7  -3   2    2.80    0.70
  -7  -3   2    2.50    0.80
  -7  -3   2    3.10    0.80
  -7   3   2    3.10    0.80
  -7   3   2    2.10    0.70
  -7   3   2    2.20    0.80
   7   3  -2   21.80    8.40
   7   3  -2    3.90    0.80
  -7   3   2    2.20    0.40
   7   3  -2    2.80    0.90
   7   3  -2    1.20    0.70
  -7   3   2    9.50    9.50
   7   3  -2    2.90    0.90
   7   3  -2    2.70    0.90
  -7   3   2    2.40    0.60
  -7   3   2    3.40    0.70
   5  -3  -2  198.58    5.10
   5  -3  -2  183.68    4.60
  -5  -3   2  194.08    5.00
  -5  -3   2  200.68    5.70
   5  -3  -2  193.28    3.70
  -5  -3   2  196.78    4.40
  -5  -3   2  190.38    4.80
  -5  -3   2  193.48    4.90
   5  -3  -2  192.18    4.70
  -5  -3   2  193.48    4.70
   5  -3  -2  195.78   30.90
  -5   3   2  212.88   32.80
  -5   3   2  194.18    4.40
   5   3  -2  195.88    4.80
   5   3  -2  188.58    4.60
   5   3  -2  182.38    4.80
   5   3  -2  162.28   30.70
   5   3  -2  179.48    4.90
   5   3  -2  192.18    4.90
  -5   3   2  193.88    4.50
  -5   3   2  193.98    3.80
  -5   3   2  194.28    5.60
  -5   3   2  191.98    3.70
  -5   3   2  195.48    4.70
  -3  -3   2  131.49    3.40
   3  -3  -2  131.79    3.00
   3  -3  -2  128.09    3.80
  -3  -3   2  133.79    3.80
   3  -3  -2  131.39    3.50
  -3  -3   2  138.99    3.80
   3  -3  -2  138.39   24.20
   3  -3  -2  131.09    3.50
  -3  -3   2  126.29    3.70
   3  -3  -2  128.59    3.50
  -3  -3   2  134.39    3.70
   3   3  -2  131.49    3.40
   3   3  -2  138.69    3.80
   3   3  -2  153.88   39.00
   3   3  -2  132.49    3.70
  -3   3   2  130.09    2.50
  -3   3   2  136.29    3.00
  -3   3   2  135.69    3.30
   3   3  -2  132.09    3.80
  -3   3   2  136.89    3.40
   3   3  -2  130.59    3.80
  -3   3   2  128.39    3.70
   3   3  -2  110.69   29.80
   3   3  -2  133.59    3.70
  -1  -3   2   20.30   17.60
   1  -3  -2   14.50    1.10
   1  -3  -2   14.50    1.00
   1  -3  -2   14.10    1.10
   1  -3  -2   27.00   13.90
   1  -3  -2   16.50    1.30
  -1  -3   2   15.30    1.20
   1  -3  -2   17.00    1.20
  -1  -3   2   18.10    1.30
  -1  -3   2   13.90    1.20
  -1  -3   2   16.50    1.30
  -1  -3   2   16.80    1.20
   1  -3  -2   13.10    1.00
   1   3  -2    8.90    8.40
  -1   3   2   14.70    1.00
   1   3  -2   16.30    1.30
  -1   3   2   15.20    1.00
   1   3  -2   14.20    1.00
   1   3  -2   13.90    1.20
   1   3  -2   13.10    1.10
  -1   3   2   14.20    1.00
  -1   3   2   17.00    1.20
   1   3  -2   14.80    1.20
   1   3  -2   12.10    1.10
  -1   3   2   14.90    0.50
  -1  -3  -2   17.90    1.20
  -1  -3  -2   16.80    1.20
  -1  -3  -2   15.30    1.10
   1  -3   2   16.30    1.20
  -1  -3  -2   14.30    1.00
   1  -3   2   16.10    1.30
   1  -3   2   15.80    1.20
   1  -3   2   14.80    1.10
   1  -3   2   14.60    1.20
  -1  -3  -2   15.70    0.70
  -1  -3  -2   15.80    1.10
   1  -3   2   17.20   16.10
   1  -3   2   16.60    1.20
   1   3   2   16.80    1.10
   1   3   2   16.60    1.10
   1   3   2   15.60    1.10
  -1   3  -2   18.00    1.30
  -1   3  -2   17.00    1.30
   1   3   2   17.70    1.20
   1   3   2   16.10    0.70
  -1   3  -2   15.80    1.30
   1   3   2   20.90   11.10
   1   3   2   16.80    1.20
  -1   3  -2   16.20    1.20
  -1   3  -2   30.70   25.00
   3  -3   2   24.60    1.50
   3  -3   2   27.20    1.60
  -3  -3  -2   25.90    1.50
   3  -3   2   26.20    1.60
  -3  -3  -2   28.70    1.60
   3  -3   2   28.90    1.50
  -3  -3  -2   27.90    1.50
  -3  -3  -2   27.30    1.50
  -3  -3  -2   28.10    1.20
  -3   3  -2   25.50    1.60
   3   3   2   24.90    1.40
  -3   3  -2   27.10    1.50
  -3   3  -2   25.30    1.50
  -3   3  -2   14.70   11.80
   3   3   2   24.10    1.30
  -3   3  -2   27.10    1.60
   3   3   2   25.00    1.30
   3   3   2   27.80    1.50
  -3   3  -2   26.50    1.60
   3   3   2   27.20    1.20
   3   3   2   36.20   18.60
   5  -3   2    0.50    0.50
   5  -3   2    0.20    0.40
  -5  -3  -2    0.10    0.40
   5  -3   2   -0.40    0.30
  -5  -3  -2    0.20    0.50
  -5  -3  -2    0.50    0.50
   5  -3   2    9.10    8.80
  -5  -3  -2    0.50    0.50
  -5  -3  -2   -6.70    4.70
  -5  -3  -2    0.10    0.40
  -5  -3  -2    0.20    0.40
   5  -3   2    0.20    0.40
   5  -3   2    0.10    0.50
   5   3   2    0.30    0.40
  -5   3  -2   -0.10    0.50
   5   3   2    0.30    0.40
  -5   3  -2    0.00    0.50
  -5   3  -2    0.10    0.40
  -5   3  -2    0.50    0.50
   5   3   2    0.60    0.40
  -5   3  -2    0.20    0.50
   5   3   2   -3.00    4.50
   5   3   2    0.00    0.40
  -5   3  -2   -0.60    5.60
   7  -3   2  166.48    4.70
   7  -3   2  164.78    4.70
   7  -3   2  169.88    4.50
  -7  -3  -2  150.48   31.20
  -7  -3  -2  170.68    4.30
  -7  -3  -2  166.78    4.50
   7  -3   2  245.88   64.99
   7  -3   2  165.58    4.60
  -7  -3  -2  155.28    4.60
  -7  -3  -2  161.28    4.50
  -7  -3  -2  163.38    4.60
  -7   3  -2  175.68   36.00
   7   3   2  156.18    4.40
   7   3   2  162.98    4.40
  -7   3  -2  168.08    4.30
  -7   3  -2  165.08    4.80
   7   3   2  166.78    4.10
  -7   3  -2  172.48    4.70
  -7   3  -2  171.78    5.20
   7   3   2  176.88   33.20
   7   3   2  166.28    4.30
   9  -3   2    6.30    1.10
   9  -3   2    9.30    1.30
   9  -3   2    9.20    1.50
  -9  -3  -2    7.90    1.20
  -9  -3  -2    4.50    0.90
  -9  -3  -2    5.70    1.10
  -9  -3  -2    6.70    1.20
  -9  -3  -2   10.30    8.50
   9  -3   2   19.00   25.60
   9  -3   2    6.20    1.20
  -9  -3  -2    9.30    1.40
   9   3   2    8.20    1.00
  -9   3  -2    5.50    1.00
   9   3   2    7.30    1.10
  -9   3  -2    9.20   12.70
  -9   3  -2    7.10    1.00
  -9   3  -2    5.40    1.10
  -9   3  -2    7.30    1.10
   9   3   2    7.40    1.20
   9   3   2    6.70    1.10
   9   3   2    6.10    1.10
   9   3   2   15.10   18.30
  -9   3  -2    9.20    1.40
  11  -3   2    2.90    0.90
  11  -3   2    1.40    0.60
 -11  -3  -2    1.50    0.80
  11  -3   2  -21.10   19.30
 -11  -3  -2    2.60    1.00
 -11  -3  -2    1.30    0.80
 -11  -3  -2    1.40    0.70
 -11  -3  -2    2.00    0.80
  11  -3   2    1.80    0.80
  11   3   2    2.30    0.80
  11   3   2    3.00    0.70
 -11   3  -2    2.00    0.90
 -11   3  -2    2.50    0.90
 -11   3  -2    2.20    0.70
 -11   3  -2    9.80    8.00
  11   3   2    2.10    0.90
 -11   3  -2    2.60    0.70
 -11   3  -2    2.00    0.70
  11   3   2  -10.70   11.10
  11   3   2    3.70    0.90
  11   3   2    3.10    0.90
 -13  -3  -2    7.20    1.30
  13  -3   2    8.20    1.30
  13  -3   2    7.20    1.30
 -13  -3  -2    6.20    1.30
 -13  -3  -2    7.10    1.40
  13  -3   2    9.00    1.60
  13  -3   2    7.00    1.40
 -13  -3  -2    6.20    1.30
  13  -3   2   36.10   24.60
 -13  -3  -2    8.10    1.50
  13   3   2   10.00    1.60
 -13   3  -2    7.50    1.30
  13   3   2    6.60    1.30
  13   3   2    6.40    1.30
  13   3   2   12.20   21.80
  13   3   2    6.60    1.00
 -13   3  -2    7.60    1.40
  13   3   2    3.80    1.40
 -13   3  -2    8.70    1.30
 -13   3  -2   50.49   26.10
 -15  -3  -2   14.40    2.10
 -15  -3  -2   12.10    1.90
 -15  -3  -2   27.40   23.30
 -15  -3  -2   12.30    1.90
  15  -3   2   11.00    1.80
 -15  -3  -2   11.40    1.80
  15  -3   2  -39.60   32.80
  15  -3   2   12.60    1.80
  15  -3   2   15.80    2.40
 -15  -3  -2   10.90    1.70
  15   3   2   13.20    1.30
 -15   3  -2   11.60    2.10
  15   3   2   16.10    2.20
 -15   3  -2   13.50    2.00
 -15   3  -2    9.80    1.70
  15   3   2   23.10   20.10
 -15   3  -2   12.00    1.60
  15   3   2   14.60    2.30
  15   3   2   12.30    1.90
 -15   3  -2   -0.20   23.50
  15   3   2    9.70    1.70
  17  -3   2   16.70    2.40
  17  -3   2    2.10   52.89
 -17  -3  -2   14.70    2.10
 -17  -3  -2   22.40   21.70
  17  -3   2   12.30    1.90
  17  -3   2   10.90    1.70
 -17  -3  -2   13.30    2.10
 -17  -3  -2   10.60    1.80
  17   3   2   13.60    2.10
 -17   3  -2   -3.60   21.10
  17   3   2   13.00    1.90
  17   3   2    9.70   35.10
 -17   3  -2   14.10    2.20
  17   3   2   14.50    1.50
  17   3   2   12.90    2.00
 -17   3  -2   14.20    2.20
 -17   3  -2   11.90    1.60
 -17   3  -2   13.30    2.00
  19  -3   2   11.00    1.80
  19  -3   2   59.79   66.69
 -19  -3  -2   11.40    2.00
  19  -3   2   10.40    2.10
 -19  -3  -2    1.50   26.50
 -19  -3  -2    9.40    2.00
 -19   3  -2   -3.90   23.50
  19   3   2   15.60    2.40
  19   3   2   13.70    1.70
 -19   3  -2    9.00    1.90
  19   3   2  -33.40   27.20
  19   3   2    8.20    1.80
 -21  -3  -2   27.10   28.80
 -21  -3  -2   15.30    2.40
  21  -3   2  -49.90   77.69
 -21  -3  -2   17.50    2.60
  21  -3   2   14.80    2.10
  21  -3   2   13.60    2.60
 -21   3  -2   48.30   44.20
  21   3   2   15.90    2.60
  21   3   2   13.10    1.70
  21   3   2   17.20    2.50
 -21   3  -2   14.60    2.50
 -23  -3  -2    1.70    1.30
 -23  -3  -2  -33.50   40.80
  23  -3   2  -35.10   93.89
 -23  -3  -2    1.70    1.10
  23  -3   2    0.30    0.80
  23  -3   2    0.80    1.00
 -23   3  -2  -20.60   31.90
 -23   3  -2    1.70    0.80
  23   3   2    0.80    1.00
  23   3   2    0.20    1.30
 -23   3  -2    1.60    1.10
  23   3   2  -43.80   47.80
  25  -3   2   88.89  125.59
 -25   3  -2   41.00   63.29
  27  -3   2   -0.40    1.20
 -27  -3  -2    0.20    1.40
  27  -3   2   -0.70    0.90
 -27  -3  -2    2.10    1.60
  27   3   2   -1.30    1.10
 -27   3  -2   -0.40    0.90
 -27   3  -2    0.20    1.40
 -29  -3  -2    7.30    2.00
 -29  -3  -2    3.70    1.80
  29  -3   2    4.30    1.60
  29  -3   2    4.60    1.90
  29   3   2    5.00    1.90
  29   3   2    2.20    1.20
 -29   3  -2    3.60    1.90
  28  -4  -2    3.30    1.70
  28  -4  -2    0.30    1.20
 -28  -4   2    1.00    1.40
 -28  -4   2   -0.10    1.00
  28   4  -2    1.60    1.40
  28   4  -2   -1.00    1.30
 -28   4   2    3.20    1.90
 -26  -4   2  179.88  108.59
  26   4  -2  -72.39   81.79
  24  -4  -2  205.98  111.19
 -24   4   2  -14.40   49.80
  24   4  -2  121.39   95.89
  22  -4  -2  -77.79   97.19
 -22  -4   2  -38.00   22.70
  22   4  -2  -99.39   58.09
 -22   4   2   42.00   38.90
 -20  -4   2   28.40   42.00
 -20   4   2  -30.80   29.60
  20   4  -2   40.80   56.09
 -18  -4   2    3.80    1.40
  18  -4  -2  -62.59   55.19
  18  -4  -2    3.30    1.30
  18  -4  -2    5.10    1.30
  18  -4  -2    3.50    1.30
 -18  -4   2    4.00    1.20
 -18   4   2    3.50    0.70
  18   4  -2    3.20    1.30
  18   4  -2  -27.50   46.80
 -18   4   2    3.10   30.60
  18   4  -2    3.30    1.30
 -18   4   2    4.80    1.50
  18   4  -2    2.30    1.10
  18   4  -2    3.50    1.20
 -18   4   2    4.60    1.10
 -18   4   2    2.80    1.10
  16  -4  -2    2.50    1.10
 -16  -4   2    2.90    1.20
 -16  -4   2   24.20   19.30
 -16  -4   2    1.30    1.10
  16  -4  -2    2.00    0.90
  16   4  -2    1.90    1.00
 -16   4   2    6.40   33.10
  16   4  -2  -51.39   47.30
 -14  -4   2    1.70    0.70
 -14  -4   2    1.00    0.80
  14  -4  -2    1.20    0.90
  14  -4  -2    0.80    0.70
  14  -4  -2    0.90    0.80
 -14  -4   2    0.90    0.70
  14  -4  -2   24.30   40.50
 -14  -4   2    1.20    0.80
 -14  -4   2    1.40    0.90
  14  -4  -2    1.60    0.90
 -14  -4   2    2.90   11.20
  14   4  -2   -0.20    0.80
 -14   4   2    1.00    0.70
  14   4  -2    0.30    0.60
  14   4  -2    0.90    0.70
  14   4  -2   24.40   25.20
  14   4  -2    0.80    0.80
 -14   4   2    1.30    0.70
  14   4  -2    2.00    0.80
 -14   4   2    1.30    0.50
 -14   4   2    2.40    1.00
 -14   4   2    2.20    1.00
  12  -4  -2   11.10    1.70
 -12  -4   2   11.60    1.60
  12  -4  -2   51.69   35.00
 -12  -4   2   10.20    1.70
 -12  -4   2   12.50    1.80
  12  -4  -2   14.10    1.80
  12  -4  -2   12.70    1.90
 -12  -4   2   11.30    1.80
  12  -4  -2   13.10    2.00
 -12  -4   2   12.80    1.80
 -12  -4   2   -4.50   15.60
  12   4  -2   15.90    2.10
  12   4  -2   10.70    1.70
 -12   4   2   11.20    1.70
  12   4  -2   15.80   22.60
 -12   4   2   10.90    0.90
  12   4  -2   11.20    1.50
 -12   4   2   14.90    1.90
  12   4  -2   13.10    1.90
 -12   4   2   13.20    1.90
 -12   4   2   14.60    1.40
  10  -4  -2   14.70    1.80
  10  -4  -2   13.30    1.70
 -10  -4   2   12.20    1.50
 -10  -4   2   10.70   11.80
  10  -4  -2   15.40    1.90
 -10  -4   2   12.00    2.00
  10  -4  -2   14.60    1.90
 -10  -4   2   12.10    1.80
 -10  -4   2   12.50    1.70
  10  -4  -2   47.30   30.30
 -10  -4   2   11.50    1.60
 -10   4   2   11.90    0.90
  10   4  -2   12.60    1.90
 -10   4   2   11.90    1.60
 -10   4   2   13.50    1.70
  10   4  -2   13.50    1.80
  10   4  -2   20.40   20.10
  10   4  -2   11.90    1.60
  10   4  -2    9.80    1.50
 -10   4   2   14.20    1.70
 -10   4   2   28.70   19.20
  10   4  -2   13.00    1.70
 -10   4   2    8.90    1.40
 -10   4   2   10.80    1.10
  -8  -4   2   26.60   13.50
  -8  -4   2   27.20    2.00
   8  -4  -2   22.40    1.70
   8  -4  -2   22.30    1.80
  -8  -4   2   27.00    1.80
  -8  -4   2   24.20    1.90
   8  -4  -2   61.79   32.90
  -8  -4   2   28.50    1.80
  -8  -4   2   26.40    2.00
   8  -4  -2   27.40    2.10
  -8   4   2   22.60   25.70
  -8   4   2   23.00    1.90
  -8   4   2   25.20    1.80
   8   4  -2   28.60    2.00
  -8   4   2   25.10    1.40
   8   4  -2   25.40    1.90
  -8   4   2   25.90    1.70
  -8   4   2   24.10    1.80
   8   4  -2   24.10    1.90
   8   4  -2   68.79   38.80
   8   4  -2   23.20    1.70
  -8   4   2   24.70    1.20
   8   4  -2   23.70    1.80
  -6  -4   2  382.76    7.80
   6  -4  -2  372.16    8.20
   6  -4  -2  374.16    6.80
  -6  -4   2  388.96    8.50
   6  -4  -2  373.56    8.10
   6  -4  -2  386.46    8.70
  -6  -4   2  388.46    8.40
  -6  -4   2  377.16    8.60
  -6  -4   2  386.76    8.50
  -6  -4   2  380.06    8.00
   6  -4  -2  369.96   50.09
  -6   4   2  391.36    6.90
   6   4  -2  385.96    8.40
   6   4  -2  378.56    8.60
   6   4  -2  373.56    8.30
  -6   4   2  386.76    8.60
   6   4  -2  386.76   52.69
   6   4  -2  389.76    8.60
  -6   4   2  391.56    6.90
   6   4  -2  381.06    8.00
  -6   4   2  392.56    8.00
   6   4  -2  383.06    8.30
   6   4  -2  359.76   55.39
  -6   4   2  378.56    7.80
  -6   4   2  352.66   50.49
  -6   4   2  377.76    8.10
   4  -4  -2  323.77    6.20
   4  -4  -2  320.57    7.10
   4  -4  -2  316.77    7.10
  -4  -4   2  317.27    7.40
  -4  -4   2  335.27    6.80
   4  -4  -2  295.47   44.90
  -4  -4   2  318.27    7.30
  -4  -4   2  324.37    7.50
   4  -4  -2  322.47    7.10
   4  -4  -2  325.77    7.60
  -4  -4   2  320.77    7.40
   4   4  -2  335.97    7.40
   4   4  -2  312.67    6.70
  -4   4   2  323.37    6.30
   4   4  -2  326.77   48.70
  -4   4   2  308.47   45.30
   4   4  -2  318.37    7.30
   4   4  -2  273.67   45.30
  -4   4   2  331.67    6.80
  -4   4   2  326.17    7.50
   4   4  -2  331.67    7.50
   4   4  -2  323.47    7.50
  -4   4   2  327.77    6.90
   4   4  -2  321.37    7.30
  -4   4   2  326.67    5.50
   2  -4  -2   10.90    1.10
   2  -4  -2   14.20    1.30
   2  -4  -2   11.50    1.20
   2  -4  -2   12.50    1.20
   2  -4  -2   23.60   10.60
  -2  -4   2   13.70    1.60
  -2  -4   2   13.10    1.60
   2  -4  -2   10.90    1.00
  -2  -4   2    9.60    1.30
  -2  -4   2   11.80    1.30
   2  -4  -2   13.10    1.20
   2   4  -2   11.50    1.00
  -2   4   2   12.10    0.50
  -2   4   2   12.40   10.30
   2   4  -2   12.00    1.50
  -2   4   2   12.50    1.10
  -2   4   2   12.60    1.30
   2   4  -2   11.70    1.50
   2   4  -2   12.30    1.50
  -2   4   2   14.00    1.10
   2   4  -2   14.40   11.30
   2   4  -2   11.70    1.20
   2   4  -2   13.50    1.40
   2   4  -2   31.30   18.20
  -2   4   2   11.00    1.10
   0  -4  -2  200.18    5.00
   0  -4   2  201.98    5.30
   0  -4   2  197.48    5.20
   0  -4  -2  200.88    5.10
   0  -4  -2  199.08    4.80
   0  -4   2  201.68    5.30
   0  -4  -2  194.08   36.20
   0  -4   2  237.08   41.80
   0  -4  -2  199.38    5.00
   0  -4  -2  200.98    5.10
   0  -4   2  205.78    5.40
   0  -4  -2  201.58    5.30
   0  -4   2  193.48    5.70
   0   4   2  196.68    4.80
   0   4  -2  203.18    5.30
   0   4  -2  204.98    5.40
   0   4   2  195.88    3.40
   0   4  -2  203.08    5.20
   0   4   2  200.38    4.80
   0   4   2  199.78    5.30
   0   4   2  188.58   35.10
   0   4  -2  201.58    5.20
   0   4  -2  189.58    4.50
   0   4   2  197.58    4.70
   0   4  -2  179.68   35.50
  -2  -4  -2    1.50    0.60
  -2  -4  -2    1.80    0.70
   2  -4   2    1.80    0.70
   2  -4   2   28.60   20.50
  -2  -4  -2    1.80    0.70
  -2  -4  -2    1.40    0.60
   2  -4   2    1.00    0.80
  -2  -4  -2    2.20    0.40
  -2  -4  -2    1.90    0.70
   2  -4   2    1.50    0.70
   2  -4   2    0.40    0.60
   2  -4   2    2.00    0.60
   2  -4   2    1.20    0.70
   2   4   2    0.50    0.50
  -2   4  -2    1.70    0.70
   2   4   2    2.20    0.70
  -2   4  -2    7.20    7.20
  -2   4  -2    1.40    0.60
   2   4   2    2.10    0.40
   2   4   2    1.50    0.60
  -2   4  -2    0.80    0.60
   2   4   2    7.50    8.30
   2   4   2   -0.20    8.20
  -2   4  -2    1.20    0.70
   2   4   2    2.80    0.80
   2   4   2    0.80    0.60
  -4  -4  -2    1.80    0.70
   4  -4   2    2.80    0.90
  -4  -4  -2    3.00    0.80
   4  -4   2   18.00   15.20
   4  -4   2    4.30    1.00
  -4  -4  -2    3.60    0.90
  -4  -4  -2    4.90    1.00
   4  -4   2    2.90    0.70
   4  -4   2    2.30    0.80
  -4  -4  -2    3.30    0.60
  -4  -4  -2    2.80    0.80
  -4   4  -2    2.60    0.80
   4   4   2    2.00    0.70
   4   4   2    8.10   10.80
  -4   4  -2    2.30    0.90
   4   4   2   -2.60    7.30
  -4   4  -2    2.50    0.70
  -4   4  -2    5.80   14.90
   4   4   2    2.90    0.60
   4   4   2    1.90    0.70
   4   4   2    3.30    0.80
  -4   4  -2    3.70    0.90
  -4   4  -2    2.10    0.80
   4   4   2    3.10    0.70
  -6  -4  -2  101.19    3.60
  -6  -4  -2  101.49    3.10
   6  -4   2  104.79    3.80
   6  -4   2  105.39   33.10
   6  -4   2   95.19    3.20
  -6  -4  -2  108.19    3.70
   6  -4   2   91.69    3.30
  -6  -4  -2   97.29    3.30
   6  -4   2   97.39    3.70
  -6  -4  -2  101.09    3.80
   6  -4   2  101.79    3.80
  -6  -4  -2  102.89    3.60
  -6   4  -2  112.69   37.70
   6   4   2   98.09    3.40
  -6   4  -2   94.39    3.60
   6   4   2   99.69    3.40
   6   4   2   97.69    3.40
   6   4   2  164.08   54.29
  -6   4  -2   99.79    3.70
  -6   4  -2   95.89    3.60
  -6   4  -2   97.59    3.30
  -6   4  -2   91.99    3.60
   6   4   2  101.89    3.10
   8  -4   2    5.40    1.00
  -8  -4  -2    3.50   14.70
  -8  -4  -2   12.70    1.70
   8  -4   2   12.40   24.20
  -8  -4  -2    7.50    1.30
   8  -4   2    7.70    1.40
   8  -4   2    9.00    1.40
   8  -4   2    8.80    1.50
  -8  -4  -2    8.30    1.40
  -8  -4  -2   10.90    1.50
  -8   4  -2    7.30    1.10
   8   4   2    3.10   13.00
  -8   4  -2    8.50    1.40
   8   4   2    9.00    1.40
   8   4   2    8.30    1.30
  -8   4  -2   -0.80   16.50
   8   4   2    7.40    1.10
  -8   4  -2    7.60    1.40
   8   4   2    9.50    1.30
  -8   4  -2    6.00    1.00
  -8   4  -2    8.60    1.30
   8   4   2    7.50    1.20
  -8   4  -2    8.20    1.40
  10  -4   2   11.00    1.70
 -10  -4  -2   16.60    1.60
 -10  -4  -2   13.80    1.70
 -10  -4  -2    3.40   12.30
  10  -4   2   12.00    1.60
 -10  -4  -2   16.40    1.70
  10  -4   2   14.20    1.90
 -10  -4  -2   12.60    1.30
  10  -4   2   46.70   17.90
 -10  -4  -2   13.30    1.80
  10  -4   2   16.70    1.90
 -10   4  -2   14.10    1.80
  10   4   2   13.50    1.70
 -10   4  -2   15.00    1.80
 -10   4  -2   12.70    1.80
  10   4   2   13.60    1.30
  10   4   2   14.70    1.50
 -10   4  -2   11.50    1.20
  10   4   2   -9.70   10.30
 -10   4  -2   36.40   21.80
 -10   4  -2   13.60    1.30
 -10   4  -2   12.40    1.80
  10   4   2   16.20    1.60
 -12  -4  -2   10.50    1.60
  12  -4   2   12.60    2.00
  12  -4   2   10.80    1.70
  12  -4   2    8.80    1.50
 -12  -4  -2    9.60    1.90
  12  -4   2   41.40   34.50
  12  -4   2   12.10    1.70
 -12  -4  -2    8.50    1.50
 -12  -4  -2    8.90    1.60
 -12  -4  -2    8.30    9.20
 -12   4  -2    7.80    1.60
  12   4   2   10.40    1.60
 -12   4  -2   12.50    1.70
 -12   4  -2    9.10    1.60
 -12   4  -2    6.30    1.20
  12   4   2    9.50    1.30
 -12   4  -2   11.50    1.50
 -12   4  -2   12.60   19.10
  12   4   2   12.10    1.80
  14  -4   2    3.90    1.20
  14  -4   2    2.80    1.30
 -14  -4  -2    2.60    1.10
 -14  -4  -2    2.30    1.00
 -14  -4  -2    5.00    1.30
 -14  -4  -2    0.30    0.90
 -14  -4  -2    3.70    1.20
  14  -4   2   38.00   49.40
  14  -4   2    2.60    1.00
 -14  -4  -2   -2.90   15.20
 -14   4  -2    3.40    1.00
 -14   4  -2    1.50    1.00
 -14   4  -2    2.20    0.90
  14   4   2    1.60    0.90
  14   4   2    3.90    1.10
  14   4   2   -3.40   35.60
  14   4   2    3.70    1.00
 -14   4  -2    7.60   19.50
  14   4   2    3.90    1.20
 -14   4  -2    3.30    0.90
  14   4   2    3.90    1.10
  16  -4   2    1.80    0.90
 -16  -4  -2    1.00    0.90
  16  -4   2    4.10   33.40
 -16  -4  -2    2.40    1.10
 -16  -4  -2    0.40    0.90
  16  -4   2    2.60    1.20
 -16  -4  -2   14.10   21.40
  16  -4   2    1.20    0.90
  16   4   2    2.30    0.80
 -16   4  -2    2.90    1.30
 -16   4  -2   -0.30    0.60
 -16   4  -2    1.80    1.10
  16   4   2   13.30   22.50
  16   4   2    2.80    1.20
 -16   4  -2    2.80    0.80
  16   4   2    0.70    0.90
  18  -4   2   95.89   45.90
 -18  -4  -2    0.30    1.00
  18  -4   2    0.90    0.90
 -18  -4  -2   -1.20    0.70
 -18  -4  -2   -6.90   23.50
  18  -4   2    0.30    1.10
 -18   4  -2   -0.30    0.80
  18   4   2   -9.00   20.10
  18   4   2    0.30    0.60
  18   4   2   -0.10    0.80
 -18   4  -2  -28.70   28.60
  18   4   2    1.00    0.90
 -20  -4  -2   12.70   32.50
  20  -4   2 -108.69   65.89
 -20   4  -2  -45.50   31.80
  22  -4   2 -107.39   80.19
 -22  -4  -2   -1.30   42.40
 -22   4  -2   64.49   45.00
  24  -4   2  211.88  111.29
  26  -4   2   -1.10    1.20
 -26  -4  -2    2.00    1.50
  26  -4   2    0.00    1.20
 -26  -4  -2   -0.80    1.10
  26   4   2    0.10    1.10
 -26   4  -2   -0.30    0.90
 -26   4  -2   -1.80    1.20
 -28  -4  -2    5.00    2.00
 -28  -4  -2    0.40    1.20
  28  -4   2   -0.20    1.10
  28  -4   2    0.20    1.10
  28   4   2   -1.60    1.20
 -28   4  -2   -1.20    0.90
 -28   4  -2   -0.80    1.10
 -27  -5   2    0.50    1.20
 -27  -5   2    0.40    1.40
  27  -5  -2   -1.10    1.10
  27  -5  -2    0.20    1.30
  27   5  -2   -0.40    1.10
 -27   5   2    2.70    1.40
 -27   5   2   -0.40    1.30
  27   5  -2   -1.00    1.20
  25  -5  -2    1.20    1.30
 -25  -5   2    2.10    1.20
 -25   5   2   -0.60    0.50
  25   5  -2   -0.30    1.30
 -25   5   2   -0.20    1.20
 -25   5   2   -0.30    1.10
  25   5  -2    0.00    0.90
  23  -5  -2    0.70    1.30
 -23  -5   2   14.20   56.19
 -23  -5   2   -0.20    1.20
  23  -5  -2   -0.10    1.00
 -23   5   2    0.60    1.00
 -23   5   2  -38.10  113.19
  23   5  -2    1.00    1.00
 -23   5   2    4.60    1.70
  23   5  -2   95.39   65.89
 -21  -5   2  -22.40   34.10
  21  -5  -2  -38.20   91.09
 -21   5   2  -74.39   51.89
 -19  -5   2    1.00    1.00
 -19  -5   2    0.90    1.10
  19  -5  -2  106.49   77.39
  19  -5  -2    1.20    1.20
 -19  -5   2    0.00   32.00
  19  -5  -2    1.50    1.20
  19   5  -2    1.20    1.10
  19   5  -2    0.50    1.00
 -19   5   2    2.30    1.20
 -19   5   2    1.10    0.50
 -19   5   2  -39.00   39.90
 -19   5   2   -0.10    0.90
  17  -5  -2    1.70    1.00
 -17  -5   2    0.90    0.90
  17  -5  -2   -0.40    1.00
  17  -5  -2    0.40    1.10
 -17  -5   2    1.20    1.20
 -17  -5   2  -14.80   35.90
  17  -5  -2   44.60   51.29
 -17   5   2    1.40    0.80
 -17   5   2    0.70    0.90
 -17   5   2   27.70   40.70
  17   5  -2    0.10    0.90
  17   5  -2    0.40    1.00
  17   5  -2   -0.10    0.70
 -17   5   2    1.30    0.50
 -17   5   2    1.60    1.00
 -15  -5   2   12.10   20.00
  15  -5  -2    3.70    1.40
 -15   5   2    1.20   32.00
  15   5  -2  -49.30   35.30
 -13  -5   2   36.50    2.80
 -13  -5   2   35.50    2.80
 -13  -5   2   33.70    2.40
  13  -5  -2  132.29   47.70
  13  -5  -2   29.40    2.40
  13  -5  -2   32.50    2.60
  13  -5  -2   30.40    2.70
  13  -5  -2   34.70    2.90
 -13  -5   2   28.90    2.80
 -13  -5   2   34.80    2.70
  13   5  -2   34.50    2.70
 -13   5   2   33.10    2.10
 -13   5   2   31.20    1.50
 -13   5   2  -10.60   26.80
  13   5  -2   37.90    2.70
  13   5  -2   33.10    2.60
 -13   5   2   31.90    2.60
  13   5  -2   25.30   45.00
 -13   5   2   35.50    2.60
 -13   5   2   30.50    2.30
  11  -5  -2   73.99   37.30
  11  -5  -2   31.80    2.40
 -11  -5   2   55.19   26.80
 -11  -5   2   33.60    2.50
 -11  -5   2   42.10    2.50
  11  -5  -2   35.70    2.50
  11  -5  -2   40.80    2.80
  11  -5  -2   39.20    2.90
 -11  -5   2   37.40    2.70
 -11  -5   2   35.50    2.50
 -11  -5   2   41.60    2.90
 -11   5   2   32.10   34.90
 -11   5   2   37.40    1.70
  11   5  -2   40.30    2.60
  11   5  -2   36.20    2.70
  11   5  -2   89.49   52.29
  11   5  -2   41.70    2.70
 -11   5   2   35.10    2.60
 -11   5   2   38.20    2.70
  11   5  -2   37.10    2.60
 -11   5   2   32.10    2.20
 -11   5   2   38.10    2.10
 -11   5   2   40.00    2.60
  -9  -5   2   10.90    1.80
   9  -5  -2   11.20    1.70
  -9  -5   2    9.20    1.50
  -9  -5   2   12.50    1.80
  -9  -5   2   10.50    1.50
   9  -5  -2   12.60    1.80
   9  -5  -2    9.20    1.60
  -9  -5   2   10.50    1.70
   9  -5  -2   13.50    1.90
   9   5  -2   10.10    1.60
   9   5  -2   11.80    1.90
   9   5  -2   15.20    2.00
  -9   5   2   11.00    1.00
   9   5  -2   12.60    1.90
  -9   5   2   13.30    1.90
   9   5  -2   16.70   22.10
  -9   5   2   10.70    1.10
  -9   5   2   10.40    1.70
   9   5  -2   12.50    1.80
  -9   5   2   13.80    1.80
   9   5  -2   10.10    1.50
  -7  -5   2    0.30    0.70
   7  -5  -2    0.30    0.70
  -7  -5   2    0.40    0.80
  -7  -5   2    0.80    0.80
   7   5  -2   32.60   24.90
   7   5  -2    1.60    0.70
   7   5  -2   11.20   15.90
  -7   5   2    2.50   13.20
  -5  -5   2   64.99    3.20
   5  -5  -2   65.09    2.40
  -5  -5   2   67.29    3.20
   5  -5  -2   65.39    3.00
   5  -5  -2   64.99    3.10
   5  -5  -2   71.39    3.40
   5  -5  -2  152.58   46.40
  -5  -5   2   68.19    3.80
  -5  -5   2   66.39    2.90
   5  -5  -2   61.49    3.40
  -5  -5   2   67.39    3.70
  -5   5   2   65.79    2.50
   5   5  -2  167.98   62.79
   5   5  -2   65.29    3.20
   5   5  -2   36.80   20.80
   5   5  -2   65.49    3.80
  -5   5   2   64.19    1.90
   5   5  -2   68.89    2.80
   5   5  -2   66.59    3.10
  -5   5   2   73.99   31.30
   5   5  -2   69.39    3.20
  -5   5   2   70.79    3.00
  -5   5   2   66.29    3.30
  -5   5   2   68.69    2.90
  -3  -5   2    7.60    1.30
  -3  -5   2    7.90    1.30
   3  -5  -2    8.60    1.10
   3  -5  -2   24.60   17.40
   3  -5  -2    6.70    1.20
   3  -5  -2   10.10    1.50
   3  -5  -2    7.10    1.30
   3  -5  -2    8.50    1.40
   3  -5  -2    8.70    1.40
  -3  -5   2    9.40    1.50
  -3  -5   2    8.60    1.40
  -3   5   2    9.30    1.30
  -3   5   2    6.60    0.50
  -3   5   2    5.00    1.20
  -3   5   2    7.20    0.50
   3   5  -2   25.90   21.10
   3   5  -2    8.20    1.40
   3   5  -2    7.30    1.40
  -3   5   2    6.50    1.00
   3   5  -2    8.10    1.50
  -3   5   2    5.40   15.00
   3   5  -2    6.00    1.00
  -3   5   2   10.00    1.40
   3   5  -2    9.00    1.50
   3   5  -2    8.20    1.40
   3   5  -2   19.40   17.30
   1  -5  -2    3.00    0.90
  -1  -5   2    1.80    0.80
   1  -5  -2    1.80    0.70
  -1  -5   2    2.00    0.80
   1  -5  -2    1.50    0.80
  -1  -5   2    0.70    0.60
   1  -5  -2   11.60   11.80
   1  -5  -2    1.10    0.70
   1  -5  -2    3.00    0.90
  -1  -5   2    0.70    0.70
  -1  -5   2    1.70    0.70
  -1  -5   2    1.10    0.60
  -1   5   2    2.00    0.70
  -1   5   2    1.50    0.80
   1   5  -2    1.30    0.80
   1   5  -2    2.10    0.90
   1   5  -2    0.70    0.60
   1   5  -2    2.10    0.90
  -1   5   2    1.90    0.30
  -1   5   2    1.60   12.10
  -1   5   2    1.80    0.80
   1   5  -2   13.50   12.40
   1   5  -2    1.10    0.50
  -1  -5  -2   24.20    1.70
   1  -5   2   21.30    1.80
   1  -5   2   22.30    1.80
  -1  -5  -2   23.80    1.80
   1  -5   2   22.00    1.80
   1  -5   2   25.70   17.20
  -1  -5  -2   20.60    1.80
   1  -5   2   22.50    1.90
  -1  -5  -2   22.50    1.80
   1  -5   2   23.60    1.90
   1  -5   2   20.20    1.60
  -1  -5  -2   25.60    1.80
   1   5   2   43.40   22.10
  -1   5  -2   19.30    1.40
   1   5   2   21.00    1.70
  -1   5  -2   27.50   15.60
  -1   5  -2   19.80    1.70
  -1   5  -2   22.20    1.80
   1   5   2   20.30    1.80
  -1   5  -2   23.20    1.90
   1   5   2   23.70    1.70
  -1   5  -2   25.90    1.90
   1   5   2   59.39   35.00
   1   5   2   21.40    1.00
   1   5   2   23.70    1.70
   3  -5   2   35.00    2.30
   3  -5   2   38.90    2.40
  -3  -5  -2   34.80    2.20
   3  -5   2   33.40    2.30
  -3  -5  -2   34.10    2.60
   3  -5   2   42.80   32.10
   3  -5   2   33.80    2.20
   3  -5   2   33.60    2.00
  -3  -5  -2   35.30    2.20
   3  -5   2   33.90    2.70
  -3  -5  -2   33.30    2.10
  -3   5  -2   30.90    2.10
   3   5   2   32.50    2.10
   3   5   2   33.90    2.00
   3   5   2   34.30    1.50
   3   5   2   36.90    2.10
  -3   5  -2   24.10   16.40
  -3   5  -2   33.50    2.30
   3   5   2   30.20   24.20
   3   5   2   40.00   26.30
   3   5   2   37.20    2.30
  -3   5  -2   33.50    2.30
   3   5   2   35.90    2.10
  -3   5  -2   34.10    2.10
  -5  -5  -2    4.70    0.80
  -5  -5  -2    3.10    1.10
   5  -5   2    5.70    1.00
  -5  -5  -2    6.10    1.20
   5  -5   2    4.00    1.10
   5  -5   2    4.90    1.30
  -5  -5  -2    4.00    1.00
   5  -5   2    3.50    1.00
  -5  -5  -2    3.60    0.90
  -5  -5  -2    3.40    0.90
   5   5   2    5.10    1.10
   5   5   2    5.00    1.10
  -5   5  -2    4.60    1.00
   5   5   2   -0.50   13.50
   5   5   2    3.30    0.90
   5   5   2   16.60   17.10
  -5   5  -2    3.80    1.20
  -5   5  -2    5.40    1.20
   5   5   2    3.60    0.70
  -5   5  -2    4.40    1.10
   5   5   2    3.80    1.00
  -5   5  -2  -10.70   13.00
  -7  -5  -2    3.30    0.80
   7  -5   2    3.30    1.10
  -7  -5  -2    3.00    0.90
   7  -5   2    2.80    0.80
  -7  -5  -2    2.70    0.90
  -7  -5  -2    4.40    1.10
   7  -5   2    2.00    1.00
  -7  -5  -2    2.80    1.00
   7  -5   2    4.20    1.00
   7  -5   2    2.50    0.80
   7  -5   2   20.40   11.80
  -7  -5  -2    3.90    1.00
   7   5   2    3.20    0.90
   7   5   2    3.20    0.90
  -7   5  -2    3.20    1.00
   7   5   2    2.90    0.90
  -7   5  -2  -12.00    9.40
  -7   5  -2    3.00    1.00
   7   5   2  -18.00   13.70
  -7   5  -2    4.50    1.00
   7   5   2    3.90    0.80
  -7   5  -2    1.50    0.90
   7   5   2    3.20    0.90
  -7   5  -2    1.80    0.80
  -9  -5  -2    0.70    0.50
   9  -5   2    0.40    0.70
   9  -5   2    0.20    0.80
   9  -5   2    1.00    0.60
  -9  -5  -2    1.00    0.90
  -9  -5  -2    1.20    0.80
   9  -5   2    1.50    1.00
  -9  -5  -2    0.00    0.60
  -9  -5  -2    1.80    0.90
  -9   5  -2    1.30    0.70
   9   5   2    1.50    0.70
  -9   5  -2    1.00    0.60
   9   5   2    0.90    0.70
   9   5   2    0.50    0.70
  -9   5  -2    1.80    0.70
  -9   5  -2   -6.70   12.00
  -9   5  -2    0.10    0.80
   9   5   2    1.60    0.70
  -9   5  -2   -0.60    0.60
   9   5   2    5.30   14.70
 -11  -5  -2   12.00    1.90
  11  -5   2   15.70    2.00
 -11  -5  -2   12.70    1.90
 -11  -5  -2   11.10    1.80
  11  -5   2   31.90   41.80
 -11  -5  -2   18.40   20.20
  11  -5   2   15.80    2.20
 -11  -5  -2   13.30    2.00
  11  -5   2   14.70    2.00
  11  -5   2   11.40    1.90
 -11  -5  -2   10.80    1.60
  11   5   2   12.80    1.90
 -11   5  -2   13.00    1.60
  11   5   2   13.70    1.80
 -11   5  -2   14.50    2.10
 -11   5  -2  -18.60   18.50
  11   5   2   12.60    1.60
  11   5   2   13.00    1.70
 -11   5  -2    8.90    1.70
 -11   5  -2   12.40    1.70
  11   5   2   12.10    1.80
  11   5   2   25.60   10.90
  13  -5   2    1.80    1.00
  13  -5   2    2.40    1.00
 -13  -5  -2  -11.80   17.10
  13  -5   2    1.70    1.10
 -13  -5  -2    3.30    1.10
  13  -5   2   -3.80   40.70
 -13  -5  -2    4.00    1.30
  13  -5   2    2.40    1.10
 -13  -5  -2    1.50    0.90
  13   5   2    1.70    0.90
  13   5   2    3.20    1.10
 -13   5  -2    1.80    0.80
 -13   5  -2    2.30    1.10
 -13   5  -2    3.00    1.10
 -13   5  -2    3.30    0.90
  13   5   2   -1.40   18.80
 -13   5  -2    3.60    1.20
 -13   5  -2    0.10   17.80
 -13   5  -2    2.00    0.90
  13   5   2    4.20    1.30
  13   5   2    3.60    1.10
  15  -5   2    3.20    1.20
 -15  -5  -2   10.40   20.60
  15  -5   2   42.40   58.79
 -15  -5  -2    1.90    1.00
 -15  -5  -2    1.40    1.10
 -15  -5  -2    3.30    1.20
  15  -5   2    1.80    1.20
 -15   5  -2    2.30    1.10
  15   5   2    2.30    1.10
  15   5   2    0.80    0.80
 -15   5  -2   -0.40    0.80
 -15   5  -2    1.80    0.80
  15   5   2  -25.10   22.50
  15   5   2    0.40    0.90
 -15   5  -2  -19.00   39.90
 -15   5  -2    2.40    1.10
 -17  -5  -2   -0.10    0.80
 -17  -5  -2   -0.90    0.60
  17  -5   2   -0.50    0.60
  17  -5   2  -69.79   53.69
 -17  -5  -2   -7.00   23.20
  17  -5   2    1.10    1.10
 -17   5  -2   -1.80    0.70
  17   5   2   -0.30    0.70
  17   5   2   -0.20    0.70
 -17   5  -2   -0.40    0.70
 -17   5  -2   -0.50    0.50
  17   5   2   57.29   41.90
  17   5   2    0.50    0.90
 -17   5  -2   11.70   29.40
 -19  -5  -2    1.30    1.10
  19  -5   2  -66.79   73.09
 -19  -5  -2    1.50    1.10
  19  -5   2    1.40    0.80
  19  -5   2    2.30    1.40
 -19  -5  -2  -21.10   28.40
  19   5   2    1.10   56.89
 -19   5  -2    2.60    1.40
  19   5   2    0.70    0.80
  19   5   2    1.30    1.10
  19   5   2    0.00    0.70
 -19   5  -2  -50.29   47.20
 -19   5  -2    0.50    0.80
 -19   5  -2    2.50    1.30
 -21  -5  -2  -62.29   38.70
  21  -5   2  195.68  109.19
 -21   5  -2  102.49   73.59
  21   5   2   89.89   50.59
 -23   5  -2  -18.80   77.39
  25  -5   2   -0.30    1.00
 -25  -5  -2    0.30    1.20
 -25  -5  -2    0.10    1.10
  25  -5   2    2.30    1.70
  25   5   2   -0.50    0.90
 -25   5  -2    0.40    1.20
 -25   5  -2    0.80    1.30
 -27  -5  -2   -0.30    1.20
  27  -5   2    0.10    1.40
 -27  -5  -2    4.80    1.90
  27  -5   2    2.50    1.60
  27   5   2    4.40    1.80
 -27   5  -2    3.80    1.80
 -27   5  -2    3.20    2.00
 -27   5  -2    1.90    1.10
  26  -6  -2    0.40    1.20
  26  -6  -2   -0.20    1.30
 -26  -6   2    1.20    1.40
 -26  -6   2   -1.60    1.10
  26   6  -2   -0.20    0.90
 -26   6   2    0.00    1.30
 -26   6   2    4.40    2.00
  26   6  -2    1.60    1.50
  24  -6  -2    0.50    1.20
 -24  -6   2    0.10    1.10
 -24  -6   2   -2.30    1.00
  24  -6  -2   -1.90    1.00
  24   6  -2    0.50    1.10
  24   6  -2    0.10    1.20
 -24   6   2    2.00    1.50
 -24   6   2    0.70    1.30
 -22  -6   2   13.60   78.09
  22   6  -2  204.28  104.79
  20  -6  -2 -128.19   91.99
 -20   6   2  -98.49   58.09
 -18   6   2  -20.10   61.59
 -16  -6   2   19.60    2.50
  16  -6  -2   20.20    2.90
 -16  -6   2   23.20    3.00
  16  -6  -2   21.10    3.00
 -16  -6   2   23.80   37.80
 -16   6   2   13.60   48.20
  16   6  -2   20.50    2.70
 -16   6   2   19.90    1.20
 -16   6   2   20.10    2.80
  16   6  -2   21.10    2.90
 -16   6   2   20.00    1.90
 -16   6   2   23.40    2.90
 -16   6   2   18.10    2.50
  14  -6  -2    3.80    1.40
 -14  -6   2    5.00    1.20
  14  -6  -2   67.59   41.50
  14  -6  -2    5.20    1.50
  14  -6  -2    2.70    1.30
 -14  -6   2    2.60    1.10
 -14  -6   2    3.70    1.40
 -14   6   2    5.70    1.50
 -14   6   2    5.00    1.10
  14   6  -2    3.20    1.20
  14   6  -2    2.20    1.20
 -14   6   2    4.90    0.80
 -14   6   2    5.20   31.90
  14   6  -2  -53.49   36.50
 -14   6   2    4.90    1.40
 -14   6   2    3.40    1.40
 -12  -6   2   81.89    3.80
  12  -6  -2  252.37   98.79
  12  -6  -2   81.39    4.10
  12  -6  -2   83.59    4.30
 -12  -6   2   89.69    4.50
  12  -6  -2   94.49    4.80
  12   6  -2   87.59    4.40
  12   6  -2   83.49    4.10
  12   6  -2   88.99    4.10
 -12   6   2   85.79    3.90
 -12   6   2   97.99    5.40
  12   6  -2   65.49   60.79
 -12   6   2  135.89   64.19
 -12   6   2   86.79    3.30
 -12   6   2   80.99    4.00
 -12   6   2   83.59    2.70
 -10  -6   2   39.20    2.60
  10  -6  -2   36.50    2.70
 -10  -6   2   35.10    2.80
  10  -6  -2   89.09   57.29
  10  -6  -2   37.70    3.10
  10  -6  -2   37.80    2.80
 -10  -6   2   38.50    2.60
 -10   6   2   33.30    1.80
  10   6  -2   36.10    2.70
 -10   6   2   37.50    2.70
  10   6  -2  117.99   59.49
 -10   6   2   33.30   42.30
  10   6  -2   38.30    2.80
  10   6  -2   52.69   59.79
 -10   6   2   37.20    1.90
  10   6  -2   38.30    2.50
 -10   6   2   37.30    2.80
 -10   6   2   37.70    2.50
  10   6  -2   33.50    2.90
  10   6  -2   35.30    2.60
   8  -6  -2    1.80    1.10
  -8  -6   2    0.70    0.90
   8  -6  -2    2.60   18.10
   8  -6  -2    0.60    0.90
  -8  -6   2    0.70    0.80
   8  -6  -2    0.30    0.70
  -8  -6   2    1.80    0.90
  -8  -6   2    0.60    0.90
   8  -6  -2   -0.60    0.40
  -8  -6   2    0.90    0.60
   8   6  -2    1.40    0.80
  -8   6   2    0.90    0.60
  -8   6   2   29.60   36.20
  -8   6   2    1.60    1.00
   8   6  -2    0.90    0.70
   8   6  -2    1.00    0.90
  -8   6   2    2.90    1.00
  -8   6   2    0.80    0.90
   8   6  -2    3.70    1.10
   8   6  -2  -15.50   17.90
  -8   6   2    1.80    0.50
   8   6  -2    1.20    1.00
   8   6  -2    2.30   21.90
   6  -6  -2  164.08   62.49
  -6  -6   2  104.29    4.50
   6  -6  -2  101.19    3.80
  -6  -6   2  104.69    4.50
  -6  -6   2  115.69    4.20
  -6  -6   2  112.99    4.70
   6  -6  -2  112.49    4.50
   6  -6  -2  106.79    4.40
   6  -6  -2  112.39    4.80
  -6   6   2  109.39    2.70
   6   6  -2  107.49    3.90
  -6   6   2  113.79    4.80
   6   6  -2  125.29   48.90
   6   6  -2  113.89    4.60
   6   6  -2  114.09    4.50
   6   6  -2  106.09    4.50
  -6   6   2  131.19   52.19
  -6   6   2  110.79    4.20
   6   6  -2   91.49   48.50
  -6   6   2  113.29    4.10
   6   6  -2  117.79    4.90
  -6   6   2  108.59    3.60
   4  -6  -2    3.30    0.80
   4  -6  -2    3.80    1.20
   4  -6  -2    3.30    1.00
   4  -6  -2    3.20    1.10
  -4  -6   2    3.40    1.20
  -4  -6   2    2.20    1.00
   4  -6  -2    5.90    1.40
  -4  -6   2    2.50    1.00
   4  -6  -2    4.90    1.30
   4   6  -2    4.90    1.40
   4   6  -2   11.60   22.90
  -4   6   2    3.40    0.40
  -4   6   2    4.90    1.00
  -4   6   2    4.00    1.00
   4   6  -2    1.00    0.70
   4   6  -2    2.60    1.00
   4   6  -2    2.50    1.00
  -4   6   2    3.60    0.50
   4   6  -2    3.40    1.30
  -2  -6   2   42.70    2.60
   2  -6  -2  136.59   52.99
  -2  -6   2   47.30    2.90
  -2  -6   2   46.40    2.90
   2  -6  -2   47.80    2.80
   2  -6  -2   40.60    2.60
  -2  -6   2   36.80    2.90
   2  -6  -2   45.70    2.70
   2  -6  -2   47.80    2.40
  -2  -6   2   43.80    2.80
   2  -6  -2   41.40    2.60
   2  -6  -2   46.80    2.90
   2   6  -2   43.00    2.90
  -2   6   2   45.10    2.90
  -2   6   2   40.20    2.30
   2   6  -2   48.00    2.80
  -2   6   2   46.40    2.60
   2   6  -2   43.10    2.20
  -2   6   2   43.50    1.10
  -2   6   2  123.69   51.29
   2   6  -2   48.20    2.90
  -2   6   2   45.00    1.10
   2   6  -2   55.99   39.90
   2   6  -2   96.59   41.40
  -2   6   2   51.49    2.60
   2   6  -2   42.20    2.70
   0  -6  -2    7.10    1.40
   0  -6   2    8.10    1.40
   0  -6  -2    5.50    1.30
   0  -6   2    9.40    1.60
   0  -6  -2    7.90    1.30
   0  -6  -2    7.10    1.30
   0  -6  -2    7.50    1.50
   0  -6  -2    6.90    1.30
   0  -6   2    6.50    1.50
   0  -6   2    8.60    1.60
   0  -6   2    7.00    1.40
   0  -6   2    8.20    1.50
   0   6   2    6.50    1.40
   0   6   2    6.90    1.30
   0   6  -2   14.40   23.30
   0   6   2    7.00    1.30
   0   6  -2    6.70    1.00
   0   6  -2    6.90    1.50
   0   6   2    5.60    0.50
   0   6   2    5.20    1.20
   0   6  -2    2.70    1.10
   0   6  -2    7.10    1.40
   0   6   2    1.50   15.30
  -2  -6  -2    1.50    0.80
   2  -6   2    1.10    0.90
  -2  -6  -2    0.90    0.80
   2  -6   2    6.60   14.10
   2  -6   2    1.00    0.80
  -2  -6  -2    1.00    0.70
   2  -6   2    0.90    0.80
   2  -6   2    0.80    0.80
   2  -6   2    1.40    0.70
  -2  -6  -2    2.10    0.80
  -2  -6  -2    0.30    0.80
   2   6   2    2.00    0.90
   2   6   2    5.20   10.80
   2   6   2   -4.90   19.30
  -2   6  -2   -9.60   10.80
  -2   6  -2    1.40    0.50
  -2   6  -2    1.20    0.80
   2   6   2    1.30    0.40
  -2   6  -2    2.00    0.80
   2   6   2    1.70    0.80
  -2   6  -2    2.60    1.10
   2   6   2    2.00    0.80
   2   6   2    1.10    1.30
  -4   6  -2   -7.20   21.80
   4   6   2    6.20   14.10
   4   6   2  -14.90   18.50
  -6  -6  -2    2.40    1.00
   6  -6   2    0.60    0.80
   6  -6   2    2.10    0.80
  -6  -6  -2    1.40    0.90
   6  -6   2    2.40    1.10
   6  -6   2    1.60    0.90
   6  -6   2    2.00    1.10
  -6  -6  -2    2.50    0.90
   6  -6   2   -0.80   23.50
  -6  -6  -2    2.50    1.10
  -6  -6  -2    2.10    1.00
  -6  -6  -2    1.50    0.50
   6   6   2   59.69   25.20
   6   6   2    2.00    0.90
   6   6   2  -13.90   23.50
   6   6   2    0.40    0.50
  -6   6  -2    2.00    0.90
   6   6   2    1.90    0.90
  -6   6  -2    7.70   21.50
  -6   6  -2    2.20    0.90
   6   6   2    1.20    0.60
  -6   6  -2    1.20    0.80
   6   6   2    2.00    0.70
  -6   6  -2    1.40    0.90
   8  -6   2   18.20   27.20
  -8  -6  -2    0.10    0.60
   8  -6   2    0.10    0.70
  -8  -6  -2    0.70    0.50
   8  -6   2    1.20    0.90
   8  -6   2   -0.50    0.80
   8  -6   2   -0.20    0.70
  -8  -6  -2    0.40    0.80
  -8  -6  -2    2.50    1.00
  -8  -6  -2   -1.10    0.70
  -8  -6  -2   -0.90    0.40
  -8   6  -2    1.40    0.90
  -8   6  -2    0.30    0.50
  -8   6  -2   18.10   28.50
   8   6   2   -0.20    0.60
  -8   6  -2    0.50    0.50
   8   6   2   45.10   30.50
  -8   6  -2   -0.60    0.60
   8   6   2   -0.30    0.50
   8   6   2  -21.40   19.10
   8   6   2    0.90    0.80
   8   6   2    0.50    0.60
  -8   6  -2    0.70    0.80
 -10  -6  -2    1.90    1.10
  10  -6   2  -37.40   21.30
  10  -6   2    1.10    1.00
 -10  -6  -2    1.40    1.10
  10  -6   2    2.60    1.20
 -10  -6  -2    0.90    0.70
  10  -6   2    1.00    0.90
  10  -6   2    1.50    0.90
  10   6   2    0.60    0.80
 -10   6  -2    1.40    0.80
 -10   6  -2    2.70    1.10
  10   6   2    2.80    1.10
 -10   6  -2    0.50    0.80
  10   6   2    1.40    0.80
 -10   6  -2    1.60    0.80
 -10   6  -2    2.70    1.10
 -10   6  -2    2.10    0.90
 -10   6  -2  -10.20   19.80
  10   6   2    1.90    0.90
  10   6   2   -7.10   18.20
  12  -6   2    0.80    1.00
 -12  -6  -2    0.80    0.90
  12  -6   2   -5.30   35.20
  12  -6   2    0.50    0.80
 -12  -6  -2    0.30    0.60
 -12  -6  -2   -0.80    0.50
  12  -6   2    0.30    0.80
  12   6   2   -0.90    0.50
 -12   6  -2    0.30    0.60
 -12   6  -2   12.20   22.20
 -12   6  -2    1.50    1.10
 -12   6  -2    1.10    0.80
 -12   6  -2    0.40    1.00
  12   6   2    0.00    0.70
  12   6   2  -10.10   19.80
 -14  -6  -2    8.80    1.80
 -14  -6  -2    6.10    1.50
  14  -6   2    7.60    1.80
 -14  -6  -2    6.70    1.60
  14  -6   2    7.40    1.70
 -14  -6  -2   21.70   27.20
 -14   6  -2    8.40    1.40
 -14   6  -2   10.20    2.20
  14   6   2    5.20    1.30
  14   6   2   90.59   55.09
  14   6   2    8.10    1.70
 -14   6  -2    5.70    1.50
  14   6   2    4.90    1.40
  14   6   2    6.10    1.40
 -14   6  -2  -14.00   33.90
 -16  -6  -2  -25.50   33.80
  16  -6   2   42.20   58.89
 -16   6  -2  -13.10   44.50
  18  -6   2  103.89   66.59
 -18   6  -2   72.99   86.99
 -20  -6  -2    2.20    1.20
 -20  -6  -2    4.50    1.50
  20  -6   2    4.40    1.90
  20  -6   2  -83.19  108.39
  20  -6   2    0.30    1.10
 -20   6  -2    3.50    1.00
 -20   6  -2    4.00    1.80
 -20   6  -2    4.40    1.70
 -20   6  -2  -96.69   66.29
  20   6   2    2.60    1.30
  22  -6   2   -0.80    1.00
  22  -6   2   -0.10    1.10
 -22  -6  -2    1.00    1.30
 -22  -6  -2    2.70    1.60
 -22   6  -2    1.90    1.40
 -22   6  -2    1.20    1.40
  22   6   2   -1.00    1.00
  22   6   2   -0.60    1.00
 -22   6  -2    1.30    0.80
 -24  -6  -2    0.80    1.30
  24  -6   2    1.90    1.20
  24  -6   2   -0.20    1.20
 -24  -6  -2   -1.90    1.00
  24   6   2   -0.20    1.10
 -24   6  -2   -0.20    1.20
 -24   6  -2   -0.60    0.80
 -24   6  -2   -0.10    1.30
  26  -6   2    0.40    1.30
  26  -6   2    0.30    1.50
 -26  -6  -2    0.40    1.40
  26   6   2    0.80    1.20
 -26   6  -2    1.00    1.40
 -26   6  -2   -1.70    1.00
 -26   6  -2   -3.50    1.10
 -25  -7   2    0.50    1.90
  25  -7  -2   -0.70    1.40
  25  -7  -2    0.00    1.50
 -25  -7   2   -1.70    1.00
 -25   7   2   -0.80    1.50
 -25   7   2    0.70    1.50
  25   7  -2    2.40    1.60
 -23  -7   2    1.50    1.40
 -23  -7   2    1.90    1.30
  23  -7  -2    2.20    1.50
  23  -7  -2    1.60    1.80
 -23   7   2    2.40    1.60
  23   7  -2    0.00    1.40
 -23   7   2    0.00    1.50
  23   7  -2    4.10    1.70
  21  -7  -2    4.00    1.70
 -21  -7   2    0.40    1.00
  21  -7  -2    2.10    1.20
 -21  -7   2    0.80    1.00
  21   7  -2    2.50    1.60
 -21   7   2    2.50    1.40
  21   7  -2    1.10    1.30
 -21   7   2    0.60    1.40
  19   7  -2  230.08  134.19
 -17  -7   2    2.80    1.30
  17  -7  -2    3.10    1.50
  17  -7  -2  -17.50   92.19
 -17  -7   2    1.80    1.40
  17  -7  -2    1.40    1.20
  17   7  -2   -0.40    1.10
  17   7  -2  127.89   79.09
 -17   7   2    1.20    1.20
 -17   7   2  -75.99   69.09
  17   7  -2    3.00    1.50
 -17   7   2    1.30    1.10
 -17   7   2    2.10    1.10
 -17   7   2    1.40    0.30
  15  -7  -2  -77.09   53.29
  15   7  -2  -49.50   53.49
 -13  -7   2    3.00    1.30
 -13  -7   2    4.40    1.50
  13  -7  -2    2.30    1.30
  13  -7  -2   -0.40    1.00
 -13  -7   2    1.20    0.90
  13  -7  -2    1.30    1.10
 -13   7   2    1.50    1.00
  13   7  -2    2.90   35.90
 -13   7   2    1.80    1.10
 -13   7   2    2.10    0.60
 -13   7   2    1.30    0.70
  13   7  -2   68.19   59.79
 -13   7   2    3.40    1.20
  13   7  -2    2.70    1.30
 -13   7   2  -11.70   32.50
  13   7  -2    1.20    1.00
  11  -7  -2   13.80   66.39
  11   7  -2   29.80   50.09
  11   7  -2   78.29   37.70
  -9  -7   2   46.30    3.00
   9  -7  -2   48.70    3.60
  -9  -7   2   41.00    3.30
   9  -7  -2   44.70    3.00
   9  -7  -2   52.79    3.50
   9  -7  -2   98.99   68.69
   9   7  -2   44.40    2.80
   9   7  -2   49.90    3.40
  -9   7   2   44.90    3.00
  -9   7   2   41.30    2.20
  -9   7   2   43.30    1.90
  -9   7   2   43.90    2.80
   9   7  -2   53.99   44.40
   9   7  -2   50.79   62.79
   9   7  -2   47.20    3.50
  -9   7   2   33.80   54.19
   7  -7  -2    6.10    1.60
   7  -7  -2   89.99   42.50
  -7  -7   2    4.20    1.30
   7  -7  -2    7.00    1.60
  -7  -7   2    7.80    1.80
   7  -7  -2    4.70    1.40
   7  -7  -2    4.00    1.40
   7  -7  -2    6.10    1.10
  -7  -7   2    9.90    1.80
  -7   7   2    6.60    1.10
  -7   7   2    6.20    0.70
  -7   7   2    4.70    0.60
  -7   7   2    5.90    1.40
   7   7  -2  -34.50   29.10
  -7   7   2    8.30    1.60
   7   7  -2    3.60    1.30
   7   7  -2   11.90   39.50
   7   7  -2    3.90    1.40
   7   7  -2    5.00    1.40
   7   7  -2    5.50    1.20
  -5  -7   2   36.60    2.90
   5  -7  -2   35.70    2.70
   5  -7  -2   38.20    3.10
  -5  -7   2   34.60    2.80
   5  -7  -2  120.59   42.30
   5  -7  -2   37.90    2.20
   5  -7  -2   38.00    2.90
   5  -7  -2   32.00    2.70
  -5  -7   2   36.40    2.60
  -5  -7   2   41.90    3.00
  -5   7   2   37.70    2.60
   5   7  -2   35.90    2.30
  -5   7   2   63.69   49.30
  -5   7   2   40.60    2.40
   5   7  -2   39.10    3.00
  -5   7   2   37.30    1.10
  -5   7   2   35.70    1.10
   5   7  -2   36.70    2.70
   5   7  -2   16.20   36.70
   5   7  -2   38.30    2.90
  -5   7   2   40.00    2.50
   3  -7  -2    4.20    1.40
   3  -7  -2    3.50    1.30
  -3  -7   2    4.00    1.20
   3  -7  -2   93.69   38.10
  -3   7   2    4.50    1.20
  -3   7   2  -35.90   30.30
   3   7  -2  -21.60   26.90
   1  -7  -2    7.40    1.60
   1  -7  -2    8.80    1.70
  -1  -7   2    7.00    1.60
   1  -7  -2    9.10    1.50
   1  -7  -2    6.30    1.50
   1  -7  -2    8.80    1.70
   1  -7  -2    8.00    1.50
  -1  -7   2    6.50    1.70
  -1   7   2  -22.30   28.70
   1   7  -2    5.50    1.00
   1   7  -2   23.20   30.10
   1   7  -2   16.60   32.30
  -1   7   2    6.80    1.50
   1   7  -2    6.80    1.40
  -1   7   2    5.60    1.30
  -1   7   2    7.10    1.40
   1   7  -2    6.80    1.50
   1   7  -2    6.20    1.50
  -1   7   2    6.00    1.30
   1  -7   2   23.90    2.30
  -1  -7  -2   32.60    2.50
   1  -7   2   23.10    2.80
  -1  -7  -2   23.60    2.20
   1  -7   2   25.30    2.20
  -1  -7  -2   24.40    2.30
  -1  -7  -2   29.00    2.60
  -1  -7  -2   25.60    2.30
   1  -7   2   28.00    2.60
  -1  -7  -2   24.00    2.10
  -1   7  -2   22.40    2.20
  -1   7  -2   31.30    2.50
   1   7   2   23.20    2.20
   1   7   2   20.80   28.90
  -1   7  -2   26.60    2.40
  -1   7  -2   23.00    1.60
   1   7   2   24.90    2.10
   1   7   2   22.40    1.90
  -1   7  -2   10.10   32.20
   1   7   2   24.00    1.00
   1   7   2   18.40    2.40
   1   7   2  -28.00   26.90
  -3  -7  -2   -0.20    0.70
   3  -7   2    0.30    0.80
   3  -7   2    1.10    1.00
  -3  -7  -2   -0.20    0.70
  -3  -7  -2    0.70    0.90
  -3  -7  -2    0.80    0.90
   3  -7   2    1.10    0.70
   3  -7   2    0.20    0.80
   3   7   2   -0.60    0.60
  -3   7  -2   -0.20    0.80
  -3   7  -2    0.20    0.50
   3   7   2   28.20   20.80
  -3   7  -2   -8.20   20.30
   3   7   2    0.50    0.80
  -3   7  -2   -0.50    0.70
  -3   7  -2    0.90    0.80
   3   7   2    1.10    0.90
   3   7   2    0.10    0.30
   3   7   2  -10.90   35.40
  -5  -7  -2    7.10    1.60
   5  -7   2    5.50    1.50
  -5  -7  -2    3.30    1.20
  -5  -7  -2    4.90    1.30
   5  -7   2    3.80    1.40
   5  -7   2    3.20    1.20
   5  -7   2    5.50    1.30
   5  -7   2    4.90    1.50
  -5  -7  -2    5.30    1.40
   5   7   2    3.90    1.20
  -5   7  -2    7.00    1.40
   5   7   2    2.50   21.10
  -5   7  -2    3.80    0.90
   5   7   2    6.10    1.50
   5   7   2    7.00    1.50
   5   7   2  -12.60   34.10
  -5   7  -2    4.00    1.30
   5   7   2    4.60    0.80
  -5   7  -2    3.40    1.30
   7  -7   2    1.80    1.20
   7   7   2  -39.40   26.40
  -7   7  -2  -23.80   33.10
   7   7   2    7.30   19.10
   9  -7   2   37.50   62.19
   9   7   2    7.90   58.79
  -9   7  -2   77.59   33.60
 -11  -7  -2   -0.20    0.60
  11  -7   2   20.80   33.40
 -11  -7  -2    1.00    0.90
 -11  -7  -2    1.30    1.00
  11  -7   2    2.30    1.30
  11  -7   2   -0.40    1.00
 -11   7  -2   -0.40    0.90
 -11   7  -2    0.00    0.50
 -11   7  -2    1.00    1.10
 -11   7  -2    0.20    0.60
  11   7   2    1.20    1.00
  11   7   2  -42.20   50.59
  11   7   2    1.80    1.10
  11   7   2   28.30   65.89
 -11   7  -2   -8.10   39.60
  11   7   2    0.90    0.70
 -13  -7  -2   -0.20    0.80
  13  -7   2    1.60    1.10
 -13  -7  -2    0.30    1.00
  13  -7   2   -9.80   41.30
  13  -7   2    1.00    0.90
 -13  -7  -2   -1.10    0.70
  13   7   2  -32.90   54.79
  13   7   2   -0.70    0.70
 -13   7  -2   -1.80    0.60
 -13   7  -2    0.70    0.60
 -13   7  -2   -0.50    0.60
 -13   7  -2   -0.10    0.90
  13   7   2    0.60    0.70
 -13   7  -2  -24.80   29.60
  13   7   2    9.40   41.30
  15  -7   2    2.40    1.30
 -15  -7  -2    3.30    1.50
  15  -7   2    1.40    1.20
  15  -7   2   15.60   57.69
 -15  -7  -2    2.90    1.40
 -15   7  -2    1.90    1.10
 -15   7  -2    2.40    1.40
  15   7   2    2.40    1.20
 -15   7  -2    3.70    1.10
  15   7   2  -74.69   98.99
  15   7   2   17.10   33.60
 -15   7  -2   -8.20   38.70
  15   7   2    2.80    1.30
  17  -7   2    0.60    1.00
 -17  -7  -2    0.80    0.90
  17  -7   2    1.30    1.20
 -17   7  -2   -8.70   72.19
  17   7   2    1.50    1.10
 -17   7  -2    0.60    1.10
 -17   7  -2   -0.30    0.70
 -17   7  -2   -0.90    0.90
  17   7   2   -0.10    0.80
 -19  -7  -2    1.50    1.30
  19  -7   2    1.10    1.10
  19  -7   2    1.30    1.40
 -19  -7  -2    0.70    1.20
 -19   7  -2    1.80    1.50
 -19   7  -2    2.00    0.80
  19   7   2    1.30    1.20
 -19   7  -2    1.40    1.40
  19   7   2    0.10    1.10
 -21  -7  -2    0.20    1.00
  21  -7   2    0.80    1.30
  21  -7   2    1.00    1.40
 -21  -7  -2    1.40    1.30
 -21   7  -2    0.40    1.40
 -21   7  -2    0.30    1.30
 -21   7  -2   -0.10    0.70
  21   7   2    0.80    1.10
  21   7   2    0.20    1.10
 -23  -7  -2   -0.80    1.20
 -23  -7  -2   -1.00    1.30
  23  -7   2    1.10    1.30
  23  -7   2    2.40    1.70
 -23   7  -2   -1.40    1.30
 -23   7  -2   -0.60    0.80
 -23   7  -2   -0.80    1.10
  23   7   2   -2.00    1.10
  22  -8  -2    0.50    1.70
 -22  -8   2   -0.50    1.10
  22  -8  -2   -3.60    1.20
 -22  -8   2    1.30    1.20
 -22   8   2   -0.20    1.30
 -22   8   2    0.60    1.40
  22   8  -2   -2.00    1.20
  22   8  -2    0.30    1.50
 -20  -8   2    1.90    1.40
 -20  -8   2    0.10    1.20
  20  -8  -2    0.40    1.30
  20  -8  -2   -1.00    1.20
 -20   8   2    0.00    1.30
 -20   8   2   -1.10    1.20
  20   8  -2    0.00    1.10
  20   8  -2   -0.20    1.10
 -18  -8   2    0.10    1.00
  18  -8  -2    2.10    1.60
  18  -8  -2    1.60    1.40
 -18  -8   2    0.50    1.50
 -18   8   2    2.00    1.50
  18   8  -2   -0.30    1.10
  18   8  -2    1.90    1.30
 -18   8   2    0.50    1.30
 -16  -8   2    0.30    1.20
  16  -8  -2    2.30    1.50
  16  -8  -2   -0.10    1.20
 -16  -8   2   -0.80    1.00
 -16   8   2   -1.00    0.80
 -16   8   2    0.30    1.20
  16   8  -2   -1.50    0.80
  16   8  -2 -131.59  115.79
  16   8  -2    0.60    0.80
  14  -8  -2  212.98  104.79
  14   8  -2   74.09   83.59
  14   8  -2   78.29  125.29
 -14   8   2   -9.20   65.79
  12  -8  -2  -80.89   93.79
 -12   8   2  -55.89   50.29
  12   8  -2  -84.49   60.39
  10  -8  -2    7.90    2.00
 -10  -8   2    7.90    1.80
 -10  -8   2    5.70    1.80
  10  -8  -2    7.10    1.80
  10  -8  -2   27.30   87.59
  10  -8  -2    9.20    2.00
 -10   8   2    4.10    1.50
  10   8  -2  -51.69   54.39
  10   8  -2    4.50    1.50
 -10   8   2  -16.40   61.19
  10   8  -2    4.70    1.30
 -10   8   2    7.10    1.80
  10   8  -2   -7.80   59.09
   8  -8  -2   56.29    3.90
   8  -8  -2    0.50   69.39
   8  -8  -2   54.89    2.70
  -8  -8   2   56.59    3.60
   8  -8  -2   53.99    4.00
  -8  -8   2   54.59    3.90
   8  -8  -2   47.70    3.40
   8  -8  -2   54.09    3.80
   8   8  -2   59.49    4.10
   8   8  -2  141.89   80.09
  -8   8   2   52.09    1.40
  -8   8   2   48.80    1.40
  -8   8   2   60.59    3.60
  -8   8   2   78.99   63.09
  -8   8   2   54.99    2.80
   8   8  -2   57.99    3.80
  -8   8   2   56.69    3.30
   8   8  -2   56.19    3.10
   8   8  -2  234.08   85.79
   6  -8  -2    0.40    1.00
   6  -8  -2    1.50    1.30
  -6  -8   2    1.50    1.00
   6  -8  -2    1.60    1.10
  -6  -8   2    1.00    1.00
   6  -8  -2   97.09   49.80
   6   8  -2  -22.90   44.00
  -6   8   2    5.40   32.50
   6   8  -2    0.40    1.10
  -6   8   2    2.10    1.20
   4   8  -2   20.10   54.39
   4   8  -2   63.79   34.60
   2  -8  -2   -1.50    0.60
   2  -8  -2   -1.40    0.70
  -2  -8   2   -0.30    1.00
   2  -8  -2   -0.10    1.00
   2  -8  -2    0.10    0.90
  -2  -8   2    0.90    1.10
   2   8  -2   40.70   32.00
   2   8  -2   -0.60    0.60
  -2   8   2    1.20    0.60
   2   8  -2   -0.40    0.80
   2   8  -2  -21.80   35.50
  -2   8   2    0.40    0.80
  -2   8   2    0.70    0.80
   2   8  -2    0.00    0.50
   0  -8  -2    0.50    0.90
   0  -8   2    0.60    1.10
   0  -8   2    2.20    1.20
   0  -8  -2   -1.40    0.40
   0  -8  -2   -0.80    0.90
   0  -8  -2    0.90    0.70
   0   8   2    0.40    0.80
   0   8   2  -48.20   28.70
   0   8  -2    0.00    0.50
   0   8  -2    0.70    1.10
   0   8  -2   33.60   26.20
   0   8  -2  -75.19   42.90
   0   8  -2   -0.20    0.80
   0   8   2    0.30    0.70
  -2  -8  -2    0.10    1.00
  -2  -8  -2    0.60    0.90
   2  -8   2    0.20    1.00
   2  -8   2    0.50    0.90
   2  -8   2    2.80    1.30
   2  -8   2    1.00    1.30
  -2  -8  -2    0.30    0.80
   2   8   2    0.70    0.20
  -2   8  -2  -63.99   36.30
  -2   8  -2    0.40    0.90
  -2   8  -2    1.10    1.10
   2   8   2  -23.80   36.70
   2   8   2    2.80    1.20
  -2   8  -2    1.10    0.60
   2   8   2  -40.00   39.60
   2   8   2    2.60    0.90
  -4  -8  -2   -0.40    0.80
   4  -8   2    0.40    0.90
   4  -8   2   -0.70    0.80
  -4  -8  -2    1.70    1.00
  -4  -8  -2   -2.60    0.70
   4  -8   2   -0.10    1.10
   4  -8   2   -1.20    0.60
  -4  -8  -2    0.00    0.80
   4  -8   2   -8.40   54.99
  -4   8  -2    0.70    0.80
  -4   8  -2    0.80    0.60
   4   8   2    0.40    0.40
   4   8   2   -0.10   30.30
  -4   8  -2  -61.49   44.70
   4   8   2    1.30    0.90
   4   8   2  -24.30   55.99
  -4   8  -2    2.10    1.20
  -6  -8  -2    2.20    1.20
   6  -8   2    1.00    1.20
  -6  -8  -2    1.60    1.20
   6  -8   2   -0.20    0.80
   6  -8   2    2.20    1.10
  -6  -8  -2    0.60    0.90
   6  -8   2   24.40   62.79
   6  -8   2    0.50    1.10
   6   8   2  -60.59   51.69
  -6   8  -2    0.50    1.00
  -6   8  -2    1.30    0.90
   6   8   2   23.70   35.10
   6   8   2    2.10    0.80
   6   8   2    0.60    0.50
   6   8   2    2.50    1.00
  -6   8  -2    0.40    0.60
  -8  -8  -2    6.10    1.50
  -8  -8  -2    4.70    1.50
   8  -8   2  -51.39   85.59
   8  -8   2    4.30    1.60
   8  -8   2    3.00    1.20
   8  -8   2    3.40    1.40
  -8  -8  -2    6.00    1.80
   8  -8   2    3.50    1.50
  -8   8  -2    4.20    1.00
   8   8   2    1.90    1.10
  -8   8  -2    4.50    1.30
   8   8   2  -38.50   32.00
   8   8   2    4.40    0.90
  -8   8  -2    5.10    1.70
   8   8   2    9.10   58.79
   8   8   2    4.10    1.40
  10  -8   2    1.30    1.20
 -10  -8  -2    0.70    0.80
 -10  -8  -2    0.50    1.00
  10  -8   2    2.40    1.30
  10  -8   2   -0.30    0.90
  10  -8   2  -84.69   89.49
  10   8   2   34.40   47.70
 -10   8  -2    0.60    0.70
  10   8   2    0.90    0.90
 -10   8  -2    0.30    1.00
  10   8   2  -92.49   63.29
 -10   8  -2   18.10   41.90
 -10   8  -2    0.50    0.70
  12  -8   2    1.30    1.30
  12  -8   2   -0.50    1.00
 -12  -8  -2   -0.40    0.90
 -12  -8  -2    0.80    1.00
  12  -8   2 -138.89  100.99
 -12   8  -2   -0.30    0.80
  12   8   2  -34.50   86.89
  12   8   2    1.50    0.90
 -12   8  -2  -27.20   63.79
  12   8   2   -0.50    0.90
 -12   8  -2    0.60    0.70
 -12   8  -2   -0.50    1.00
  14  -8   2   -0.30    0.90
 -14  -8  -2    0.50    1.70
 -14  -8  -2   -2.70    1.00
  14  -8   2  180.98  143.09
  14  -8   2    0.30    1.20
 -14  -8  -2   -0.20    0.80
  14   8   2    0.00    0.90
  14   8   2  -77.19  101.69
 -14   8  -2  -20.60   69.49
  14   8   2   -0.20    0.70
 -14   8  -2   -0.30    0.50
 -14   8  -2    0.40    0.90
 -14   8  -2    0.40    1.20
 -16  -8  -2    0.70    1.10
  16  -8   2    2.80    1.50
  16  -8   2    1.00    1.30
 -16  -8  -2   -1.30    0.90
  16   8   2    0.00    0.90
 -16   8  -2    0.10    0.70
 -16   8  -2    1.20    1.10
 -16   8  -2    1.90    1.20
  16   8   2    0.80    1.10
 -18  -8  -2    1.10    1.20
  18  -8   2   -0.10    1.10
 -18  -8  -2   -0.30    0.90
  18  -8   2    0.20    1.30
 -18   8  -2    0.50    1.40
 -18   8  -2    1.40    0.80
 -18   8  -2    1.70    1.50
  18   8   2    0.30    1.10
  18   8   2    0.60    1.10
 -20  -8  -2    0.10    1.00
 -20  -8  -2   -1.20    1.30
  20  -8   2   -2.00    1.10
  20  -8   2    0.70    1.40
 -20   8  -2    0.60    1.60
 -20   8  -2    0.90    0.90
  20   8   2    0.50    1.10
 -20   8  -2    0.30    1.20
  22  -8   2    2.00    1.50
 -22  -8  -2    0.70    1.20
 -22  -8  -2    0.10    1.50
  22  -8   2   -0.30    2.10
 -22   8  -2   -1.40    1.40
 -22   8  -2   -2.90    1.10
  22   8   2   -0.80    1.10
 -19  -9   2    0.70    1.30
 -19  -9   2    3.10    1.70
  19  -9  -2   -1.20    1.00
  19  -9  -2   -1.80    1.30
  19   9  -2    0.10    1.30
  19   9  -2    0.00    1.20
 -19   9   2    1.30    1.50
  17  -9  -2    1.60    1.50
 -17  -9   2    1.00    1.10
  17  -9  -2    0.10    1.30
 -17  -9   2    2.00    1.40
 -17   9   2   -2.00    1.00
  17   9  -2    0.00    1.30
  17   9  -2    0.60    1.20
 -15  -9   2   -1.60    0.70
  15  -9  -2   -1.00    1.00
  15  -9  -2   -2.50    1.20
 -15  -9   2    2.10    1.30
  15  -9  -2    2.60    1.50
  15   9  -2    0.10    1.10
 -15   9   2   -1.00    1.10
  15   9  -2    0.70    1.10
 -13  -9   2    0.20    1.30
  13  -9  -2    0.50    1.10
 -13  -9   2    1.60    1.50
  13  -9  -2    3.00    1.60
  13  -9  -2    2.60    1.50
 -13   9   2    2.90    1.40
 -13   9   2    0.50    0.40
  13   9  -2    0.50    1.00
 -13   9   2    0.20    0.50
  13   9  -2    0.20    1.00
  11  -9  -2    0.70    1.10
 -11  -9   2   -0.30    1.20
 -11  -9   2   -0.50    1.00
  11  -9  -2    0.40    1.20
  11  -9  -2   -0.10    1.10
  11   9  -2    0.20    0.70
  11   9  -2    0.60    1.10
 -11   9   2    2.00    1.30
   9  -9  -2  236.78  164.88
  -9   9   2  149.59   83.89
   9   9  -2   34.90   97.29
   7  -9  -2  222.98   99.09
   7   9  -2  -19.40   79.69
   5   9  -2  -37.90   76.39
  -5   9   2  109.89   53.09
   3   9  -2   27.00   43.80
  -3   9   2  -66.79   87.89
   1  -9  -2    0.10    1.20
  -1  -9   2   -1.00    1.00
   1  -9  -2    0.30    1.20
   1  -9  -2   -1.20    0.60
  -1  -9   2    1.20    1.30
  -1   9   2   -0.30    0.90
   1   9  -2   -0.40    0.50
   1   9  -2    0.50   47.50
   1   9  -2  -16.90   55.69
   1   9  -2   -0.40    1.00
  -1   9   2    0.40    0.90
  -1   9   2 -123.29   77.09
   1   9  -2    1.80    1.10
  -1  -9  -2   -0.70    1.10
  -1  -9  -2    0.10    0.80
   1  -9   2   -0.50    1.00
   1  -9   2    0.00    1.20
  -1   9  -2    0.90    1.00
   1   9   2    1.60    1.10
  -1   9  -2  116.89   61.49
  -1   9  -2    0.00    0.50
  -1   9  -2  -18.20   54.39
   1   9   2    0.80    1.00
  -1   9  -2    0.20    0.90
  -3   9  -2   48.10   62.99
   3   9   2   13.50   86.39
   5   9   2  -89.69   95.49
  -5   9  -2  127.49  100.69
   7  -9   2    8.30    2.10
  -7  -9  -2    5.20    1.60
   7  -9   2   44.60   85.59
  -7  -9  -2    7.10    1.90
  -7  -9  -2    8.40    2.20
   7  -9   2    5.40    1.80
   7  -9   2    7.10    2.10
   7   9   2    4.70    1.50
  -7   9  -2    4.30    1.10
  -7   9  -2    5.40    1.00
  -7   9  -2    4.60    1.40
   7   9   2    4.90    0.80
  -7   9  -2    8.30    2.00
   9  -9   2    0.70    1.10
   9  -9   2    0.00    1.00
   9  -9   2    1.50  102.59
   9  -9   2    2.50    1.30
  -9  -9  -2   -1.50    0.90
  -9  -9  -2    1.70    1.10
  -9  -9  -2    0.20    1.00
   9   9   2    0.30    1.00
  -9   9  -2 -121.09   76.29
  -9   9  -2   -0.60    0.70
  -9   9  -2    0.00    0.60
  -9   9  -2    0.80    1.20
   9   9   2   -1.00    0.40
  -9   9  -2    0.20    0.80
  11  -9   2    1.40    1.40
  11  -9   2    0.50    1.30
 -11  -9  -2    0.20    1.30
  11  -9   2    1.70    1.40
 -11  -9  -2   -0.90    0.90
  11   9   2    1.10    0.70
  11   9   2    2.00    1.20
 -11   9  -2   -1.00    0.80
 -11   9  -2   -0.20    0.80
 -11   9  -2    2.10    1.50
 -13  -9  -2    0.70    1.30
 -13  -9  -2    0.70    1.10
  13  -9   2    1.20    1.40
  13  -9   2   -1.80    0.90
  13  -9   2    2.40    1.40
  13   9   2    1.20    1.10
 -13   9  -2    0.80    0.90
  13   9   2    0.70    0.80
 -13   9  -2    1.80    1.40
 -15  -9  -2    0.80    1.20
  15  -9   2    0.80    1.20
  15  -9   2    1.50    1.60
  15  -9   2   -0.20    1.30
 -15  -9  -2    1.40    1.30
  15   9   2    0.50    0.90
 -15   9  -2    0.40    1.40
 -15   9  -2    0.30    0.80
  15   9   2   -0.30    1.00
 -17  -9  -2    2.70    1.50
  17  -9   2    0.10    1.60
 -17  -9  -2   -1.60    1.00
  17  -9   2    0.30    1.40
 -17   9  -2   -0.80    0.80
 -17   9  -2   -1.20    1.20
  17   9   2    0.70    1.20
 -19  -9  -2   -1.50    1.20
  19  -9   2   -3.40    1.20
 -19   9  -2    0.50    1.70
  19   9   2    0.20    1.10
  16 -10  -2    0.10    1.40
 -16 -10   2    0.10    1.20
  16 -10  -2   -0.50    1.40
  16  10  -2   -1.70    1.10
 -16  10   2    0.40    1.30
  16  10  -2   -0.30    1.30
  14 -10  -2   -1.80    1.20
  14 -10  -2   -2.00    1.10
 -14 -10   2    0.20    1.10
 -14 -10   2    2.00    1.20
  14 -10  -2   -0.70    1.30
  14  10  -2    3.60    1.60
  14  10  -2   -1.40    1.00
 -14  10   2    2.70    1.70
 -12 -10   2   -0.40    1.00
 -12 -10   2    1.70    1.30
  12 -10  -2    0.70    1.20
  12 -10  -2    1.10    1.30
  12 -10  -2    1.60    1.50
  12  10  -2    0.50    1.00
  12  10  -2   -0.40    1.20
 -12  10   2   -0.20    1.10
 -10 -10   2   -1.90    0.90
 -10 -10   2   -1.50    1.10
  10 -10  -2    2.90    1.30
  10 -10  -2   -0.50    1.30
  10 -10  -2    0.70    1.50
  10  10  -2   -0.70    1.10
  10  10  -2    1.00    1.00
 -10  10   2    2.80    1.40
   8 -10  -2    4.30    1.70
   8 -10  -2    1.90    1.40
   8 -10  -2    3.70    1.70
  -8 -10   2    3.60    1.50
  -8 -10   2    7.40    2.10
  -8  10   2    5.90    2.00
   8  10  -2    2.20    1.30
   8  10  -2    2.00    0.90
  -6 -10   2   -2.00    0.90
   6 -10  -2    2.50    1.50
  -6 -10   2    0.50    1.30
   6 -10  -2    0.00    1.20
   6 -10  -2    1.40    1.00
  -6 -10   2   -0.90    1.00
   6  10  -2   -1.00    0.70
   6  10  -2    2.30    1.50
  -6  10   2   -0.30    0.90
   4 -10  -2    1.60    1.30
   4 -10  -2   -0.60    0.90
  -4 -10   2    0.70    1.10
   4 -10  -2   -0.80    1.20
  -4 -10   2    1.10    1.40
  -4 -10   2   -0.20    1.10
   4  10  -2   -0.10    1.10
  -4  10   2   -0.30    1.10
   4  10  -2   -2.10    0.80
   4  10  -2   -0.20    0.60
   2 -10  -2    0.60    1.20
   2 -10  -2   -0.50    1.20
  -2 -10   2   -0.10    1.10
  -2 -10   2   -1.20    0.90
  -2  10   2   -0.50    0.90
   2  10  -2   -0.40    0.50
   2  10  -2    0.30    1.40
   0 -10  -2    1.10    1.30
   0 -10   2   -1.30    0.60
   0 -10   2    1.00    1.10
   0 -10  -2   -0.90    1.00
   0  10   2    0.70    1.00
   0  10  -2    0.10    0.40
   0  10  -2   -1.30    1.00
   0  10  -2    0.20    1.20
   2 -10   2   -0.50    1.20
  -2 -10  -2    1.40    1.30
  -2 -10  -2    2.10    1.50
   2 -10   2    1.70    1.30
   2  10   2    1.30    1.20
  -2  10  -2    0.90    1.30
  -2  10  -2    0.70    0.50
  -2  10  -2    2.70    1.40
  -4 -10  -2    0.80    1.20
   4 -10   2    1.30    1.20
   4 -10   2    3.20    1.70
  -4 -10  -2    3.30    1.40
   4 -10   2    0.20    1.20
  -4 -10  -2    2.40    1.30
  -4  10  -2    2.00    1.20
  -4  10  -2    0.40    0.70
   4  10   2    1.90    1.20
  -4  10  -2    0.70    0.50
  -4  10  -2    0.70    1.00
  -6 -10  -2    6.40    1.90
   6 -10   2    3.80    1.70
  -6 -10  -2    7.60    2.10
   6 -10   2    3.90    1.70
   6 -10   2    4.20    1.70
  -6 -10  -2    6.60    2.20
  -6  10  -2    5.80    1.80
  -6  10  -2    2.20    0.70
   6  10   2    4.20    1.50
  -6  10  -2    3.80    1.40
   8 -10   2    0.80    1.20
   8 -10   2   -1.10    0.80
  -8 -10  -2    1.00    1.40
  -8 -10  -2    1.20    1.20
  -8 -10  -2    0.50    1.30
   8 -10   2    0.10    1.10
  -8  10  -2    0.40    0.90
  -8  10  -2    0.10    0.50
  -8  10  -2    0.90    1.10
   8  10   2    1.10    1.10
  10 -10   2    0.20    1.30
 -10 -10  -2    1.60    1.50
  10 -10   2    1.50    1.00
 -10 -10  -2   -0.80    0.90
  10 -10   2   -0.70    1.20
 -10  10  -2    3.50    1.60
 -10  10  -2   -0.20    0.60
 -10  10  -2    0.90    0.90
  10  10   2   -0.20    1.00
  12 -10   2    0.90    1.40
 -12 -10  -2    1.00    1.00
  12 -10   2   -0.40    1.10
  12 -10   2    0.70    1.50
 -12 -10  -2   -0.20    1.00
  12  10   2   -0.40    1.10
 -12  10  -2   -0.50    1.00
 -12  10  -2    0.10    1.20
 -14 -10  -2   -0.80    1.10
  14 -10   2    0.10    1.30
 -14 -10  -2   -1.30    1.10
  14 -10   2    1.10    1.40
  14 -10   2   -0.40    1.30
 -14  10  -2   -0.90    1.30
 -14  10  -2   -1.60    0.80
  14  10   2    1.00    1.20
 -14  10  -2    0.30    0.90
 -16 -10  -2    0.50    1.30
  16 -10   2   -0.70    1.30
  16 -10   2    1.70    1.60
  16 -10   2   -1.30    1.70
 -16 -10  -2    4.10    2.00
 -16  10  -2    0.80    1.50
  16  10   2   -3.30    1.00
  11 -11  -2    1.50    1.40
  11 -11  -2    1.20    1.80
 -11 -11   2    1.10    1.50
 -11  11   2    0.30    1.30
  11  11  -2   -2.10    1.40
  11  11  -2    0.80    1.40
  -9 -11   2   -1.70    1.30
   9 -11  -2   -1.70    1.20
  -9 -11   2    1.70    1.50
   9  11  -2    1.40    1.30
   9  11  -2   -2.10    0.90
  -9  11   2   -0.80    1.20
  -7 -11   2    1.10    1.30
   7 -11  -2    0.30    1.20
   7 -11  -2   -1.00    1.10
   7 -11  -2   -1.10    1.30
  -7 -11   2    0.80    1.30
   7  11  -2    2.60    1.40
  -7  11   2    2.10    1.40
  -5 -11   2    6.00    1.90
  -5 -11   2    2.20    1.70
  -5 -11   2    1.60    1.60
   5 -11  -2    4.50    1.90
   5 -11  -2    2.20    1.50
   5 -11  -2    5.10    1.90
  -5  11   2    2.90    1.40
   5  11  -2    5.30    1.90
   5  11  -2    0.30    0.90
   3 -11  -2    0.30    1.30
  -3 -11   2    0.00    1.30
  -3 -11   2   -0.50    1.30
  -3 -11   2    1.70    1.50
   3 -11  -2    0.60    1.40
   3  11  -2   -0.50    1.20
  -3  11   2   -2.00    1.10
   1 -11  -2    2.70    1.60
   1 -11  -2   -0.50    1.40
  -1 -11   2   -0.70    1.40
  -1 -11   2   -0.60    1.30
   1  11  -2    1.10    1.50
   1  11  -2   -2.00    0.90
  -1  11   2   -1.30    1.10
   1 -11   2    1.80    1.40
  -1 -11  -2   -1.00    1.00
  -1 -11  -2    0.50    1.30
   1 -11   2    0.40    1.40
  -1 -11  -2    5.00    1.80
  -1  11  -2    0.70    1.30
   1  11   2    0.80    1.20
  -1  11  -2    0.10    1.40
  -3 -11  -2   -0.70    1.20
  -3 -11  -2    4.80    1.70
   3 -11   2    2.90    1.60
   3 -11   2    1.00    1.60
  -3 -11  -2   -1.60    0.90
   3  11   2    2.10    1.40
  -3  11  -2    1.90    1.40
  -3  11  -2   -0.10    1.40
   5 -11   2    0.60    1.30
  -5 -11  -2    0.80    1.00
  -5 -11  -2   -0.20    1.40
   5 -11   2    0.70    1.20
  -5 -11  -2   -0.90    1.10
  -5  11  -2    1.40    1.10
  -5  11  -2    1.50    1.30
   5  11   2    0.70    1.10
  -7 -11  -2    1.50    1.40
  -7 -11  -2   -0.80    1.20
   7 -11   2    1.10    1.30
  -7 -11  -2   -1.50    1.10
   7 -11   2   -1.60    1.10
   7 -11   2    1.20    1.40
  -7  11  -2   -0.10    1.30
  -9 -11  -2   -1.60    1.20
  -9  11  -2   -0.60    1.20
  -9  11  -2   -0.80    1.10
   9  11   2    2.30    1.30
  30   0  -3    1.60    1.20
 -30   0   3   -2.10    1.00
  30   0  -3   -0.50    1.00
 -30   0   3   -0.90    1.40
  28   0  -3    0.70    1.30
 -28   0   3    0.40    1.00
 -28   0   3    1.00    1.30
  28   0  -3   -2.10    0.90
  26   0  -3   77.19  122.39
 -24   0   3   -1.40    0.90
  24   0  -3    0.90    1.00
 -24   0   3   -2.80   28.90
  24   0  -3   -1.30    0.60
 -24   0   3    0.00    0.90
  24   0  -3    0.60    0.90
  24   0  -3  107.09   93.99
 -24   0   3    0.60    0.90
 -22   0   3   -0.40    0.80
 -22   0   3    1.10    0.90
  22   0  -3    0.40    1.00
 -22   0   3    1.10    1.00
  22   0  -3  -25.50   60.49
  22   0  -3   -0.30    0.80
 -22   0   3   21.20   22.90
  20   0  -3  -12.60   58.89
  20   0  -3   -1.10    0.90
 -20   0   3  -30.10   20.50
 -20   0   3    0.40    0.80
  20   0  -3    1.00    0.80
 -20   0   3   -0.40    0.60
 -20   0   3    0.20    0.80
  20   0  -3    0.80    0.90
 -20   0   3    0.10    0.70
 -18   0   3    0.10    0.60
  18   0  -3   -7.20   25.80
 -18   0   3   -0.60    0.50
  18   0  -3   -0.80    0.50
  18   0  -3    0.30    0.80
 -18   0   3    0.00    0.70
  18   0  -3    0.30    0.80
 -18   0   3    0.40   15.50
 -18   0   3    0.80    0.80
 -16   0   3    1.60    0.70
 -16   0   3   -0.10    0.50
  16   0  -3   -0.50    0.50
 -16   0   3   -0.20    0.40
  16   0  -3    1.00    0.60
  16   0  -3   -0.60    0.40
 -16   0   3    0.00    0.70
 -16   0   3   -0.40    0.50
 -16   0   3  -13.30   10.80
  16   0  -3   21.30   21.50
  14   0  -3   -0.50    0.40
  14   0  -3    0.40    0.60
 -14   0   3   -0.30    0.40
  14   0  -3    0.60    0.50
 -14   0   3    1.30    0.60
  14   0  -3   -0.30    0.30
 -14   0   3    1.60    0.70
 -14   0   3    0.10    0.40
 -14   0   3    0.20    0.50
 -14   0   3   -2.20   11.20
  14   0  -3  -10.80   17.80
 -12   0   3    0.00    0.40
  12   0  -3    0.30    0.50
  12   0  -3    2.20    0.80
 -12   0   3    4.00   11.90
  12   0  -3    0.30    0.50
 -12   0   3    0.10    0.40
 -12   0   3    0.10    0.50
 -12   0   3    0.30    0.50
 -12   0   3   -0.10    0.40
  12   0  -3   -4.00    8.30
 -10   0   3   -6.90    9.20
  10   0  -3    0.00    0.40
 -10   0   3   -0.40    0.20
 -10   0   3    0.10    0.40
 -10   0   3    0.10    0.40
  10   0  -3   -0.30    0.40
  10   0  -3   -7.10    5.60
  10   0  -3   -0.10    0.50
 -10   0   3    0.40    0.50
 -10   0   3    0.00    0.40
  10   0  -3   -0.40    0.30
   8   0  -3   -0.30    0.30
  -8   0   3   -0.10    0.40
  -8   0   3   -0.70    0.30
   8   0  -3    6.10    6.70
  -8   0   3    0.20    0.40
  -8   0   3    0.80    0.40
   8   0  -3    0.70    0.50
   8   0  -3    0.10    0.40
   8   0  -3    0.00    0.40
  -8   0   3   -0.10    0.30
  -8   0   3    3.70    4.20
   6   0  -3    0.10    0.30
   6   0  -3    0.10    0.20
  -6   0   3    3.10    3.60
  -6   0   3   -0.10    0.30
  -6   0   3    0.10    0.40
   6   0  -3   -0.40    0.30
  -6   0   3    0.00    0.20
   6   0  -3    1.30    3.50
   6   0  -3    0.20    0.30
  -6   0   3   -0.10    0.30
   6   0  -3   -0.20    0.30
  -6   0   3    0.20    0.30
  -4   0   3    0.20    0.30
   4   0  -3   -0.10    0.30
  -4   0   3   -0.10    0.20
   4   0  -3    0.00    0.20
   4   0  -3    0.20    0.20
   4   0  -3   -1.40    2.00
   4   0  -3    0.50    0.30
   4   0  -3    0.00    0.20
  -4   0   3    0.00    0.20
  -4   0   3    0.20    0.30
  -2   0   3   -0.50    1.50
   2   0  -3    0.00    0.20
  -2   0   3    0.10    0.20
   2   0  -3    0.20    1.60
  -2   0   3   -0.10    0.20
   2   0  -3    0.00    0.20
   2   0  -3    0.40    0.20
   2   0  -3   -0.10    0.10
   0   0  -3    0.00    0.10
   0   0   3   -0.20    0.10
   0   0   3    0.20    0.10
   0   0  -3    0.00    0.10
  -2   0  -3    0.00    0.20
  -2   0  -3    0.20    0.20
   2   0   3    0.20    0.30
   2   0   3    0.00    0.20
  -2   0  -3    0.20    0.10
  -2   0  -3    3.80    3.40
   2   0   3    0.20    0.20
  -2   0  -3    0.40    0.20
   2   0   3    0.50    2.10
  -4   0  -3    0.20    0.30
  -4   0  -3    0.10    0.20
   4   0   3    0.10    0.30
   4   0   3    0.10    0.30
  -4   0  -3   -0.40    2.70
   4   0   3   -0.10    0.30
  -4   0  -3   -0.20    0.30
   6   0   3    0.20    0.40
  -6   0  -3   -0.30    0.40
   6   0   3    0.20    0.30
  -6   0  -3   -0.20    0.40
  -6   0  -3    0.20    0.40
   6   0   3    0.30    0.40
   6   0   3    2.10    3.70
  -6   0  -3   -0.10    0.30
   6   0   3    0.00    0.20
  -8   0  -3   -0.40    0.30
   8   0   3   -0.40    0.40
   8   0   3    0.20    0.40
   8   0   3    0.00    0.20
  -8   0  -3   -0.40    0.30
  -8   0  -3    6.00    5.50
  -8   0  -3    0.00    0.40
   8   0   3   -0.10    0.20
  -8   0  -3    0.50    0.50
 -10   0  -3    0.30    0.50
 -10   0  -3   -0.10    0.40
  10   0   3    0.30    0.30
 -10   0  -3   -0.10    0.40
  10   0   3    0.00    0.40
 -10   0  -3   -0.50    0.40
  10   0   3   -0.70    0.30
  10   0   3    4.00    9.90
  10   0   3    0.00    0.40
 -12   0  -3    0.70    0.50
 -12   0  -3   -0.60    0.50
 -12   0  -3    9.40    7.80
 -12   0  -3    0.50    0.50
  12   0   3    0.20    0.30
 -12   0  -3    1.10    0.60
  12   0   3    0.50    0.50
  12   0   3   -6.80   12.80
  12   0   3   -0.10    0.40
  12   0   3   -0.20    0.50
  14   0   3    0.90    0.50
 -14   0  -3    0.30    0.40
  14   0   3   -6.70   28.00
 -14   0  -3  -12.30   13.40
 -14   0  -3   -0.10    0.50
  14   0   3   -0.50    0.50
  14   0   3    0.40    0.50
  14   0   3   -0.30    0.30
 -14   0  -3   -0.10    0.40
  16   0   3   33.00   21.80
 -16   0  -3   12.10   21.80
  18   0   3   24.00   40.60
 -18   0  -3   19.20   27.50
 -20   0  -3   -3.10   15.50
 -20   0  -3    1.00    1.10
  20   0   3    0.60    0.60
  20   0   3   -1.00    0.70
  20   0   3  -46.70   45.50
 -20   0  -3    1.80    1.00
 -24   0  -3  -13.40   36.60
  24   0   3   81.19   88.69
  26   0   3  267.97  107.99
 -26   0  -3  -38.30   55.59
  28   0   3    0.70    1.30
 -28   0  -3    2.20    1.50
  28   0   3    0.30    1.00
 -28   0  -3    0.60    1.30
  30   0   3   -2.20    0.90
 -30   0  -3   -2.50    1.30
  30   0   3    1.10    1.40
 -30   0  -3    0.20    1.40
 -31  -1   3   -2.30    1.10
  31  -1  -3   -2.10    1.10
 -31  -1   3    1.70    1.60
  31  -1  -3    0.90    1.60
  31   1  -3    2.90    1.40
 -31   1   3    0.50    1.30
  31   1  -3   -0.40    1.30
  29  -1  -3    1.70    1.20
 -29  -1   3    1.00    1.40
 -29  -1   3    2.30    1.40
  29  -1  -3    2.40    1.50
  29   1  -3   -0.90    1.10
  29   1  -3    1.00    1.10
 -29   1   3    0.40    1.30
  29   1  -3    1.80    1.10
 -25  -1   3    3.30    1.50
  25  -1  -3   94.59  143.39
 -25  -1   3   39.20   38.70
 -25   1   3    1.90    1.50
 -25   1   3   15.50   62.79
  25   1  -3  -20.00  102.79
  23  -1  -3    0.70    0.90
 -23  -1   3    0.70    0.90
  23  -1  -3  -18.30   79.19
  23  -1  -3    1.90    1.20
  23  -1  -3    0.60    1.00
 -23  -1   3    1.40    1.10
  23   1  -3    0.50    1.10
 -23   1   3    0.00    0.70
  23   1  -3    0.10    0.90
 -23   1   3    0.40    0.90
  23   1  -3   63.39   80.69
 -23   1   3    0.60    1.10
 -21  -1   3    0.60   26.90
  21  -1  -3   24.10   50.29
  21   1  -3   23.10   53.79
  19  -1  -3    0.70    1.00
 -19  -1   3    0.90    0.80
  19  -1  -3   43.20   44.40
 -19  -1   3    1.20    0.90
 -19  -1   3   18.20   19.70
 -19  -1   3    3.60    1.10
 -19  -1   3    1.00    0.80
  19  -1  -3    1.50    0.90
  19  -1  -3    1.40    1.10
  19  -1  -3    1.70    0.90
 -19   1   3    6.50   21.70
  19   1  -3    1.10    0.90
  19   1  -3    6.60   27.40
 -19   1   3    1.40    0.90
  19   1  -3    0.60    0.80
 -19   1   3    1.70    1.00
  19   1  -3    2.60    1.10
 -19   1   3    2.60    1.20
  19   1  -3    3.30    1.20
 -19   1   3    2.10    0.80
 -19   1   3    1.70    1.00
  17  -1  -3   35.10    2.50
 -17  -1   3   35.60    2.60
 -17  -1   3   34.50    2.40
  17  -1  -3   36.80    2.80
  17  -1  -3  146.49   59.49
 -17  -1   3   35.60    2.60
 -17  -1   3   41.50    2.60
 -17  -1   3   34.90    2.60
 -17  -1   3   54.19   40.20
  17  -1  -3   31.50    2.50
  17  -1  -3   38.40    2.60
 -17   1   3   36.20    2.10
  17   1  -3   34.00    2.50
 -17   1   3   39.70    2.70
  17   1  -3   41.20    2.90
  17   1  -3   23.20   24.30
 -17   1   3   40.40    2.60
 -17   1   3   48.40   27.80
  17   1  -3   33.20    2.60
  17   1  -3   35.10    2.30
 -17   1   3   36.10    2.40
 -15  -1   3    5.10    1.10
 -15  -1   3    4.50    1.20
 -15  -1   3    5.20    1.00
  15  -1  -3   19.40   21.20
  15  -1  -3    5.40    1.20
  15  -1  -3    7.30    1.40
  15  -1  -3    4.50    1.10
 -15  -1   3    4.00    1.10
 -15  -1   3   -9.10    8.40
  15  -1  -3    6.10    1.10
 -15  -1   3    5.00    1.10
 -15   1   3    4.00    1.10
 -15   1   3    4.90    0.90
 -15   1   3   -0.20   11.20
  15   1  -3    3.50    1.00
 -15   1   3    4.80    1.20
  15   1  -3    5.10    1.30
 -15   1   3    3.10    1.00
 -15   1   3    7.50    1.40
  15   1  -3    3.90    1.00
  15   1  -3    3.30    1.10
 -13  -1   3    0.10    0.50
 -13  -1   3    0.00    0.40
 -13  -1   3    0.50    0.60
  13  -1  -3    0.00    0.50
  13  -1  -3   -0.50    0.40
 -13  -1   3    0.60    0.60
  13  -1  -3    0.70    0.60
  13  -1  -3   19.30   21.80
 -13  -1   3    0.30    0.50
  13  -1  -3    0.20    0.50
 -13  -1   3   -3.90    7.60
 -13   1   3    0.20    0.50
  13   1  -3   -8.40    8.50
 -13   1   3   -0.20    0.40
 -13   1   3   -0.40    0.30
  13   1  -3    0.40    0.50
  13   1  -3    0.00    0.50
 -13   1   3   -0.10    0.60
 -13   1   3    0.00    0.30
  13   1  -3    0.20    0.50
 -13   1   3   -3.20   10.80
  13   1  -3   -0.10    0.60
  11  -1  -3  137.99    4.00
 -11  -1   3  183.38   47.00
 -11  -1   3  138.29    4.40
 -11  -1   3  137.09    3.80
 -11  -1   3  138.39    4.20
  11  -1  -3  139.69    4.30
  11  -1  -3  133.09    4.20
 -11  -1   3  141.19    4.20
  11  -1  -3  146.49    4.30
  11  -1  -3  193.58   55.09
 -11  -1   3  133.49    4.10
 -11   1   3  138.19    4.20
  11   1  -3  138.89    4.30
  11   1  -3  264.87   66.49
  11   1  -3  141.39    4.50
 -11   1   3  134.19    4.10
  11   1  -3  133.19    3.80
 -11   1   3  143.89    3.40
 -11   1   3  144.89    4.20
 -11   1   3  155.68   31.10
 -11   1   3  136.19    4.10
  -9  -1   3   13.50    1.10
   9  -1  -3   29.30   13.00
  -9  -1   3   15.90    1.30
  -9  -1   3   13.00    1.20
   9  -1  -3   15.30    1.20
   9  -1  -3   13.90    1.20
  -9  -1   3   15.20    1.10
  -9  -1   3   38.80   19.30
   9  -1  -3   14.20    1.10
   9  -1  -3   14.30    1.20
   9   1  -3   15.90    1.30
  -9   1   3    6.30    7.10
   9   1  -3   14.40    1.30
  -9   1   3   17.00    1.30
  -9   1   3   14.30    0.80
   9   1  -3    4.00   10.50
   9   1  -3   12.10    1.10
  -9   1   3   15.50    1.20
  -9   1   3   13.90    1.20
   9   1  -3   15.70    1.20
   9   1  -3   15.30    1.10
  -9   1   3   15.50    1.20
   7  -1  -3   10.30    0.90
   7  -1  -3    3.90    4.00
  -7  -1   3    8.70    0.90
   7  -1  -3   10.70    0.90
   7  -1  -3   11.30    0.90
  -7  -1   3    9.70    0.80
   7  -1  -3    9.30    0.90
  -7  -1   3   10.80    0.90
  -7  -1   3   13.80    1.10
  -7  -1   3   10.50    9.80
  -7  -1   3   12.10    1.00
   7   1  -3   19.00   11.70
   7   1  -3   10.50    1.00
  -7   1   3   10.50    0.60
   7   1  -3    9.90    0.90
  -7   1   3   10.40    0.90
  -7   1   3   11.30    0.90
   7   1  -3    9.40    1.10
   7   1  -3   11.90    1.00
   7   1  -3   10.00    0.80
  -7   1   3   10.90    0.90
  -5  -1   3    8.40    0.80
  -5  -1   3    3.30    6.60
   5  -1  -3    8.10    0.70
   5  -1  -3    8.50    0.80
   5  -1  -3    7.30    0.70
   5  -1  -3    8.50    7.40
   5  -1  -3    6.80    0.70
  -5  -1   3    8.20    0.80
  -5  -1   3    6.90    0.60
  -5  -1   3    6.10    0.90
  -5   1   3    7.30    0.70
   5   1  -3    8.00    0.90
   5   1  -3    8.10    0.80
  -5   1   3    4.20    3.80
   5   1  -3    2.50    4.30
   5   1  -3    7.00    0.60
  -5   1   3    7.50    0.30
  -5   1   3    7.80    0.70
   5   1  -3    7.50    0.90
   5   1  -3    6.30    0.80
  -5   1   3    7.30    0.60
   3  -1  -3   95.29    2.10
  -3  -1   3   92.19    2.30
   3  -1  -3   93.79    2.00
  -3  -1   3   96.39    2.40
  -3  -1   3   99.69    2.50
   3  -1  -3   85.09   12.40
  -3  -1   3   94.59    1.80
  -3  -1   3   91.89    2.50
  -3  -1   3   81.09   15.10
   3  -1  -3   96.09    2.10
   3  -1  -3   97.19    1.60
   3  -1  -3   95.79    2.50
   3   1  -3   95.29    2.40
   3   1  -3   98.19    1.80
   3   1  -3   97.89    2.50
  -3   1   3   93.19    2.00
  -3   1   3   96.69    1.80
  -3   1   3   80.39   12.30
   3   1  -3   96.59    2.40
  -3   1   3   93.99    1.80
   3   1  -3   79.19   14.70
  -3   1   3   94.89    2.10
   3   1  -3   97.19    2.60
   1  -1  -3   15.60    5.20
   1  -1  -3   14.30    0.60
  -1  -1   3   16.00    0.90
   1  -1  -3   14.60    0.50
  -1  -1   3   13.50    8.20
   1  -1  -3   15.40    0.80
  -1  -1   3   16.60    0.80
  -1  -1   3   15.00    0.80
   1   1  -3    8.80    5.10
   1   1  -3   15.10    0.80
   1   1  -3   15.00    0.90
  -1   1   3   17.80    5.30
   1   1  -3   13.70    0.80
   1   1  -3   14.30    0.90
  -1  -1  -3   57.29    1.20
   1  -1   3   38.40   12.80
   1  -1   3   59.39    1.70
   1  -1   3   57.79    1.80
  -1  -1  -3   58.69    8.40
   1  -1   3   57.19    1.60
   1  -1   3   57.59    1.40
   1  -1   3   57.29    1.60
  -1  -1  -3   55.39    1.30
  -1  -1  -3   56.89    1.40
  -1   1  -3   57.49    1.60
   1   1   3   56.49    1.30
  -1   1  -3   57.59    1.40
  -1   1  -3   59.99    1.80
  -1   1  -3   58.29    1.70
  -1   1  -3   56.79    1.60
   1   1   3   57.99    1.40
  -1   1  -3   63.19   12.50
   1   1   3   60.59    8.50
   3  -1   3  224.08    4.40
  -3  -1  -3  236.58    4.20
  -3  -1  -3  236.68    4.40
   3  -1   3  223.28    4.50
  -3  -1  -3  227.68    4.50
  -3  -1  -3  222.28    3.70
   3  -1   3  228.78    4.20
   3  -1   3  236.58    4.30
  -3  -1  -3  222.38    4.20
   3  -1   3  215.98   30.80
  -3  -1  -3  234.58   23.00
  -3   1  -3  223.38    4.20
  -3   1  -3  227.18    4.50
   3   1   3  244.38    4.20
   3   1   3  212.48   21.80
   3   1   3  228.68    3.70
  -3   1  -3  224.48    4.20
   3   1   3  235.78    4.50
  -3   1  -3  223.28    4.60
  -3   1  -3  226.08    4.40
   3   1   3  224.38    4.00
  -3   1  -3  208.78   25.80
  -5  -1  -3    0.50    0.40
   5  -1   3    0.10    0.40
   5  -1   3    0.50    0.40
   5  -1   3    0.00    0.40
   5  -1   3    0.40    0.30
  -5  -1  -3    0.50    0.30
   5  -1   3    8.20    5.90
  -5  -1  -3    0.70    0.40
  -5  -1  -3   -3.10    2.40
  -5  -1  -3    0.30    0.30
  -5   1  -3    0.20    0.40
   5   1   3    0.40    0.40
  -5   1  -3    2.50    4.10
  -5   1  -3    0.20    0.20
   5   1   3    0.00    0.30
  -5   1  -3    0.20    0.40
  -5   1  -3    0.50    0.30
   5   1   3    1.00    0.40
   5   1   3    4.70    3.50
   5   1   3    0.70    0.20
  -7  -1  -3   48.20    2.00
   7  -1   3   46.60    1.70
   7  -1   3   59.39   20.20
  -7  -1  -3   55.99   21.60
  -7  -1  -3   44.20    1.90
  -7  -1  -3   49.00    2.10
   7  -1   3   50.59    2.00
   7  -1   3   48.40    2.00
   7  -1   3   49.20    2.10
  -7  -1  -3   47.00    2.00
  -7   1  -3   29.30   15.20
   7   1   3   51.39    2.10
   7   1   3   46.50    2.00
  -7   1  -3   49.20    2.10
  -7   1  -3   48.40    2.00
  -7   1  -3   45.40    2.00
   7   1   3   49.10    1.90
   7   1   3   43.30   18.40
  -7   1  -3   48.70    1.70
  -7   1  -3   50.99    2.10
   7   1   3   49.60    1.90
  -9  -1  -3   28.50   15.70
  -9  -1  -3   36.40    1.90
  -9  -1  -3   38.70    2.00
   9  -1   3   37.80    1.60
   9  -1   3   46.20   24.60
   9  -1   3   39.80    1.90
  -9  -1  -3   38.60    2.00
  -9  -1  -3   34.50    2.20
   9  -1   3   39.30    2.00
   9  -1   3   41.90    2.10
  -9   1  -3   38.80    2.10
   9   1   3   37.80    1.90
   9   1   3   38.70    1.90
   9   1   3   40.00    2.10
  -9   1  -3   39.30    2.00
  -9   1  -3   51.69   26.20
   9   1   3   73.89   30.90
  -9   1  -3   41.50    2.10
  -9   1  -3   40.70    2.00
   9   1   3   39.70    1.90
 -11  -1  -3   16.90    1.50
 -11  -1  -3   13.70    1.70
  11  -1   3   15.30    1.10
  11  -1   3   15.50    1.30
  11  -1   3   38.40   34.60
  11  -1   3   14.80    1.40
  11  -1   3   15.20    1.40
 -11  -1  -3   12.90    1.30
 -11  -1  -3   13.20    1.30
 -11  -1  -3   16.70   12.00
  11   1   3   16.20    1.40
  11   1   3   21.40   16.20
  11   1   3   14.00    1.70
 -11   1  -3   12.40    1.30
 -11   1  -3    8.90   10.10
 -11   1  -3   15.30    1.40
  11   1   3   13.80    1.30
  11   1   3   14.40    1.40
 -11   1  -3   17.50    1.50
 -11   1  -3   14.30    1.40
  13  -1   3    0.30    0.50
 -13  -1  -3    0.80    0.60
  13  -1   3   -0.40    0.40
 -13  -1  -3    0.00    0.40
  13  -1   3    0.70    0.50
  13  -1   3    0.20    0.60
 -13  -1  -3   -0.10    0.60
 -13  -1  -3    0.00    8.80
  13   1   3    0.20    0.60
 -13   1  -3   -0.80    0.30
 -13   1  -3   -2.80    7.60
  13   1   3    0.50    0.60
 -13   1  -3   -0.10    0.50
  13   1   3    4.30   13.80
  13   1   3    0.20    0.60
 -13   1  -3    0.80    0.60
  13   1   3   -0.30    0.50
  15  -1   3   26.80   32.60
 -15  -1  -3    1.00   10.50
  15  -1   3    8.00    1.50
  15  -1   3    5.50    1.00
 -15  -1  -3    7.20    1.40
  15  -1   3    6.70    1.40
 -15  -1  -3    4.80    1.30
 -15  -1  -3    5.40    1.30
 -15  -1  -3    7.30    1.30
  15  -1   3    6.60    1.30
 -15   1  -3    5.50    1.40
  15   1   3    5.80    1.20
  15   1   3    6.50    1.30
  15   1   3    5.90    1.40
 -15   1  -3    5.80    1.30
 -15   1  -3    6.80    1.40
 -15   1  -3   11.60   11.00
  15   1   3   49.60   26.60
 -15   1  -3    6.70    1.30
  15   1   3    6.00    1.40
 -17  -1  -3   51.09    3.10
  17  -1   3   72.09   45.10
 -17  -1  -3   47.70    3.10
  17  -1   3   48.70    2.90
  17  -1   3   39.80    2.80
 -17  -1  -3   48.40    2.90
  17  -1   3   46.40    3.10
 -17  -1  -3   67.49   36.30
 -17  -1  -3   41.10    2.90
  17  -1   3   43.30    2.40
  17   1   3   50.49    3.00
  17   1   3   43.50    2.90
  17   1   3   67.99   41.90
  17   1   3   43.20    2.80
 -17   1  -3   46.90    2.90
 -17   1  -3   36.70   21.70
 -17   1  -3   43.50    2.90
 -17   1  -3   45.40    3.10
 -17   1  -3   48.20    3.10
 -19  -1  -3   71.29   50.19
  19  -1   3   33.00    2.20
  19  -1   3   48.10   53.79
 -19  -1  -3   27.60    2.60
  19  -1   3   26.10    2.60
 -19  -1  -3   28.80    2.60
  19   1   3  -26.90   34.50
 -19   1  -3   32.90    2.80
 -19   1  -3    0.80   42.40
 -19   1  -3   29.80    2.60
  19   1   3   25.60    2.40
  21  -1   3   25.20   63.39
  21  -1   3    1.50    1.20
 -21  -1  -3    1.00    1.00
 -21  -1  -3   23.20   33.00
  21  -1   3    0.90    0.70
 -21  -1  -3    0.50    1.00
 -21   1  -3    2.30    1.10
 -21   1  -3    4.80   19.30
  21   1   3    0.80    0.90
  21   1   3    0.30    0.60
 -21   1  -3    0.60    0.90
  21   1   3  -10.10   52.19
  23  -1   3  124.59   76.79
 -23   1  -3   73.59   59.99
  25  -1   3  251.77  162.88
 -25  -1  -3   -9.30   47.30
  25   1   3  108.49   87.39
  27  -1   3    9.20    2.40
  27  -1   3    6.60    1.50
 -27  -1  -3    8.50    2.20
  27  -1   3  472.85  206.78
 -27  -1  -3   11.00    2.40
 -27   1  -3   10.10    2.30
  27   1   3   13.40    2.80
 -27   1  -3    5.30  102.69
 -27   1  -3    8.30    2.20
  27   1   3    7.00    1.40
  29  -1   3   15.50    2.20
 -29  -1  -3   15.50    2.80
  29  -1   3   15.10    2.90
 -29  -1  -3   14.30    2.70
  29   1   3   17.00    2.90
 -29   1  -3   13.70    2.80
  29   1   3   11.70    1.80
 -29   1  -3   14.40    2.80
 -30  -2   3   -0.40    1.00
  30  -2  -3    0.00    1.30
  30  -2  -3    0.50    1.20
 -30  -2   3    0.90    1.40
  30   2  -3    0.90    1.30
 -30   2   3   -0.70    1.50
  30   2  -3    2.50    1.70
  30   2  -3    0.90    1.20
  28  -2  -3    6.00    1.90
  28  -2  -3    0.40    1.30
 -28  -2   3    4.00    1.50
 -28  -2   3    3.50    1.70
 -28   2   3    6.30    2.00
  28   2  -3    3.90    1.90
  28   2  -3    6.20    2.00
 -26  -2   3  -54.89   71.49
  26  -2  -3  292.47  223.78
 -26   2   3  -59.59  138.99
  26   2  -3  225.88   96.89
  24  -2  -3 -129.29  106.89
 -24  -2   3    7.70    1.90
  24  -2  -3    4.90    1.60
 -24  -2   3    6.20   44.10
 -24  -2   3    4.40    1.60
  24   2  -3    3.40    1.80
 -24   2   3    6.00    1.70
 -24   2   3    6.70    1.40
 -24   2   3   23.10   35.50
  24   2  -3   23.90   74.29
  24   2  -3   10.10    2.70
  22  -2  -3    1.90    0.90
 -22  -2   3    1.90    1.00
  22  -2  -3   55.49   74.59
  22  -2  -3   -0.30    0.70
  22  -2  -3    0.40    0.90
 -22  -2   3   15.40   24.60
 -22  -2   3    0.60    1.10
  22   2  -3    4.10    1.50
 -22   2   3    1.30    0.70
  22   2  -3    1.80    1.30
 -22   2   3    1.50    1.10
  22   2  -3   -1.90   42.50
 -20  -2   3    5.10    1.40
 -20  -2   3  -11.00   35.60
 -20  -2   3    4.70    1.30
  20  -2  -3    2.40    1.10
  20  -2  -3    2.00    1.10
 -20  -2   3    3.30    1.20
  20  -2  -3    2.00    1.20
  20  -2  -3  -14.10   44.20
  20  -2  -3    4.20    1.30
  20   2  -3    1.30    1.10
  20   2  -3    1.50    1.00
 -20   2   3    4.60    1.40
 -20   2   3    2.50    0.80
  20   2  -3   92.69   57.89
 -20   2   3   17.50   54.09
 -20   2   3    3.70    1.30
  18  -2  -3   11.90    2.10
  18  -2  -3   15.60    2.20
 -18  -2   3   14.60    2.10
  18  -2  -3   13.90    1.90
  18  -2  -3   16.30    2.20
 -18  -2   3   11.50    1.90
 -18  -2   3   14.60    2.00
 -18  -2   3  -15.90   14.00
  18  -2  -3   14.70    2.20
  18  -2  -3  -10.50   43.00
 -18   2   3   11.70    1.40
 -18   2   3  -13.90   11.90
  18   2  -3   14.00    2.20
 -18   2   3   14.10    2.10
  18   2  -3   10.20    1.90
  18   2  -3   -5.60   37.40
 -18   2   3   13.60    2.10
 -18   2   3   13.50    2.30
  18   2  -3    7.00    1.40
  16  -2  -3    2.00    0.90
  16  -2  -3    1.30    0.90
 -16  -2   3    5.20   20.50
 -16  -2   3    1.40    0.90
  16  -2  -3    1.10    0.90
  16   2  -3   49.70   22.60
  16   2  -3    1.50    0.90
  14  -2  -3    4.60    1.00
  14  -2  -3    4.10    1.10
 -14  -2   3    3.10    0.90
 -14  -2   3    5.80    1.30
 -14  -2   3    4.70    1.00
 -14  -2   3    4.90    1.10
  14  -2  -3    4.60    1.10
 -14  -2   3   14.00   20.90
 -14  -2   3    3.90    1.00
 -14   2   3    3.30    0.60
 -14   2   3    4.30    1.10
  14   2  -3    5.70    1.20
  14   2  -3    4.30    1.30
  14   2  -3    3.90    1.10
 -14   2   3    5.90    1.20
  14   2  -3   12.90   15.60
 -14   2   3    3.10    0.90
 -14   2   3   26.20   15.70
  14   2  -3    5.00    1.00
 -12  -2   3   11.50    1.60
  12  -2  -3   10.00    1.40
  12  -2  -3    9.00    1.30
  12  -2  -3    8.80   21.30
 -12  -2   3   14.60    1.40
 -12  -2   3   11.90    1.60
  12  -2  -3    9.70    1.30
 -12  -2   3   10.20    1.50
  12  -2  -3   11.90    1.60
 -12  -2   3   10.40    1.30
 -12  -2   3   -1.70    8.30
  12   2  -3   12.80    1.60
  12   2  -3    9.70    1.50
  12   2  -3   12.80    1.80
  12   2  -3   -2.00   17.30
 -12   2   3   11.30    1.50
 -12   2   3   11.50    1.20
 -12   2   3   11.20    1.50
  12   2  -3   11.20    1.10
 -12   2   3    9.90    0.80
 -12   2   3   23.60   18.40
 -10  -2   3  138.29    4.40
  10  -2  -3  226.68   59.49
  10  -2  -3  136.69    4.00
  10  -2  -3  130.49    4.00
  10  -2  -3  143.79    4.10
 -10  -2   3  140.39    4.30
  10  -2  -3  135.79    4.10
  10  -2  -3  143.39    4.40
 -10  -2   3  143.39    4.30
 -10  -2   3  132.89    4.20
 -10  -2   3  118.19   39.70
 -10  -2   3  129.39    3.60
  10   2  -3  133.79    4.30
 -10   2   3  129.09    3.90
  10   2  -3  193.58   53.69
  10   2  -3  139.29    3.70
  10   2  -3  133.99    4.20
 -10   2   3  174.98   34.30
  10   2  -3  135.69    4.20
 -10   2   3  131.99    3.80
 -10   2   3  138.79    4.10
  10   2  -3  139.09    4.40
   8  -2  -3    5.50    0.80
  -8  -2   3    6.00    1.00
   8  -2  -3    5.90    0.90
  -8  -2   3    6.00    1.00
   8  -2  -3    7.60    1.30
  -8  -2   3    6.20   11.30
  -8  -2   3    5.00    1.10
  -8  -2   3    5.90    0.80
   8  -2  -3   -1.20    8.30
   8  -2  -3    6.80    1.00
  -8  -2   3    6.10    1.00
   8  -2  -3    6.80    1.10
   8   2  -3   16.60    7.80
  -8   2   3    6.60    0.90
  -8   2   3    5.30    0.40
  -8   2   3   17.60   11.30
   8   2  -3    8.50    1.20
   8   2  -3    7.20    1.20
  -8   2   3    6.50    1.00
  -8   2   3    6.30    0.90
   8   2  -3    6.50    0.80
   8   2  -3    5.00    0.90
   8   2  -3    6.20    1.00
   6  -2  -3  111.49    3.40
  -6  -2   3  110.69    3.40
   6  -2  -3  112.79    3.00
  -6  -2   3  107.79    3.20
  -6  -2   3  135.29   27.00
  -6  -2   3  109.09    3.30
  -6  -2   3  107.39    2.70
   6  -2  -3  113.49    2.80
   6  -2  -3  102.99    2.90
   6  -2  -3  125.69   24.50
  -6  -2   3  102.59    3.20
  -6   2   3  103.89    3.00
   6   2  -3  145.09   27.30
   6   2  -3  108.89    3.30
   6   2  -3  106.99    2.70
   6   2  -3  108.69    3.20
  -6   2   3  111.49    2.80
   6   2  -3  110.49    3.20
   6   2  -3  106.69    3.30
   6   2  -3  105.19    3.30
  -6   2   3  113.69    2.90
  -6   2   3  107.39    2.80
   4  -2  -3   44.20   16.00
   4  -2  -3   45.80    2.00
  -4  -2   3   43.70    1.80
   4  -2  -3   49.40    1.70
   4  -2  -3   44.90    0.90
   4  -2  -3   44.70    1.30
   4  -2  -3   46.10    1.60
  -4  -2   3   73.79   24.70
  -4  -2   3   46.90    2.00
  -4  -2   3   47.60    1.90
  -4  -2   3   44.30    1.40
  -4  -2   3   50.59    1.90
   4   2  -3   63.99   23.30
   4   2  -3   48.60    1.90
  -4   2   3   49.30    2.00
  -4   2   3   72.19   22.60
   4   2  -3   42.00    1.90
  -4   2   3   44.10    1.30
   4   2  -3   46.50    2.00
   4   2  -3   45.90    1.90
  -4   2   3   42.90    1.50
  -4   2   3   45.90    1.50
  -4   2   3   44.10    1.60
   4   2  -3   46.10    1.90
   2  -2  -3 1118.49   55.99
   2   2  -3 1097.89   65.89
   2   2  -3 1162.38   73.39
  -2   2   3 1178.58   57.49
   0   2   3  868.71   47.30
   0   2  -3  845.12   57.69
   2  -2   3   52.99    1.90
   2  -2   3   81.19   24.90
  -2  -2  -3   55.79    1.70
  -2  -2  -3   54.69    1.70
  -2  -2  -3   57.09    1.70
   2  -2   3   55.09    1.70
  -2  -2  -3   67.39   18.00
   2  -2   3   53.59    2.00
   2  -2   3   55.19    2.00
  -2  -2  -3   53.39    1.50
  -2  -2  -3   53.99    1.70
   2  -2   3   56.99    2.00
  -2   2  -3   57.09    2.00
   2   2   3   55.59    1.80
  -2   2  -3   54.09    2.00
  -2   2  -3   52.89    2.00
   2   2   3   54.29    1.70
   2   2   3   56.99    1.60
  -2   2  -3   76.89   39.50
  -2   2  -3   54.39    2.00
   2   2   3   53.89    1.50
   2   2   3   62.99   12.90
   4  -2   3  248.78    5.20
   4  -2   3  259.07    5.10
  -4  -2  -3  251.07    5.40
  -4  -2  -3  256.67    4.70
   4  -2   3  257.17    5.40
   4  -2   3  285.77   35.30
  -4  -2  -3  262.87   31.00
  -4  -2  -3  248.38    5.10
  -4  -2  -3  264.47    5.20
  -4  -2  -3  251.67    4.90
   4  -2   3  256.07    5.40
   4   2   3  254.87    4.90
   4   2   3  255.87    5.00
  -4   2  -3  256.87    5.40
   4   2   3  259.37    4.80
   4   2   3  254.07    4.90
  -4   2  -3  255.17    5.40
  -4   2  -3  246.38    5.50
   4   2   3  254.67   29.70
  -4   2  -3  262.67    5.30
   4   2   3  256.17    4.90
  -4   2  -3  210.18   32.00
  -6  -2  -3   90.09    2.80
   6  -2   3   81.79   25.60
   6  -2   3   87.89    2.70
  -6  -2  -3   76.99   23.30
  -6  -2  -3   88.69    2.70
   6  -2   3   93.49    2.80
  -6  -2  -3   85.59    2.70
   6  -2   3   90.19    3.00
  -6   2  -3   93.09    2.90
  -6   2  -3   87.49    3.00
   6   2   3   90.69    2.70
   6   2   3   89.19    2.90
  -6   2  -3   92.69    2.80
   6   2   3   88.49    2.70
   6   2   3   89.49    2.30
   6   2   3  111.69   31.70
  -6   2  -3  113.99   37.00
  -6   2  -3   92.19    3.00
  -6   2  -3   90.29    2.80
   6   2   3   91.49    2.80
  -8  -2  -3   22.90    1.50
   8  -2   3   20.80    1.50
  -8  -2  -3   21.10    1.50
   8  -2   3   24.00    1.50
   8  -2   3   27.80   20.60
  -8  -2  -3   24.80    1.60
   8  -2   3   20.00    1.40
  -8  -2  -3   24.30    1.50
  -8  -2  -3   13.60   11.40
   8  -2   3   18.90    1.50
   8   2   3   22.40    1.10
  -8   2  -3   20.70    1.50
   8   2   3   20.80    1.40
   8   2   3   21.80    1.50
  -8   2  -3   22.50    1.60
   8   2   3   24.40    1.50
  -8   2  -3   24.90   18.70
   8   2   3   19.90    1.50
  -8   2  -3   21.40    1.40
   8   2   3   32.60   18.10
  -8   2  -3   22.70    1.60
 -10  -2  -3   71.79    3.00
 -10  -2  -3   52.49   19.80
  10  -2   3   81.29    2.90
 -10  -2  -3   77.29    3.00
  10  -2   3   74.39    3.10
  10  -2   3   75.59    2.90
 -10  -2  -3   76.09    3.10
  10  -2   3   78.29    3.10
 -10  -2  -3   78.29    3.00
  10  -2   3   82.19   30.70
  10   2   3   79.19    2.40
  10   2   3   78.09    3.10
 -10   2  -3   62.19   26.20
 -10   2  -3   69.39    3.00
  10   2   3  122.69   42.80
  10   2   3   72.69    2.90
 -10   2  -3   82.79    3.10
 -10   2  -3   82.99    3.30
 -10   2  -3   76.19    3.10
  10   2   3   80.49    3.00
  10   2   3   77.69    3.10
 -12  -2  -3    9.30    1.50
  12  -2   3   11.40    1.60
  12  -2   3    7.30    1.10
 -12  -2  -3   13.50   15.40
 -12  -2  -3    9.60    1.50
  12  -2   3   30.70   29.40
 -12  -2  -3    9.00    1.40
  12  -2   3    7.60    1.40
 -12  -2  -3   10.10    1.50
  12  -2   3    8.40    1.30
 -12   2  -3   11.60    1.60
  12   2   3    4.60   16.20
  12   2   3    9.20    1.40
 -12   2  -3    9.80    1.40
 -12   2  -3    8.90    1.40
 -12   2  -3    9.20    1.50
  12   2   3    9.00    1.40
  12   2   3    9.20    1.40
  12   2   3    9.70    1.50
 -12   2  -3    1.80    9.10
  12   2   3    8.10    0.80
 -14  -2  -3    1.70    0.90
 -14  -2  -3    0.80    0.70
  14  -2   3    0.20    0.50
 -14  -2  -3    0.60    0.70
  14  -2   3    0.90    0.60
  14  -2   3    0.50    0.60
 -14  -2  -3   -0.10    0.70
 -14  -2  -3    1.10    0.50
  14  -2   3   -1.20   16.90
  14  -2   3   -0.30    0.60
  14   2   3    1.20    0.80
  14   2   3    0.20    0.50
  14   2   3    0.90    0.70
 -14   2  -3    1.30    0.70
  14   2   3    0.40    0.50
 -14   2  -3    1.40    0.80
 -14   2  -3    1.50    0.80
  14   2   3    0.40    0.40
 -14   2  -3    1.70    0.80
  14   2   3  -10.10   18.40
 -14   2  -3    3.80   21.20
  16  -2   3   24.90    1.90
 -16  -2  -3   25.70    2.20
  16  -2   3  128.49   63.79
  16  -2   3   26.20    2.20
 -16  -2  -3   26.00    2.20
 -16  -2  -3   24.90    2.20
  16  -2   3   31.30    2.30
  16  -2   3   27.40    2.30
 -16  -2  -3   27.70    2.30
 -16  -2  -3    7.60   16.30
 -16  -2  -3   22.70    2.10
 -16   2  -3   27.80    2.30
 -16   2  -3   37.90   26.90
  16   2   3   24.60    2.30
 -16   2  -3   32.00    2.60
 -16   2  -3   25.30    2.20
  16   2   3   22.40   22.90
  16   2   3   27.90    2.30
  16   2   3   31.60    2.40
  16   2   3   31.20    2.40
 -16   2  -3   25.60    2.20
 -18  -2  -3   52.79    3.30
 -18  -2  -3   51.79    3.80
 -18  -2  -3   50.89    3.40
  18  -2   3   47.10    3.30
  18  -2   3   54.49   81.89
  18  -2   3   51.99    3.40
 -18  -2  -3   30.50   26.90
  18   2   3   49.00    2.40
  18   2   3   51.89    3.20
 -18   2  -3   45.90    3.10
 -18   2  -3  119.59   53.79
  18   2   3   53.09    3.50
 -18   2  -3   52.19    3.50
 -20  -2  -3   19.70   30.40
 -20  -2  -3   17.80    2.60
  20  -2   3   21.00    2.00
  20  -2   3  -41.00   46.50
 -20  -2  -3   18.30    2.50
  20  -2   3   23.50    3.00
 -20   2  -3   14.30    2.40
 -20   2  -3   18.60   26.80
  20   2   3   19.20    1.60
  20   2   3  -35.90   24.60
  20   2   3   21.10    2.80
 -20   2  -3   20.30    2.60
 -22  -2  -3    7.70    1.70
  22  -2   3    6.80    1.80
  22  -2   3    3.60    1.10
 -22  -2  -3    4.20    1.50
 -22  -2  -3   -1.50   32.10
 -22   2  -3    3.80    1.50
  22   2   3    4.90    1.60
 -22   2  -3    3.60    1.30
 -22   2  -3  -26.30   25.90
  22   2   3   78.59   67.39
  22   2   3    4.50    1.00
 -24  -2  -3  -26.90   34.40
  24   2   3  151.58   86.89
 -24   2  -3   28.70   41.70
  26  -2   3  244.78  110.59
 -26   2  -3  -64.29   58.99
 -28  -2  -3   -1.40    1.20
 -28  -2  -3    1.10    1.40
  28  -2   3   -0.10    1.00
  28  -2   3   -0.50    1.20
  28   2   3   -0.40    1.20
 -28   2  -3    1.50    1.60
 -28   2  -3   -0.30    1.50
  28   2   3   -0.10    0.90
 -30  -2  -3    9.30    2.30
  30  -2   3    1.90    1.30
  30   2   3    6.10    2.10
  30   2   3    1.10    1.20
 -30   2  -3    5.80    1.90
  29  -3  -3    0.00    1.40
 -29  -3   3    0.60    1.20
  29  -3  -3   -0.90    1.10
 -29  -3   3   -0.40    1.50
  29   3  -3    1.60    1.50
  29   3  -3    0.60    1.40
 -29   3   3   -0.30    1.50
 -29   3   3   -2.10    0.70
 -27  -3   3    1.80    1.50
 -27  -3   3    0.50    1.10
  27  -3  -3   -1.00    0.90
  27  -3  -3   -0.60    1.20
  27   3  -3    0.90    1.20
  27   3  -3   -1.60    0.80
 -27   3   3   -1.00    0.50
  25  -3  -3  259.67  122.59
 -25  -3   3   23.30   84.99
 -25   3   3   12.80   78.89
  25   3  -3  106.29   75.89
  23  -3  -3    0.30    1.10
 -23  -3   3    2.00    1.50
 -23  -3   3   13.30   35.70
 -23  -3   3    3.40    1.40
  23  -3  -3    2.50    1.30
  23   3  -3    2.70    1.50
  23   3  -3    5.00    2.00
 -23   3   3    2.00    0.80
  23   3  -3   30.70   73.39
 -23   3   3    2.30    0.80
 -23   3   3   46.20   55.99
 -23   3   3    1.80    1.10
 -21  -3   3  -12.90   28.00
  21   3  -3  -28.50   41.60
 -21   3   3  -24.00   26.20
 -19  -3   3    1.60    1.00
  19  -3  -3    1.10    0.80
  19  -3  -3    1.70    1.00
 -19  -3   3    0.20    0.80
  19  -3  -3  101.39   55.19
  19  -3  -3    1.90    1.20
 -19  -3   3    0.90   18.60
  19   3  -3   25.20   43.00
 -19   3   3    2.50    1.10
 -19   3   3    1.50    1.00
  19   3  -3    1.60    1.20
  19   3  -3    1.50    0.80
 -19   3   3    2.80    1.20
 -19   3   3    0.60    0.60
  19   3  -3    0.00    1.00
  19   3  -3    0.70    0.90
  17  -3  -3   87.89   38.80
 -17  -3   3    1.10    0.70
 -17  -3   3    0.80    0.80
  17  -3  -3    1.00    0.70
  17  -3  -3    2.70    1.10
 -17  -3   3    2.10    0.80
 -17  -3   3    0.80    0.70
  17  -3  -3    0.90    0.80
  17  -3  -3    0.30    0.80
 -17  -3   3    2.30    1.10
  17   3  -3    0.90    0.80
 -17   3   3    0.10    0.70
  17   3  -3   11.00   31.60
 -17   3   3    0.90    0.40
 -17   3   3    1.30    0.90
  17   3  -3    0.40    0.70
  17   3  -3    0.80    0.80
 -17   3   3  -10.40   20.70
 -17   3   3    0.40    0.40
  17   3  -3    1.10    1.00
  17   3  -3    0.30    0.70
 -15  -3   3   16.60    2.20
 -15  -3   3   17.50    1.70
  15  -3  -3   17.80    1.80
  15  -3  -3   18.90    2.40
  15  -3  -3   19.40    2.50
  15  -3  -3   98.99   38.30
 -15  -3   3   19.10    2.30
 -15  -3   3   43.00   27.80
  15  -3  -3   13.70    2.00
 -15   3   3   18.70    1.70
  15   3  -3   18.00    2.40
 -15   3   3   17.40    1.70
  15   3  -3   20.20    2.00
  15   3  -3   18.10    1.70
  15   3  -3   16.80    1.70
  15   3  -3   15.90   25.80
 -15   3   3   17.70    2.20
 -15   3   3    1.30   16.20
 -15   3   3   19.10    1.20
  15   3  -3   17.60    1.80
  13  -3  -3  187.98    5.90
  13  -3  -3  171.78    5.30
  13  -3  -3  175.48    5.20
 -13  -3   3  172.38    4.90
 -13  -3   3  173.38    5.60
  13  -3  -3  176.58    5.40
 -13  -3   3  215.68   64.39
 -13  -3   3  179.98    5.80
  13  -3  -3  179.48    8.10
 -13  -3   3  177.98    5.70
  13  -3  -3  257.27   44.50
 -13  -3   3  168.78    5.50
 -13   3   3  182.38    5.20
 -13   3   3  170.98    5.10
 -13   3   3  234.18   62.49
  13   3  -3  171.18    5.60
  13   3  -3  171.88    5.20
  13   3  -3  179.48    5.10
 -13   3   3  172.98    3.70
  13   3  -3  188.68    5.90
  13   3  -3  210.38   38.10
 -13   3   3  179.98    5.60
  13   3  -3  178.58    5.80
  11  -3  -3  135.59   44.60
 -11  -3   3   82.99    3.50
 -11  -3   3   81.09    3.40
  11  -3  -3   84.89    3.60
 -11  -3   3   74.39    3.40
 -11  -3   3   82.29    3.00
  11  -3  -3   74.19    3.70
  11  -3  -3   78.89    3.40
 -11  -3   3   79.89    3.50
 -11  -3   3  101.19   41.30
  11  -3  -3   82.99    3.10
  11  -3  -3   78.49    3.20
  11   3  -3  136.79   57.09
  11   3  -3   82.89    3.50
  11   3  -3   86.09    3.60
 -11   3   3   93.69   38.50
  11   3  -3   77.29    2.90
  11   3  -3   77.09    3.30
 -11   3   3   81.39    2.00
  11   3  -3   77.79    3.40
 -11   3   3   83.39    3.10
 -11   3   3   81.69    3.30
 -11   3   3   75.79    3.00
  11   3  -3   78.49    3.20
   9  -3  -3    4.80    1.00
  -9  -3   3    7.40   10.30
  -9  -3   3    3.80    0.90
   9  -3  -3    3.80    0.90
   9  -3  -3    6.40    1.20
  -9  -3   3    4.10    0.90
  -9  -3   3    4.00    0.80
   9  -3  -3    5.80   16.20
   9  -3  -3    5.30    1.00
  -9  -3   3    5.10    1.10
  -9  -3   3    6.40    1.10
   9   3  -3    5.70    0.90
   9   3  -3    4.60    0.90
  -9   3   3    4.80    1.00
  -9   3   3   -2.90    8.70
   9   3  -3   -8.50   18.10
   9   3  -3    5.30    1.00
  -9   3   3    4.90    1.00
  -9   3   3    5.70    0.40
  -9   3   3    4.90    0.80
   9   3  -3    4.50    1.00
   9   3  -3    4.90    1.00
  -9   3   3    4.40    0.90
   9   3  -3    4.50    1.00
  -7  -3   3  313.07    7.20
   7  -3  -3  330.67    7.50
  -7  -3   3  340.47    7.50
  -7  -3   3  329.87    7.30
  -7  -3   3  331.57    6.50
   7  -3  -3  317.77   45.20
   7  -3  -3  320.37    6.90
   7  -3  -3  325.07    6.90
  -7   3   3  322.27    6.70
  -7   3   3  331.07    6.20
  -7   3   3  320.67    6.90
   7   3  -3  365.66   49.30
  -7   3   3  330.37    7.40
   7   3  -3  333.17    7.20
   7   3  -3  330.67    7.50
   7   3  -3  323.57    7.30
   7   3  -3  326.47    7.30
  -7   3   3  328.67    5.20
   7   3  -3  319.47    7.20
  -7   3   3  333.47    6.70
  -5  -3   3   71.69    3.20
   5  -3  -3  101.59   35.30
   5  -3  -3   72.19    2.80
  -5  -3   3   68.39    2.20
  -5  -3   3   67.19    3.20
  -5  -3   3   69.09    2.60
   5  -3  -3   64.79    1.60
   5  -3  -3   71.49    2.50
   5  -3  -3   72.59    2.50
  -5  -3   3   68.99    2.70
  -5   3   3   73.89    3.30
   5   3  -3   64.89    2.80
  -5   3   3   74.09    2.30
  -5   3   3   71.39    1.70
   5   3  -3   86.59   31.00
  -5   3   3   67.49    2.40
  -5   3   3   70.29    2.30
  -5   3   3   71.19    1.90
   5   3  -3   66.09    2.70
   5   3  -3   69.79    2.60
  -3  -3   3   12.80    1.40
  -3  -3   3   12.10    1.20
   3  -3  -3   10.90    1.00
  -3  -3   3   10.80    1.30
   3  -3  -3    9.70    1.00
   3  -3  -3   15.00   11.50
   3  -3  -3    9.80    0.70
   3  -3  -3   10.90    0.90
   3  -3  -3   10.30    0.90
  -3  -3   3   10.40    1.10
   3   3  -3   10.50    1.10
   3   3  -3   10.70    1.10
   3   3  -3   13.00    1.10
   3   3  -3    9.20    1.00
   3   3  -3    9.60   10.60
  -3   3   3   10.60    0.90
  -3   3   3   11.50    7.50
   3   3  -3   10.40    1.10
  -3   3   3   11.80    0.80
   3   3  -3   18.40    8.60
   3   3  -3    9.60    1.20
  -3   3   3    9.50    0.80
  -3   3   3    9.70    0.40
  -3   3   3   11.50    1.20
   1  -3  -3  282.97    5.70
   1  -3  -3  280.37    6.10
  -1  -3   3  242.98   38.90
   1  -3  -3  277.87    5.60
   1  -3  -3  261.37   33.40
  -1  -3   3  275.97    6.00
  -1  -3   3  283.57    6.10
   1  -3  -3  280.37    5.40
  -1  -3   3  282.17    6.10
  -1  -3   3  281.47    6.10
  -1  -3   3  278.37    6.10
   1  -3  -3  283.07    5.60
   1  -3  -3  288.17    5.70
   1   3  -3  290.57    6.20
   1   3  -3  280.27    5.80
   1   3  -3  282.17    6.00
  -1   3   3  281.47    6.00
  -1   3   3  260.17   33.20
   1   3  -3  239.58   37.20
   1   3  -3  287.37    6.10
   1   3  -3  281.87    6.20
  -1   3   3  278.17    5.30
   1   3  -3  272.37    6.10
  -1   3   3  281.17    5.30
   1  -3   3    7.60    1.10
  -1  -3  -3    8.60    1.00
  -1  -3  -3    8.50    0.80
  -1  -3  -3    6.00    0.80
   1  -3   3    9.10    1.10
  -1  -3  -3    8.00    0.40
   1  -3   3    8.20    1.10
   1  -3   3    9.40    1.20
  -1  -3  -3    7.30    0.90
  -1  -3  -3    7.60    0.90
   1  -3   3    8.50    1.10
   1  -3   3    7.70    1.10
  -1   3  -3    9.90    1.20
  -1   3  -3    9.80    1.20
   1   3   3    7.70    1.00
  -1   3  -3    8.50    1.10
   1   3   3   14.50   11.20
   1   3   3    9.00    0.80
   1   3   3    7.90    0.70
   1   3   3    4.30    7.40
  -1   3  -3    8.00    1.10
   3  -3   3   19.10   16.30
   3  -3   3    3.40    0.70
  -3  -3  -3    2.40    0.60
   3  -3   3    3.00    0.60
   3  -3   3    3.80    0.80
  -3  -3  -3    3.10    0.60
  -3  -3  -3    2.90    0.60
  -3  -3  -3    3.20    0.60
   3  -3   3    3.10    0.80
   3   3   3   17.60    7.10
   3   3   3    2.80    0.60
   3   3   3    3.40    0.60
  -3   3  -3    2.50    0.70
  -3   3  -3   -4.70    3.30
  -3   3  -3    3.30    0.80
  -3   3  -3    3.90    0.90
   3   3   3    3.60    0.60
  -3   3  -3    2.60    0.70
   3   3   3    3.20    0.60
  -3   3  -3    2.80    0.70
  -5  -3  -3    2.10    5.60
  -5  -3  -3    6.80    0.80
  -5  -3  -3    5.70    0.90
  -5  -3  -3    7.30    0.90
  -5  -3  -3    7.30    1.10
  -5  -3  -3    8.00    1.10
   5  -3   3    8.10    1.10
   5  -3   3   21.80   18.60
   5  -3   3    5.10    0.90
   5  -3   3    7.30    1.10
   5  -3   3    7.40    1.00
   5   3   3    6.50    0.90
   5   3   3   12.90   10.60
  -5   3  -3    6.50    1.00
   5   3   3    7.60    0.90
  -5   3  -3    7.20    1.10
   5   3   3    7.40    1.00
  -5   3  -3    6.70    1.00
  -5   3  -3    8.60    1.40
   5   3   3    8.40    0.90
   5   3   3    6.80    1.00
  -5   3  -3   10.20    1.40
  -7  -3  -3   18.90   13.50
  -7  -3  -3   48.80    2.10
   7  -3   3   50.49    2.40
   7  -3   3   49.80    2.20
  -7  -3  -3   52.49    2.50
  -7  -3  -3   53.39    2.40
  -7  -3  -3   48.40    2.30
  -7  -3  -3   49.30    2.00
   7  -3   3   50.49    2.30
  -7  -3  -3   50.79    2.40
   7  -3   3   50.89    2.50
   7  -3   3   98.19   49.90
  -7   3  -3   49.30    2.40
   7   3   3   50.19    2.20
  -7   3  -3   53.99    2.30
   7   3   3   49.90    2.20
   7   3   3   51.49    2.00
   7   3   3   66.99   29.80
  -7   3  -3   48.80    2.50
   7   3   3   52.29    2.20
  -7   3  -3   78.09   39.50
  -9  -3  -3   34.00    2.00
  -9  -3  -3   31.30    2.00
   9  -3   3   29.20    2.00
   9  -3   3   33.50    2.00
   9  -3   3   31.60    2.00
  -9  -3  -3   17.60   14.30
   9  -3   3   31.70    1.90
   9  -3   3   80.49   40.40
  -9  -3  -3   33.10    1.90
  -9  -3  -3   33.40    2.20
  -9  -3  -3   35.90    2.10
   9   3   3   36.50    2.10
  -9   3  -3   34.10    2.20
   9   3   3   31.70    1.90
  -9   3  -3   40.00   25.50
   9   3   3   37.70   18.30
  -9   3  -3   31.70    1.90
  -9   3  -3   33.50    1.90
   9   3   3   33.40    1.60
   9   3   3   31.00    2.00
  -9   3  -3   31.20    1.90
  -9   3  -3   30.90    2.00
   9   3   3   29.50    1.80
 -11  -3  -3    6.80    1.30
  11  -3   3    6.20    1.30
 -11  -3  -3    4.30    1.00
  11  -3   3    6.00    1.10
  11  -3   3  -17.50   16.60
  11  -3   3    5.80    1.10
 -11  -3  -3    5.50    1.20
  11  -3   3    5.10    1.20
 -11  -3  -3   31.10   14.60
 -11  -3  -3    4.40    1.10
  11   3   3    5.50    1.10
 -11   3  -3   13.40   16.80
  11   3   3    4.90    1.10
 -11   3  -3    4.80    1.10
  11   3   3    4.90    1.10
  11   3   3    5.30    0.90
  11   3   3    6.10    1.20
  11   3   3   27.20   15.90
 -11   3  -3    5.40    1.00
 -11   3  -3    4.50    1.10
 -11   3  -3    4.10    0.90
 -11   3  -3    6.40    1.20
  13  -3   3   -0.60    0.40
  13  -3   3    1.30    0.60
  13  -3   3    1.10    0.70
 -13  -3  -3   14.00   15.50
 -13  -3  -3    0.20    0.50
  13  -3   3    0.40    0.70
  13  -3   3  -31.30   35.00
 -13  -3  -3    0.30    0.70
 -13  -3  -3    0.50    0.60
 -13  -3  -3    0.30    0.70
 -13  -3  -3    0.80    0.60
 -13   3  -3    0.50   12.10
  13   3   3   17.20   19.90
 -13   3  -3    0.30    0.50
  13   3   3    1.10    0.70
 -13   3  -3    0.90    0.70
 -13   3  -3    1.40    0.70
  13   3   3    0.10    0.40
  13   3   3    0.00    0.60
  13   3   3    1.00    0.70
 -13   3  -3    0.50    0.60
  13   3   3    0.40    0.70
 -15  -3  -3   12.60    1.80
 -15  -3  -3   14.10    2.10
  15  -3   3   20.00   35.30
 -15  -3  -3    9.30    1.60
  15  -3   3   15.30    1.90
 -15  -3  -3   13.60    1.90
  15  -3   3   12.90    1.90
  15  -3   3   12.70    2.00
  15  -3   3   13.80    2.20
 -15  -3  -3   24.30   14.60
  15   3   3   13.60    1.30
  15   3   3   14.70    2.00
 -15   3  -3   15.60    2.30
 -15   3  -3   15.20    1.80
 -15   3  -3   -0.60   18.60
  15   3   3   11.00    1.90
  15   3   3   10.30    1.70
 -15   3  -3   14.10    2.10
  15   3   3   14.50    2.00
 -15   3  -3   11.20    1.80
  15   3   3   13.20   25.10
  17  -3   3    0.70    0.70
  17  -3   3    1.50    0.70
 -17  -3  -3    0.40    0.70
 -17  -3  -3    2.10    0.90
 -17  -3  -3    0.20   23.50
 -17  -3  -3   -0.20    0.70
  17  -3   3    0.30    0.80
  17  -3   3    8.40   54.29
  17   3   3    0.00    0.50
 -17   3  -3   -1.20    0.50
  17   3   3    0.20    0.80
 -17   3  -3    0.80    0.80
 -17   3  -3    1.30    0.80
 -17   3  -3   20.10   35.90
  17   3   3    0.00    0.80
 -17   3  -3   -0.20    0.60
  19  -3   3    0.80    0.80
 -19  -3  -3   11.40   33.70
  19  -3   3   -0.30    0.90
 -19  -3  -3    1.20    1.00
  19  -3   3  -45.20   56.99
 -19  -3  -3   -0.90    0.80
 -19   3  -3    0.30    1.00
  19   3   3   -1.20    0.50
 -19   3  -3    0.40    0.60
  19   3   3   31.80   27.70
 -19   3  -3    0.10    0.90
  19   3   3    0.10    0.50
  19   3   3    1.80    1.10
 -19   3  -3   19.60   31.70
 -21  -3  -3  -37.60   28.80
  21  -3   3  -27.00   66.29
 -21   3  -3   23.70   31.80
 -23  -3  -3   17.20   39.00
  25  -3   3   15.70    2.90
 -25  -3  -3   20.20    3.00
  25  -3   3   15.80    2.30
 -25  -3  -3   16.20    2.90
  25  -3   3 -156.98  149.19
 -25   3  -3   18.80    3.10
 -25   3  -3   16.30    2.50
  25   3   3   21.50    3.20
 -25   3  -3   36.40   73.89
  27  -3   3   -0.70    0.90
 -27  -3  -3   -0.80    1.20
 -27  -3  -3    3.30    1.60
  27  -3   3    0.40    1.40
  27   3   3   -1.20    0.70
  27   3   3    1.20    1.40
 -27   3  -3    1.90    1.50
 -27   3  -3    0.70    1.10
  29  -3   3   -0.70    1.40
 -29  -3  -3    1.10    1.50
  29  -3   3   -3.50    1.00
 -29  -3  -3    1.90    1.60
  29   3   3    1.30    1.10
 -29   3  -3    0.00    1.30
  29   3   3    0.60    1.40
 -29   3  -3    2.60    1.30
  28  -4  -3   -0.60    1.30
  28  -4  -3    0.50    1.30
 -28  -4   3   -0.40    1.20
 -28  -4   3    2.00    1.20
  28   4  -3    1.90    1.30
  28   4  -3   -0.60    1.40
 -28   4   3   -0.30    1.40
 -28   4   3    0.60    0.80
 -26  -4   3   76.09   85.29
 -24  -4   3    1.40    1.30
  24  -4  -3  -15.10  175.18
  24  -4  -3   -1.60    0.90
 -24  -4   3    2.10    1.30
 -24  -4   3   -4.40   48.30
 -24   4   3    0.70    1.20
  24   4  -3    0.50    1.10
  24   4  -3  -62.19   84.09
 -24   4   3    1.30    0.60
  24   4  -3    0.40    1.00
 -24   4   3  -32.70   59.29
 -22  -4   3    4.40    1.30
 -22  -4   3    2.10   35.40
  22  -4  -3    6.40    1.70
  22  -4  -3    6.00    1.80
  22  -4  -3  130.49   98.29
 -22  -4   3    3.00    1.30
  22   4  -3   31.40   72.59
 -22   4   3    2.90    1.40
 -22   4   3    5.00    0.90
 -22   4   3    3.60    0.80
  22   4  -3    5.80    1.80
 -22   4   3  -51.19   55.29
 -20  -4   3   -5.80   36.70
 -20   4   3  -20.00   34.40
  20   4  -3  -19.40   33.00
  18  -4  -3   15.60    2.40
  18  -4  -3   22.30    2.20
 -18  -4   3   23.30    2.90
 -18  -4   3   22.80    2.10
  18  -4  -3   23.60    3.10
  18  -4  -3   45.60   54.09
 -18  -4   3   37.90   34.20
  18   4  -3   26.90    2.60
  18   4  -3  -59.49   48.00
  18   4  -3   25.30    2.20
 -18   4   3   23.50    1.30
 -18   4   3   21.80    1.20
  18   4  -3   22.80    2.90
 -18   4   3   24.10    2.40
 -18   4   3   27.80   36.50
  18   4  -3   20.90    2.10
 -18   4   3   27.20    2.30
 -18   4   3   18.60    2.00
 -16  -4   3    1.20    0.90
 -16  -4   3   10.10   20.20
  16  -4  -3    2.70    0.90
  16  -4  -3    3.70    1.30
 -16  -4   3    2.90    1.10
 -16  -4   3    2.40    1.00
  16  -4  -3   41.50   30.90
  16  -4  -3    1.30    0.90
 -16   4   3    2.70    1.10
 -16   4   3    2.40    0.50
  16   4  -3    3.60    1.30
 -16   4   3    2.60    1.00
 -16   4   3    3.90    1.20
  16   4  -3    1.70    0.90
  16   4  -3    2.90    1.10
 -16   4   3    3.90    1.20
 -16   4   3  -21.90   22.30
  16   4  -3    2.10    1.10
  14  -4  -3  276.97   91.29
  14  -4  -3  174.28    5.90
 -14  -4   3  161.48    5.90
 -14  -4   3  164.58    5.10
 -14  -4   3  166.58    5.90
 -14  -4   3  170.78    5.90
  14  -4  -3  168.88    6.10
  14  -4  -3  161.58    5.50
  14  -4  -3  177.98    5.80
 -14  -4   3  172.68   63.89
 -14   4   3  166.78    5.50
 -14   4   3  244.48   79.69
 -14   4   3  164.88    5.20
  14   4  -3  161.88    5.20
  14   4  -3  362.86  114.59
  14   4  -3  177.28    6.00
 -14   4   3  179.68    5.90
 -14   4   3  165.48    5.30
  14   4  -3  160.18    5.40
 -14   4   3  161.28    3.50
  14   4  -3  171.28    6.00
  14   4  -3  153.48    5.70
 -12  -4   3   30.10    2.30
  12  -4  -3   31.70    2.50
  12  -4  -3   28.10    2.20
 -12  -4   3   39.60   27.10
 -12  -4   3   29.00    2.00
 -12  -4   3   30.60    2.30
  12  -4  -3   31.90    2.20
 -12  -4   3   26.50    2.20
  12  -4  -3   28.80    2.10
 -12  -4   3   30.20    2.30
  12   4  -3   35.40   35.80
  12   4  -3   32.10    2.30
 -12   4   3   28.50    2.00
 -12   4   3   28.10    2.20
  12   4  -3   32.30    2.40
 -12   4   3   41.70   22.50
  12   4  -3   28.90    2.30
 -12   4   3   29.70    1.10
 -12   4   3   28.40    1.80
  12   4  -3   30.70    2.40
  12   4  -3   33.10    2.40
 -10  -4   3    1.90    0.70
  10  -4  -3   53.79   22.80
  10  -4  -3    2.20    1.00
 -10  -4   3    3.30    1.10
 -10  -4   3    1.90    0.70
 -10  -4   3    1.90    0.80
 -10  -4   3    2.20    0.80
 -10  -4   3    9.80   14.10
  10  -4  -3    1.70    0.80
  10  -4  -3    1.70    0.80
  10  -4  -3    2.60    0.90
 -10   4   3    4.00    0.90
 -10   4   3    3.00    1.00
 -10   4   3    1.90    0.40
 -10   4   3    9.60   11.40
  10   4  -3   34.60   26.60
 -10   4   3    2.30    0.70
  10   4  -3    3.60    1.20
  10   4  -3    1.50    0.80
  10   4  -3    2.70    0.90
  10   4  -3    4.30    1.10
 -10   4   3    1.60    0.80
  10   4  -3    3.00    0.90
   8  -4  -3  114.09    3.90
  -8  -4   3  105.59    4.00
   8  -4  -3  109.59    3.80
  -8  -4   3  106.59    4.10
  -8  -4   3  160.78   50.89
  -8  -4   3  108.09    3.50
  -8  -4   3  113.09    4.10
  -8  -4   3  111.19    3.90
   8  -4  -3  104.19    4.10
   8   4  -3  106.99    4.10
   8   4  -3  109.09    3.90
  -8   4   3  105.69    3.00
   8   4  -3  111.19    4.20
   8   4  -3  105.59    3.90
  -8   4   3  101.19    3.70
  -8   4   3  161.68   52.19
  -8   4   3  107.69    3.60
  -8   4   3   98.39    3.90
   8   4  -3  200.18   41.30
  -8   4   3  109.49    2.50
   8   4  -3  104.39    3.90
  -8   4   3  109.19    3.60
   6  -4  -3   32.50    1.30
  -6  -4   3   31.70    2.10
  -6  -4   3   35.40    1.90
   6  -4  -3   32.10    2.20
   6  -4  -3   36.70    2.10
  -6  -4   3   37.30    2.30
   6  -4  -3   35.50    2.10
  -6  -4   3   38.40    2.30
  -6  -4   3   35.10    2.00
   6  -4  -3   49.90   26.70
   6   4  -3   35.60    2.30
  -6   4   3   35.30    1.40
   6   4  -3   22.30   20.00
   6   4  -3   31.60    2.10
   6   4  -3   36.70    2.40
   6   4  -3   39.80    2.30
  -6   4   3   34.90    1.40
   6   4  -3   35.90    2.10
  -6   4   3   38.50    2.00
   6   4  -3   78.09   39.00
  -6   4   3   39.00    1.90
  -6   4   3   34.40    2.20
   6   4  -3   39.00    2.30
  -6   4   3   34.60    2.00
  -4  -4   3 1817.32   29.70
   4  -4  -3 1928.01  113.19
   4   4  -3 1929.51  122.59
   2  -4  -3    4.40    0.90
   2  -4  -3    3.80    0.90
  -2  -4   3    4.20    1.00
   2  -4  -3    4.50    0.90
  -2  -4   3    3.10    0.90
   2  -4  -3    3.90    0.90
  -2  -4   3    2.60    0.90
   2  -4  -3    4.60    1.00
  -2  -4   3    3.50    0.90
   2  -4  -3    3.20    0.60
  -2   4   3    3.30    0.70
  -2   4   3    3.00    0.90
   2   4  -3    3.70    0.90
   2   4  -3    4.00    0.80
   2   4  -3    3.40    0.90
   2   4  -3    1.00    8.70
   2   4  -3    2.60    0.90
  -2   4   3    5.50    0.90
   2   4  -3    4.40    1.10
  -2   4   3    3.80    0.70
  -2   4   3   -6.00    6.10
   2   4  -3    5.00    1.10
   0  -4  -3   87.79    3.00
   0  -4   3   80.99    3.20
   0  -4   3   79.99    3.10
   0  -4   3   86.19    3.20
   0  -4  -3   79.69    2.90
   0  -4   3   83.69    3.30
   0  -4  -3   86.99    3.40
   0  -4   3  136.69   47.10
   0  -4  -3   85.59    3.10
   0  -4  -3   78.59    2.70
   0  -4   3   81.19    3.20
   0  -4   3   77.69    3.10
   0   4   3   79.99    2.60
   0   4  -3   90.69   34.80
   0   4  -3   76.69    3.20
   0   4  -3   78.39    3.10
   0   4  -3   74.89    3.00
   0   4  -3   79.39    2.80
   0   4   3   79.39    3.10
   0   4  -3   80.29    3.10
   0   4   3   81.99    2.60
  -2  -4  -3    6.10    1.00
  -2  -4  -3    7.40    1.10
   2  -4   3    5.00    1.10
   2  -4   3    7.20    1.10
  -2  -4  -3    7.80    1.10
   2  -4   3    6.40    1.20
  -2  -4  -3    6.60    0.50
  -2  -4  -3    6.50    1.10
   2  -4   3    7.70   14.80
   2  -4   3    8.00    1.30
   2  -4   3    6.50    1.20
  -2  -4  -3    7.70    1.10
   2  -4   3    6.90    1.20
   2   4   3    8.00    1.20
  -2   4  -3    6.30    1.10
   2   4   3    6.20    0.50
   2   4   3    5.80    1.00
   2   4   3    7.20    1.00
   2   4   3   -2.10    6.60
  -2   4  -3    9.00   12.60
  -2   4  -3    7.90    1.30
  -2   4  -3    7.10    1.10
   2   4   3    7.40    1.00
  -2   4  -3    5.30    1.00
  -4  -4  -3    4.60    0.90
  -4  -4  -3    4.10    0.90
  -4  -4  -3    3.50    0.80
   4  -4   3   22.70   12.20
   4  -4   3    5.60    1.10
  -4  -4  -3    4.30    0.60
  -4  -4  -3    4.60    1.00
  -4  -4  -3    3.90    1.00
   4  -4   3    3.70    0.90
   4  -4   3    3.10    0.90
   4   4   3    4.50    0.80
   4   4   3    4.80    0.90
  -4   4  -3    4.60    0.90
  -4   4  -3    3.40    0.90
  -4   4  -3   14.00   16.40
   4   4   3    5.70    1.00
  -4   4  -3    4.80    1.10
   4   4   3    1.80   10.10
  -4   4  -3    4.60    1.10
   4   4   3    3.60    0.60
  -4   4  -3    2.20    0.80
  -6  -4  -3   12.80    1.10
  -6  -4  -3   16.10    1.50
   6  -4   3   14.40    1.50
   6  -4   3   15.00    1.80
  -6  -4  -3   23.80   17.40
   6  -4   3   12.40    1.60
  -6  -4  -3   12.80    1.60
   6  -4   3   13.80    1.70
  -6  -4  -3   14.00    1.30
   6  -4   3   12.50    1.20
  -6  -4  -3   12.30    1.50
  -6  -4  -3   15.70    1.40
   6  -4   3   31.80   26.40
  -6   4  -3   15.40    1.60
  -6   4  -3   15.90   10.80
  -6   4  -3   11.20    1.50
  -6   4  -3   12.50    1.30
   6   4   3   12.70    1.20
   6   4   3   13.70    1.10
  -6   4  -3   12.90    1.70
   6   4   3   11.50    1.20
   6   4   3   10.30   14.10
   6   4   3   11.00    1.20
  -6   4  -3   15.30    1.90
   8  -4   3   -0.70    0.40
  -8  -4  -3   -0.10    0.40
  -8  -4  -3   -0.10    0.60
   8  -4   3    0.20    0.50
  -8  -4  -3    0.30    0.60
  -8  -4  -3    0.50    0.60
  -8  -4  -3    0.70   10.20
  -8  -4  -3   -0.10    0.40
   8  -4   3    0.50    0.60
  -8  -4  -3    1.80    0.70
   8  -4   3   -8.40   13.70
  -8   4  -3   -0.40    0.40
   8   4   3    0.30    0.50
   8   4   3    0.10    0.40
  -8   4  -3    1.00    0.70
  -8   4  -3    1.50    0.70
   8   4   3    0.50    0.50
  -8   4  -3    0.40    0.50
  -8   4  -3    0.40   14.60
   8   4   3    1.20    0.60
   8   4   3    0.30    0.40
   8   4   3   -8.30    7.20
  -8   4  -3    0.30    0.70
  10  -4   3    9.20    1.40
 -10  -4  -3    8.30    1.50
 -10  -4  -3    8.00    1.40
 -10  -4  -3    7.60    1.20
  10  -4   3    9.00    1.50
  10  -4   3    6.50    1.40
 -10  -4  -3    8.60    1.40
 -10  -4  -3    8.90    1.50
  10  -4   3   62.99   26.90
  10  -4   3    7.40    1.40
 -10  -4  -3    6.00   13.30
  10   4   3    9.70    1.50
 -10   4  -3    8.70    1.40
 -10   4  -3    9.30    1.40
 -10   4  -3    9.50    1.60
 -10   4  -3    4.00   21.00
 -10   4  -3    8.00    1.50
 -10   4  -3    6.80    1.30
 -10   4  -3    9.00    1.30
  10   4   3    7.50    1.30
  10   4   3    7.70    1.30
  10   4   3    6.30    1.00
 -12  -4  -3    7.00    1.50
  12  -4   3    7.00    1.40
  12  -4   3   40.00   49.40
  12  -4   3    9.90    1.80
 -12  -4  -3   10.10    1.70
  12  -4   3    5.70    1.30
 -12  -4  -3    7.10    1.40
  12  -4   3    5.50    1.30
  12   4   3    7.90    1.50
 -12   4  -3    8.00    1.50
  12   4   3    4.70    1.20
 -12   4  -3    5.50    1.10
 -12   4  -3    8.90    1.40
 -12   4  -3    9.00    1.70
  12   4   3   12.10   26.20
  12   4   3    9.10    1.30
 -12   4  -3    8.00    1.40
  14  -4   3    1.40    0.90
 -14  -4  -3    0.80    0.80
 -14  -4  -3    2.90    1.00
 -14  -4  -3    1.20    0.80
  14  -4   3    1.60    1.00
  14  -4   3    2.00    0.90
 -14  -4  -3   10.00   12.70
 -14  -4  -3    1.10    0.90
  14  -4   3    1.70    0.90
 -14  -4  -3    0.90    0.90
  14  -4   3   23.80   44.60
 -14   4  -3    2.40    1.00
 -14   4  -3    2.50    1.20
 -14   4  -3    2.60    0.90
  14   4   3    1.00    0.80
  14   4   3    0.90    0.90
 -14   4  -3    1.30    0.70
  14   4   3    1.10    0.90
 -14   4  -3   -7.20   12.10
  14   4   3    0.70    0.90
  14   4   3    1.10    0.60
  14   4   3   14.90   19.60
  16  -4   3   22.80   46.70
 -16  -4  -3  -15.10   17.50
 -16  -4  -3    1.30    1.10
  16  -4   3    1.70    1.20
 -16  -4  -3    1.10    0.80
 -16  -4  -3    1.00    0.90
  16  -4   3    1.70    0.90
  16   4   3    0.90    0.70
  16   4   3   26.00   23.00
 -16   4  -3    0.80    1.00
  16   4   3    0.40    0.80
  16   4   3    2.00    0.90
 -16   4  -3   -5.70   18.00
 -16   4  -3    1.80    1.10
  18  -4   3  165.38   64.09
 -18  -4  -3   16.50   32.80
  18   4   3  -39.70   27.20
 -20  -4  -3   21.30   27.00
 -20  -4  -3    0.30    1.00
 -20  -4  -3    1.60    1.10
  20  -4   3    2.30    1.30
  20  -4   3    0.20    0.70
 -20   4  -3   29.30   50.59
 -20   4  -3    1.90    0.90
 -20   4  -3    1.40    1.10
  20   4   3    0.30    0.80
  20   4   3    0.90    1.00
  20   4   3    1.00    1.00
  20   4   3  -12.40   45.30
  22  -4   3    2.20    1.40
 -22  -4  -3    3.20    1.50
 -22  -4  -3    5.10   29.40
  22  -4   3   -1.40   86.29
  22  -4   3    3.00    1.20
  22   4   3    4.10    1.60
  22   4   3    1.80    1.00
 -22   4  -3    3.30    1.50
 -22   4  -3   -9.20   46.00
 -22   4  -3    1.50    1.10
 -24   4  -3  -66.99   74.39
 -26  -4  -3    2.00    1.30
  26  -4   3    1.60    1.20
 -26  -4  -3   -1.10    1.20
  26  -4   3   -0.10    1.20
 -26   4  -3   -2.00    0.70
 -26   4  -3   -1.20    1.00
  26   4   3    1.60    1.30
 -28  -4  -3    2.20    1.60
  28  -4   3    1.70    1.20
  28  -4   3    1.60    1.30
 -28  -4  -3    1.90    1.30
 -28   4  -3    5.10    1.90
  28   4   3    1.70    1.50
 -28   4  -3    0.80    1.20
 -27  -5   3    1.30    1.50
 -27  -5   3    0.50    1.10
  27  -5  -3   -1.00    0.90
  27  -5  -3   -2.60    1.20
  27   5  -3    1.00    1.60
  27   5  -3   -0.80    1.10
 -27   5   3   -0.90    1.30
 -27   5   3    0.50    1.20
  25   5  -3  123.09   95.99
 -23  -5   3   20.40   50.59
  23  -5  -3    9.40    2.20
  23  -5  -3   11.90    2.40
 -23  -5   3    9.60    2.30
 -23  -5   3    9.80    2.10
  23   5  -3    8.60    2.20
 -23   5   3    9.20    2.10
  23   5  -3   22.60  121.59
  23   5  -3    7.80    2.10
  21  -5  -3   94.69   95.69
  19  -5  -3    3.70    1.50
 -19  -5   3    5.10    1.60
  19  -5  -3    1.90    1.20
 -19  -5   3    4.30    1.30
 -19  -5   3  -22.80   36.90
  19   5  -3    2.60    1.30
 -19   5   3    3.60    1.30
  19   5  -3    4.60    1.60
 -19   5   3  -47.60   29.30
 -19   5   3    0.20    1.00
  19   5  -3  -73.79   77.59
 -19   5   3    3.40    1.30
 -17  -5   3    1.50    0.90
  17  -5  -3    0.90    1.10
  17  -5  -3    0.30    0.90
 -17  -5   3   -5.50   33.50
  17  -5  -3  -25.70   41.10
 -17  -5   3    2.70    1.40
  17  -5  -3    1.60    1.20
 -17   5   3    0.50    1.10
  17   5  -3    3.60    1.40
 -17   5   3    2.30    1.10
 -17   5   3    1.90    0.40
  17   5  -3    2.60    1.20
 -17   5   3    1.70    1.10
 -17   5   3  -17.60   38.50
 -17   5   3    2.20    0.40
 -17   5   3    3.20    1.20
  17   5  -3   29.70   47.60
  15  -5  -3    2.70    1.20
  15  -5  -3    3.50    1.30
 -15  -5   3    1.40    0.90
 -15  -5   3    3.70    1.30
  15  -5  -3    2.80    1.10
 -15  -5   3  -11.10   32.30
 -15  -5   3    2.50    1.00
  15   5  -3    1.60    1.10
  15   5  -3    3.80    1.30
  15   5  -3   -7.50   42.10
 -15   5   3    1.20   28.50
  15   5  -3    1.10    1.00
 -15   5   3    0.10    0.80
 -15   5   3    2.80    1.00
 -15   5   3    1.70    0.90
 -13  -5   3   21.30    3.00
 -13  -5   3   22.00    2.10
 -13  -5   3   24.20    2.00
 -13  -5   3   46.30   38.30
  13  -5  -3   24.00    2.20
  13  -5  -3   26.20    2.50
 -13  -5   3   25.40    2.40
  13  -5  -3   25.20   36.20
  13  -5  -3   27.30    2.50
 -13   5   3    2.30   24.20
 -13   5   3   24.00    2.00
 -13   5   3   28.20    2.40
  13   5  -3   25.70    2.50
 -13   5   3   29.40    2.30
  13   5  -3   26.50    2.30
 -13   5   3   23.50    1.80
  13   5  -3   24.40    2.30
 -13   5   3   25.20    1.10
  13   5  -3   30.60   53.89
  13   5  -3   26.40    2.40
 -11  -5   3   26.00    2.20
  11  -5  -3   28.20    2.60
 -11  -5   3   26.50    2.40
  11  -5  -3   29.90    2.40
 -11  -5   3   26.40    2.40
  11  -5  -3   26.20    2.10
  11  -5  -3   27.50    2.20
 -11  -5   3   29.00    2.30
  11   5  -3  125.19   53.09
 -11   5   3   28.70    2.10
  11   5  -3   25.40    2.30
 -11   5   3   26.20    2.30
 -11   5   3   30.70    2.30
 -11   5   3   45.60   31.90
  11   5  -3   24.20    2.30
  11   5  -3   28.90    2.30
  11   5  -3   21.80    2.10
  11   5  -3   28.20    2.50
 -11   5   3   26.10    2.30
  11   5  -3   27.90    2.30
 -11   5   3   27.70    1.20
   9  -5  -3  145.49    4.90
   9  -5  -3  134.59    5.20
  -9  -5   3  134.99    5.90
   9  -5  -3  134.79    4.80
  -9  -5   3  143.09    5.20
  -9  -5   3  131.29    4.60
  -9  -5   3  135.69    5.00
  -9  -5   3  138.09    4.40
  -9   5   3  136.79    3.20
   9   5  -3   98.39   52.09
  -9   5   3  139.29    4.40
  -9   5   3  197.48   61.39
   9   5  -3  132.69    4.90
  -9   5   3  131.49    4.50
  -9   5   3  138.29    3.70
   9   5  -3  126.09    4.80
   9   5  -3  131.19    4.80
   9   5  -3  138.39    4.70
   9   5  -3  135.29    5.00
  -9   5   3  133.19    5.70
   9   5  -3  139.09    5.30
  -9   5   3  137.99    4.80
   9   5  -3  317.57   97.59
   7  -5  -3   39.40    2.50
   7  -5  -3   60.69   17.60
   7  -5  -3   40.20    2.50
  -7  -5   3   41.30    2.60
  -7  -5   3   42.30    2.40
  -7  -5   3   42.40    2.60
  -7  -5   3   40.00    2.20
   7  -5  -3   39.10    1.60
   7  -5  -3   37.90    2.70
  -7  -5   3   42.30    2.60
  -7   5   3   39.00    1.50
   7   5  -3   36.30    2.40
   7   5  -3   37.00    2.60
   7   5  -3   45.50    2.50
  -7   5   3   39.60    2.40
  -7   5   3   37.60    2.50
  -7   5   3   63.19   27.50
   7   5  -3   41.00    2.50
  -7   5   3   41.60    2.30
   7   5  -3   35.80    2.40
   7   5  -3   73.19   50.59
   7   5  -3   54.79   29.90
  -7   5   3   42.00    2.20
  -7   5   3   40.90    1.70
   7   5  -3   37.70    2.60
  -5  -5   3   11.50    1.70
   5  -5  -3    9.80    1.60
  -5  -5   3    9.40    1.60
   5  -5  -3   11.80    1.60
   5  -5  -3    9.10    1.40
  -5  -5   3   10.60    1.40
  -5  -5   3   13.00    1.80
   5  -5  -3   47.80   25.40
  -5  -5   3    9.40    1.60
   5  -5  -3    8.60    1.30
   5  -5  -3    9.60    0.90
   5   5  -3    9.10    1.50
   5   5  -3   10.60    1.60
   5   5  -3   12.60    1.70
   5   5  -3  -11.00   12.80
  -5   5   3    9.10    0.90
   5   5  -3   17.10   23.90
  -5   5   3    9.60    1.50
   5   5  -3    9.90    1.40
  -5   5   3   12.20    1.50
  -5   5   3    9.00    0.60
   5   5  -3   10.40    1.80
   5   5  -3    9.00    1.50
   3  -5  -3    5.50    1.10
   3  -5  -3    3.40    0.90
   3  -5  -3    5.30    1.20
  -3  -5   3    6.50    1.20
   3  -5  -3    4.20    1.00
  -3  -5   3    5.20    1.10
   3  -5  -3    4.50    1.00
  -3  -5   3    4.20    1.10
  -3  -5   3    4.80    1.30
   3  -5  -3    4.30    0.80
   3   5  -3   15.90   13.10
   3   5  -3    4.10    0.90
  -3   5   3    5.10    1.00
   3   5  -3    4.50    1.10
   3   5  -3    4.60    1.10
   3   5  -3    8.10   16.80
  -3   5   3    4.10    0.90
   3   5  -3    3.30    0.90
  -3   5   3    4.30    1.10
   3   5  -3    5.00    1.20
  -3   5   3    3.90    0.80
   1  -5  -3   59.59    2.80
   1  -5  -3   54.39    2.70
  -1  -5   3   62.69    3.00
   1  -5  -3   81.79   45.90
  -1  -5   3   61.29    3.10
  -1  -5   3   59.79    3.00
  -1  -5   3   58.29    3.10
   1  -5  -3   61.69    2.60
   1  -5  -3   56.09    2.90
  -1  -5   3   57.39    2.90
   1  -5  -3   57.79    2.70
  -1  -5   3   56.49    2.80
   1  -5  -3   64.09    2.80
  -1   5   3   57.59    2.50
   1   5  -3   58.29    2.90
  -1   5   3   61.19    2.50
  -1   5   3   64.69    3.10
   1   5  -3   60.09    2.50
   1   5  -3   58.39    2.90
   1   5  -3   58.09    3.00
  -1   5   3   61.29    2.60
   1   5  -3   62.69    3.10
   1   5  -3   84.99   38.90
   1  -5   3    2.30    0.90
  -1  -5  -3    4.10    1.00
   1  -5   3    1.70    0.80
   1  -5   3    5.50    1.10
  -1  -5  -3    5.10    1.10
   1  -5   3    4.50    1.20
   1  -5   3    3.60   22.30
  -1  -5  -3    3.30    0.90
  -1  -5  -3    4.50    1.10
   1  -5   3    3.60    1.00
   1  -5   3    3.50    0.90
  -1  -5  -3    3.60    0.90
  -1   5  -3    4.00    1.00
   1   5   3   10.80   11.50
   1   5   3    3.30    0.80
  -1   5  -3    3.40    0.80
  -1   5  -3   -0.10   10.40
   1   5   3    3.10    0.80
   1   5   3    3.70    0.30
   1   5   3    3.90    1.00
  -1   5  -3    4.10    1.10
  -1   5  -3    3.10    0.90
  -1   5  -3    2.70    0.90
   3  -5   3   69.09    3.00
   3  -5   3   67.09    3.20
  -3  -5  -3   63.79    2.90
  -3  -5  -3   62.89    2.90
  -3  -5  -3   63.49    2.90
   3  -5   3  128.19   55.19
  -3  -5  -3   61.39    1.90
   3  -5   3   69.49    3.30
   3   5   3   63.49    2.70
  -3   5  -3   63.49    3.20
   3   5   3   65.09    1.90
  -3   5  -3   68.19   35.60
  -3   5  -3   63.19    3.00
   3   5   3   68.09    3.10
   3   5   3   62.99    2.70
   3   5   3   68.49   31.40
   3   5   3   65.09   30.70
  -3   5  -3   67.49    3.00
   5  -5   3   93.49   36.90
  -5  -5  -3   28.70    2.10
  -5  -5  -3   32.70    2.10
   5  -5   3   28.90    2.20
   5  -5   3   27.40    1.90
   5  -5   3   26.20    2.10
  -5  -5  -3   27.30    1.40
  -5  -5  -3   30.60    2.10
  -5  -5  -3   30.80    2.00
   5  -5   3   30.80    2.20
  -5  -5  -3   28.70    2.00
  -5   5  -3   30.90    2.20
   5   5   3   29.80    1.90
   5   5   3   27.80    1.80
  -5   5  -3   28.90    2.20
  -5   5  -3   36.30   26.10
  -5   5  -3   29.50    2.10
   5   5   3   23.30   19.70
   5   5   3   31.50    1.60
   5   5   3   39.70   23.10
   5   5   3   30.20    1.90
  -5   5  -3   32.40    2.10
   5   5   3   29.50    2.00
  -7  -5  -3    3.80    1.10
   7  -5   3    3.50    1.10
  -7  -5  -3    5.00    0.90
  -7  -5  -3    5.80    1.20
   7  -5   3    1.10   13.20
   7  -5   3    4.80    1.20
  -7  -5  -3    4.10    1.10
   7  -5   3    4.20    1.00
   7  -5   3    5.50    1.10
   7  -5   3    5.50    1.40
  -7  -5  -3    4.20    1.00
  -7  -5  -3    5.60    1.30
  -7   5  -3    3.70    1.00
  -7   5  -3   -9.90   10.20
  -7   5  -3    5.30    1.10
   7   5   3   -7.20   13.60
   7   5   3    4.60    1.10
   7   5   3    4.80    1.10
  -7   5  -3    3.80    1.20
  -7   5  -3    6.40    1.30
   7   5   3    4.70    1.10
   7   5   3    5.40    0.90
   7   5   3    6.50    1.20
  -7   5  -3    4.10    1.20
   7   5   3    6.10   19.80
   9  -5   3   22.40    2.10
   9  -5   3   19.90    2.00
  -9  -5  -3   23.00    1.70
   9  -5   3   24.40    2.20
  -9  -5  -3   21.20    1.90
  -9  -5  -3   24.20    2.10
  -9  -5  -3   12.40   15.00
   9  -5   3   22.30    1.90
  -9  -5  -3   25.50    2.40
  -9  -5  -3   20.60    2.00
   9  -5   3   90.99   39.70
  -9   5  -3   20.90    2.00
  -9   5  -3   20.80    1.80
   9   5   3   23.40    1.80
   9   5   3   23.70    1.80
   9   5   3   46.80   35.50
  -9   5  -3   25.10    2.20
  -9   5  -3   24.40    2.20
  -9   5  -3   18.30    1.80
   9   5   3   24.40    2.00
   9   5   3   20.40    1.70
  -9   5  -3   69.19   45.30
  11  -5   3    1.50    0.90
  11  -5   3   -9.30   26.70
  11  -5   3    1.60    1.00
 -11  -5  -3    3.20    1.10
 -11  -5  -3    2.30    1.10
 -11  -5  -3    1.30    0.70
 -11  -5  -3    2.90    1.10
 -11  -5  -3    1.70    1.00
 -11  -5  -3    6.40   18.40
  11  -5   3    1.40    0.80
  11   5   3    4.20    1.00
  11   5   3    0.90    0.70
  11   5   3    2.10    0.90
 -11   5  -3    2.30    1.00
 -11   5  -3    0.70    0.60
 -11   5  -3   -6.80   20.10
  11   5   3    2.40   18.10
  11   5   3    0.90    0.70
 -11   5  -3    0.60    0.90
 -11   5  -3    1.20    0.60
  11   5   3    1.40    0.80
 -11   5  -3    1.30    0.90
  13  -5   3    1.00    0.90
  13  -5   3   29.20   44.40
  13  -5   3    1.30    0.90
 -13  -5  -3    1.90    0.80
 -13  -5  -3   -0.90   13.90
 -13  -5  -3    0.50    0.90
 -13  -5  -3    2.40    0.90
  13  -5   3    4.00    1.30
  13  -5   3    1.20    0.90
  13   5   3    1.60    0.90
 -13   5  -3    2.40    1.10
 -13   5  -3    1.40    0.80
  13   5   3    4.00   28.30
 -13   5  -3    2.10    0.80
  13   5   3    1.60    0.80
 -13   5  -3   11.00   21.60
 -13   5  -3    0.70    0.70
  13   5   3    0.40    0.80
 -13   5  -3    1.10    0.80
 -13   5  -3    1.40    0.90
  13   5   3    0.10    0.70
 -15  -5  -3   24.20   22.40
  15  -5   3    0.60    1.00
 -15  -5  -3    1.80    0.90
  15  -5   3   -0.90    0.60
 -15  -5  -3    0.20    0.70
  15  -5   3  -24.70   42.40
 -15  -5  -3   -1.00    0.70
 -15   5  -3   14.10   30.10
 -15   5  -3    0.60    0.80
  15   5   3    1.20    0.90
 -15   5  -3    0.20    0.90
 -15   5  -3   -0.10    0.70
  15   5   3    1.40    0.90
  15   5   3    0.40    0.60
 -17  -5  -3   30.10    2.70
  17  -5   3    5.70   62.09
 -17  -5  -3   69.79   74.89
  17  -5   3   27.60    2.80
 -17  -5  -3   30.10    2.90
  17  -5   3   27.00    2.50
 -17   5  -3   26.10    2.10
  17   5   3  102.89   52.79
  17   5   3   27.20    2.20
  17   5   3   25.10    2.50
  17   5   3   28.70    2.60
 -17   5  -3   28.60    2.90
 -17   5  -3  -10.90   33.10
 -17   5  -3   23.50    3.10
  19  -5   3    8.00    1.80
 -19  -5  -3    6.60    1.80
  19  -5   3   53.89   68.69
 -19  -5  -3  -21.50   40.20
  19  -5   3    8.20    2.10
 -19  -5  -3    7.30    1.80
  19   5   3    8.40    1.90
  19   5   3    4.80    1.50
 -19   5  -3    8.50    2.10
 -19   5  -3    5.90    1.30
  19   5   3    5.60    1.50
 -19   5  -3    7.40    1.90
 -19   5  -3  -10.10   55.89
  21  -5   3  179.68  141.69
 -21   5  -3  -17.50   44.80
 -25  -5  -3    0.40    1.20
  25  -5   3   -1.90    1.00
 -25  -5  -3    0.00    1.20
  25  -5   3    1.00    1.20
 -25   5  -3   -1.20    0.80
 -25   5  -3    0.50    1.40
 -25   5  -3    1.40    1.30
  25   5   3    1.40    1.40
 -27  -5  -3    1.50    1.40
  27  -5   3    3.10    1.60
  27  -5   3    3.20    2.10
 -27  -5  -3    2.20    1.70
 -27   5  -3    4.60    2.00
  27   5   3    1.80    1.40
 -27   5  -3    3.10    1.20
 -27   5  -3    5.60    1.90
 -26  -6   3    2.70    1.70
  26  -6  -3    2.50    1.60
 -26  -6   3    1.40    1.30
  26  -6  -3    2.10    1.40
 -26   6   3    0.30    1.30
  26   6  -3    1.30    1.60
 -26   6   3    2.80    1.70
  24  -6  -3    2.70    1.70
 -24  -6   3    1.30    1.20
  24  -6  -3    4.90    1.80
 -24  -6   3    0.70    1.30
  24   6  -3    1.20    1.20
  24   6  -3    3.50    1.60
 -24   6   3    4.70    1.70
 -24   6   3    3.60    1.60
 -22  -6   3   50.49   82.89
 -20  -6   3    0.30    1.20
  20  -6  -3   -1.10    0.80
 -20  -6   3   -0.80    0.90
  20  -6  -3   -0.60    0.90
  20  -6  -3  -17.30  101.99
  20   6  -3    0.00    1.00
 -20   6   3    0.60    1.30
  20   6  -3    2.30    1.20
 -20   6   3   -0.70    1.00
  18  -6  -3   84.39   89.59
 -18  -6   3   16.80   41.70
  18   6  -3  -31.60   65.49
  16  -6  -3   10.70   62.89
 -16   6   3   26.00   62.89
  16   6  -3  140.29   53.09
  14  -6  -3  -18.00   50.59
  14  -6  -3    7.20    1.80
 -14  -6   3    7.60    1.80
  14  -6  -3    5.90    1.50
 -14  -6   3   10.30    1.70
 -14  -6   3    7.10    1.60
 -14   6   3  -17.80   30.80
 -14   6   3    7.00    1.20
 -14   6   3    7.30    0.60
  14   6  -3    4.90    1.50
 -14   6   3    7.30    1.60
  14   6  -3    7.80   46.90
 -14   6   3    6.50    2.20
  14   6  -3    6.00    1.60
 -14   6   3   11.40    2.00
 -12  -6   3   23.50    3.00
  12  -6  -3   32.20    2.90
 -12  -6   3   23.30    2.10
  12  -6  -3   23.20    2.90
  12  -6  -3   20.00    2.00
  12  -6  -3   26.90   54.39
 -12  -6   3   25.80    2.60
  12   6  -3   25.80    2.70
 -12   6   3   23.30    1.20
  12   6  -3   24.60    2.20
  12   6  -3   -6.40   43.60
 -12   6   3   25.20    2.40
  12   6  -3   13.70   25.70
 -12   6   3   21.90    2.00
 -12   6   3   13.40   34.30
 -12   6   3   25.30    1.70
  12   6  -3   21.00    2.90
  12   6  -3   20.90    2.80
 -12   6   3   22.00    2.10
  10  -6  -3   37.20    2.80
 -10  -6   3   40.50    2.60
  10  -6  -3   36.40    2.70
  10  -6  -3   36.40    3.00
 -10  -6   3   35.90    2.50
  10  -6  -3   91.99   29.30
 -10  -6   3   41.80    3.00
  10   6  -3   34.10    2.60
 -10   6   3    0.60   34.50
 -10   6   3   36.80    2.70
  10   6  -3   87.19   40.20
 -10   6   3   36.50    1.80
  10   6  -3   39.10    3.10
  10   6  -3   38.20    2.90
 -10   6   3   38.60    2.60
  10   6  -3   37.00    2.80
 -10   6   3   40.70    1.70
 -10   6   3   38.30    2.40
  10   6  -3   15.50   27.10
  10   6  -3   46.90    2.90
  10   6  -3   33.30    3.20
   8  -6  -3   68.69    3.60
   8  -6  -3   71.49    2.50
  -8  -6   3   72.29    3.90
  -8  -6   3   69.79    3.30
   8  -6  -3   57.39   37.60
   8  -6  -3   80.09    4.10
   8  -6  -3   78.09    3.70
  -8  -6   3   60.59    3.50
  -8  -6   3   75.59    4.00
  -8  -6   3   71.49    3.30
   8   6  -3   78.59    3.90
   8   6  -3  113.49   62.59
   8   6  -3   69.59    3.60
  -8   6   3   72.19    2.20
   8   6  -3   73.99    3.90
  -8   6   3   73.79   42.10
  -8   6   3   71.49    3.40
  -8   6   3   67.29    3.20
   8   6  -3   72.89    3.50
   8   6  -3   71.59    3.70
   8   6  -3   71.19    4.00
  -8   6   3   70.89    2.50
   8   6  -3   93.89   40.40
  -8   6   3   68.09    3.80
   6  -6  -3   27.00   25.30
  -6  -6   3   25.10    2.30
   6   6  -3   -3.90   17.30
   6   6  -3   16.40   21.70
   6   6  -3   23.30    2.10
  -6   6   3   24.60   24.40
   4  -6  -3    2.40    0.80
   4  -6  -3    3.00    1.00
   4  -6  -3    3.30    1.10
   4  -6  -3    2.00    0.80
  -4  -6   3    2.90    1.10
   4  -6  -3    3.50    1.10
  -4  -6   3    1.70    1.10
  -4  -6   3    4.90    1.50
   4  -6  -3    3.70    1.20
  -4  -6   3    3.30    1.20
   4  -6  -3   38.60   20.30
   4   6  -3   -4.70   22.90
   4   6  -3    3.10    1.10
  -4   6   3    3.80    1.00
  -4   6   3    2.90   24.10
  -4   6   3    5.40    1.10
   4   6  -3   -9.30   14.60
   4   6  -3    3.30    1.10
   4   6  -3    3.90    1.30
  -4   6   3    3.40    0.80
   4   6  -3    1.40    0.80
  -2  -6   3    6.60    1.50
  -2  -6   3    4.10    1.20
   2  -6  -3    3.70    0.90
  -2  -6   3    6.00    1.40
   2  -6  -3    7.20    1.40
   2  -6  -3    5.80    1.30
  -2  -6   3    4.80    1.20
   2  -6  -3   -6.40   15.50
   2  -6  -3    5.50    1.30
   2  -6  -3    5.80    1.30
   2  -6  -3    5.70    1.30
   2   6  -3   15.80   21.20
   2   6  -3    3.60    1.20
   2   6  -3    3.60    1.10
  -2   6   3   19.90   22.20
  -2   6   3    6.30    1.20
  -2   6   3    6.60    1.20
   2   6  -3    4.20    1.20
  -2   6   3    5.60    1.10
  -2   6   3    5.50    1.20
   2   6  -3    5.10    1.10
   2   6  -3   14.60   19.40
   0  -6  -3   17.70    1.70
   0  -6  -3   19.30    1.90
   0  -6   3   20.90    2.00
   0  -6   3   19.10    2.30
   0  -6  -3   20.80    1.90
   0  -6   3   20.00    1.80
   0  -6  -3   22.90    2.30
   0  -6  -3   17.10    2.10
   0  -6   3   24.00   26.80
   0  -6   3   26.30    2.20
   0  -6   3   18.60    2.30
   0  -6  -3   20.70    1.70
   0   6  -3   18.60    1.50
   0   6   3   19.30    1.90
   0   6   3   34.20   24.60
   0   6  -3    6.30   17.10
   0   6  -3   22.80    2.00
   0   6   3   19.50    1.60
   0   6   3   19.10    1.70
   0   6  -3   25.90    2.20
   0   6  -3   21.80    2.00
   0   6   3   70.79   34.50
   2  -6   3    8.40    1.60
  -2  -6  -3   12.30    1.80
   2  -6   3   11.40    1.60
   2  -6   3   45.50   22.80
   2  -6   3    9.30    1.80
  -2  -6  -3   11.30    1.60
  -2  -6  -3   12.80    1.80
   2  -6   3   13.10    2.00
   2  -6   3    8.40    1.50
  -2  -6  -3   10.40    1.60
  -2  -6  -3    8.50    1.50
   2   6   3   19.20   21.20
   2   6   3   10.00    0.60
  -2   6  -3  -17.40   16.30
   2   6   3  -16.50   15.40
  -2   6  -3   10.50    1.70
  -2   6  -3   11.20    1.40
   2   6   3   12.90    1.60
   2   6   3   11.10    1.70
   2   6   3   10.00    1.40
  -2   6  -3   12.60    2.00
   4  -6   3   26.10    2.30
   4  -6   3   27.60    2.40
   4  -6   3   24.40    2.20
   4  -6   3   26.80    2.10
  -4  -6  -3   27.00    2.20
  -4  -6  -3   24.90    2.10
   4  -6   3   30.60    2.50
  -4  -6  -3   24.80    2.00
   4  -6   3   48.80   41.10
  -4  -6  -3   24.60    2.10
  -4   6  -3   25.50    2.30
  -4   6  -3   25.50   30.50
   4   6   3   24.80    2.00
   4   6   3   24.30    1.30
   4   6   3   62.89   38.40
  -4   6  -3   25.50    2.10
   4   6   3   19.10   23.00
   4   6   3   25.50    2.10
  -4   6  -3   26.80    2.20
   4   6   3   22.70    1.80
  -4   6  -3   23.00    2.90
   6  -6   3   10.50   35.80
  -6  -6  -3   25.90    2.10
   6  -6   3   28.20    2.40
   6  -6   3   20.90    2.10
   6  -6   3   24.70    2.30
  -6  -6  -3   23.10    2.10
   6  -6   3   22.20    2.60
  -6  -6  -3   29.10    1.60
  -6  -6  -3   28.10    2.30
  -6  -6  -3   23.30    2.10
  -6  -6  -3   22.60    2.10
   6  -6   3   24.70    2.00
   6  -6   3   23.50    1.90
   6   6   3   25.00    1.50
   6   6   3   23.00    1.90
   6   6   3   69.69   30.30
   6   6   3   21.60    1.90
  -6   6  -3   16.70   25.00
   6   6   3   55.39   40.50
  -6   6  -3   17.30    2.30
  -6   6  -3   24.50    2.30
  -6   6  -3   25.20    2.00
   6   6   3   21.80    2.00
   6   6   3   22.30    1.80
   8  -6   3   18.20    2.20
  -8  -6  -3   22.20    2.60
  -8  -6  -3   18.20    1.90
  -8  -6  -3   19.40    2.00
   8  -6   3   19.50    2.40
  -8  -6  -3   21.60    2.00
   8  -6   3   21.30    3.00
   8  -6   3   -9.80   27.30
   8  -6   3   18.00    2.40
  -8  -6  -3   18.60    2.30
  -8  -6  -3   17.10    1.50
  -8   6  -3   20.40    2.60
  -8   6  -3   30.20   33.50
   8   6   3   18.40    1.50
   8   6   3   18.30    1.90
  -8   6  -3   20.60    1.80
   8   6   3   17.30    1.70
   8   6   3   17.00    1.70
   8   6   3   40.50   27.20
  -8   6  -3   22.40    2.10
  -8   6  -3   18.00    1.90
  -8   6  -3   18.00    2.40
   8   6   3   17.60    1.80
  10  -6   3    1.70    0.80
 -10  -6  -3    0.50    0.70
  10  -6   3   -7.70   27.70
  10  -6   3   -0.20    0.80
  10  -6   3   -0.50    0.80
  10  -6   3    0.70    0.70
 -10  -6  -3    0.20    0.70
 -10  -6  -3    0.60    0.70
 -10   6  -3    0.30    0.70
 -10   6  -3    0.00    0.70
  10   6   3    0.70    0.60
 -10   6  -3    0.60    1.00
 -10   6  -3  -17.60   19.40
 -10   6  -3    0.60    0.60
  10   6   3   -5.00   19.10
  10   6   3   -1.00    0.60
 -10   6  -3    0.20    0.50
  10   6   3    1.00    0.80
  10   6   3    1.30    0.90
 -10   6  -3    0.50    0.80
 -12  -6  -3    1.40    1.00
  12  -6   3    1.10    1.10
  12  -6   3    0.20    0.90
 -12  -6  -3   -0.10    0.60
 -12  -6  -3    0.40    0.60
  12  -6   3   55.19   30.90
 -12   6  -3  -34.60   20.80
 -12   6  -3    1.00    1.10
  12   6   3   -0.20    0.60
  12   6   3   -0.30    0.60
  12   6   3    0.50    0.80
 -12   6  -3   -0.20    0.90
 -12   6  -3   -0.10    0.70
  12   6   3    0.60    0.70
 -14  -6  -3    1.50    1.10
 -14  -6  -3    3.20    1.10
  14  -6   3    1.10    1.30
  14  -6   3   17.60   77.49
 -14  -6  -3    3.50    1.40
  14  -6   3    4.70    1.50
  14   6   3    2.60    0.90
 -14   6  -3   -9.40   29.40
  14   6   3    2.00    1.00
 -14   6  -3    3.20    1.30
 -14   6  -3    3.40    1.10
  14   6   3    6.50    1.50
 -14   6  -3    3.30    1.00
  14   6   3   16.80   35.70
 -14   6  -3    1.90    1.30
 -16  -6  -3    0.80    1.00
  16  -6   3   -0.60    0.90
 -16  -6  -3  -16.70   30.30
  16  -6   3  -44.40   65.09
  16  -6   3   -0.30    0.80
 -16   6  -3    0.10    1.00
  16   6   3    0.60    0.80
 -16   6  -3    0.90    0.70
 -16   6  -3   -0.10    0.90
  16   6   3    1.10    0.90
  16   6   3   -6.20   41.20
  16   6   3    0.20    0.80
  18  -6   3   37.70  103.99
 -18   6  -3   74.39   41.30
  20  -6   3    0.50    1.10
  20  -6   3 -141.69   96.09
 -20  -6  -3   -0.10    0.90
 -20  -6  -3    1.10    1.30
  20  -6   3    2.00    1.30
  20   6   3    1.00    1.30
 -20   6  -3    2.00    1.30
 -20   6  -3    0.30    0.70
 -20   6  -3    0.10    1.10
 -20   6  -3  -92.89   55.19
  20   6   3   -0.70    1.10
 -22  -6  -3   -0.50    1.20
  22  -6   3   -0.90    1.00
 -22  -6  -3    0.30    1.30
  22  -6   3    0.70    1.30
 -22   6  -3   -0.10    0.70
 -22   6  -3    0.00    1.10
 -22   6  -3    0.20    1.20
  22   6   3    0.50    1.30
 -24  -6  -3    0.70    1.10
  24  -6   3    1.80    1.50
 -24  -6  -3    1.60    1.30
  24  -6   3    2.10    1.40
  24   6   3   -0.10    1.10
 -24   6  -3    4.40    1.70
 -24   6  -3    0.30    0.80
 -24   6  -3    1.40    1.70
  26  -6   3    1.40    1.40
 -26  -6  -3   -0.20    1.30
  26  -6   3    2.00    1.60
 -26  -6  -3    1.00    1.20
 -26   6  -3   -0.10    1.50
  26   6   3    0.50    1.30
 -26   6  -3    1.70    1.60
  25  -7  -3   -0.40    1.40
 -25  -7   3   -3.10    1.00
  25  -7  -3    2.60    2.00
 -25  -7   3   -0.20    1.30
  25   7  -3   -1.50    1.20
 -25   7   3   -2.00    1.20
 -25   7   3   -1.60    1.50
  23  -7  -3    1.10    1.10
  23  -7  -3    0.00    1.30
 -23  -7   3   -1.50    1.10
 -23  -7   3   -0.30    1.00
 -23   7   3    0.90    1.20
  23   7  -3   -1.40    1.10
 -23   7   3    0.70    1.20
  23   7  -3   -0.20    1.10
 -21  -7   3   -0.60    1.10
 -21  -7   3   -1.90    0.80
  21  -7  -3   -0.60    1.10
  21  -7  -3    0.60    1.20
  21   7  -3    1.00    1.20
 -21   7   3    3.40    1.70
 -21   7   3   -1.00    1.00
  21   7  -3    0.70    1.10
 -19  -7   3   -0.70    1.00
  19  -7  -3    1.60    1.30
  19  -7  -3    2.20    1.50
 -19  -7   3    2.70    1.30
 -19   7   3    3.40    1.60
 -19   7   3    1.30    1.20
  19   7  -3    1.20    1.30
 -19   7   3    0.00    1.30
  19   7  -3   30.60   85.39
  19   7  -3    2.70    1.50
  17  -7  -3   52.29   70.29
 -17   7   3  -78.59   72.19
  17   7  -3   90.29   56.09
  15   7  -3  -11.70   41.60
 -15   7   3  -13.10   86.49
  13  -7  -3   59.89   44.20
 -13   7   3  -59.19   35.20
  13   7  -3  -17.30   46.90
  11  -7  -3  -30.30   45.80
 -11  -7   3    8.20    1.60
  11  -7  -3    9.60    2.00
 -11  -7   3    9.90    1.80
 -11  -7   3   11.50    2.20
  11  -7  -3    9.40    2.00
 -11   7   3   11.10    1.00
  11   7  -3   54.39   54.69
  11   7  -3   37.50   30.40
  11   7  -3    9.90    2.10
  11   7  -3    6.20    1.70
 -11   7   3   10.10    1.00
  11   7  -3   11.40    1.80
 -11   7   3    9.60    1.70
 -11   7   3   11.30    1.90
   9  -7  -3   37.30   47.50
  -9  -7   3    4.60    1.30
  -9  -7   3    4.70    1.50
   9  -7  -3    4.10    1.40
   9  -7  -3    3.90    1.40
   9  -7  -3    2.70    1.00
  -9   7   3    4.30    0.80
   9   7  -3    4.20    1.40
  -9   7   3    6.40   29.90
  -9   7   3    3.50    0.60
   9   7  -3   22.30   29.30
   9   7  -3    2.20    1.30
   9   7  -3  -40.90   31.50
  -9   7   3    5.20    1.40
  -9   7   3    3.00    1.20
   9   7  -3    2.90    1.00
   7  -7  -3    5.80    1.50
  -7  -7   3    5.20    1.30
   7  -7  -3    4.90    1.40
  -7  -7   3    8.00    1.70
   7  -7  -3    5.70    1.40
   7  -7  -3  -35.80   38.70
  -7  -7   3    7.30    1.80
   7   7  -3  -75.59   46.80
  -7   7   3    5.70    1.30
   7   7  -3    7.30    1.70
   7   7  -3  -19.50   32.70
   7   7  -3    7.00    1.80
  -7   7   3   28.60   38.30
   7   7  -3    5.50    1.50
   5   7  -3   30.60   35.70
   5   7  -3   11.00   34.10
  -5   7   3   16.30   35.00
  -3   7   3  -38.50   30.90
   3   7  -3  -11.60   23.80
   3   7  -3   -7.40   21.00
  -1  -7   3    6.90    1.60
   1  -7  -3    6.10    1.50
  -1  -7   3    5.70    1.50
  -1  -7   3    6.60    1.50
   1  -7  -3    5.50    1.30
  -1  -7   3    6.50    1.60
   1  -7  -3    4.50    1.30
   1  -7  -3    5.80    1.40
   1  -7  -3    7.50    1.70
   1  -7  -3    6.50    1.20
   1   7  -3    5.90    1.60
   1   7  -3  -18.70   19.70
  -1   7   3  -43.50   36.70
  -1   7   3    9.20    1.40
   1   7  -3    5.10    1.40
   1   7  -3   22.60   31.90
   1   7  -3    6.30    1.10
   1   7  -3    5.60    1.50
  -1   7   3    4.00    1.20
  -1   7   3    5.50    1.30
  -1  -7  -3    9.20    1.80
  -1  -7  -3   11.20    1.80
   1  -7   3   12.40    2.00
   1  -7   3   12.00    2.00
   1  -7   3   34.50   36.10
  -1  -7  -3   10.00    1.80
   1  -7   3    6.30    1.60
  -1  -7  -3    8.20    1.50
   1  -7   3    8.80    1.80
  -1  -7  -3   12.60    2.10
  -1  -7  -3    6.40    1.60
  -1   7  -3    8.30    1.80
  -1   7  -3   -6.00   17.40
   1   7   3    5.90    1.40
   1   7   3  -14.00   40.40
   1   7   3  -19.10   15.00
   1   7   3    9.90    1.50
  -1   7  -3    9.80    1.30
  -1   7  -3    8.90    1.60
  -1   7  -3   10.30    1.90
   1   7   3   12.50    1.80
  -3  -7  -3    9.40    1.70
  -3  -7  -3    8.90    1.90
   3  -7   3    7.40    1.70
   3  -7   3    8.50    1.80
   3  -7   3  -25.70   25.80
  -3   7  -3    1.40   25.10
  -3   7  -3    6.80    1.50
   3   7   3  -11.40   17.10
   3   7   3    8.30    1.70
   3   7   3  -44.30   30.70
  -5  -7  -3    1.40    0.90
   5  -7   3    0.50    0.90
   5  -7   3   -0.50    0.90
  -5  -7  -3    0.40    0.80
   5  -7   3  -45.90   35.10
   5  -7   3    1.10    0.90
  -5  -7  -3    0.90    0.80
   5  -7   3   -0.50    0.50
   5  -7   3    1.80    1.10
  -5  -7  -3    0.90    0.90
  -5   7  -3    0.50    0.90
   5   7   3    9.60   43.70
   5   7   3   -0.10    0.60
   5   7   3    0.30    0.40
   5   7   3   47.70   22.10
  -5   7  -3    0.60    0.70
   5   7   3    0.90    0.80
  -5   7  -3    0.50    0.70
  -5   7  -3  -34.20   23.60
   5   7   3    0.60    0.70
  -7  -7  -3    2.40    1.10
   7  -7   3    3.20    1.30
   7  -7   3    3.70    1.30
   7  -7   3    1.60    0.80
   7  -7   3   74.99   51.29
   7  -7   3    1.80    1.20
  -7  -7  -3    2.50    1.10
  -7  -7  -3    3.00    1.30
   7  -7   3    3.30    1.40
   7   7   3    1.50    1.00
   7   7   3    9.90   36.30
   7   7   3    2.80    0.90
  -7   7  -3  -18.60   24.10
  -7   7  -3    2.20    1.00
   7   7   3   -5.70   26.90
  -7   7  -3    6.50    1.70
   7   7   3    2.00    1.00
   7   7   3    2.80    0.80
  -9  -7  -3    7.00    1.30
  -9  -7  -3    9.20    1.80
   9  -7   3    9.10    2.00
  -9  -7  -3   10.00    2.00
   9  -7   3  -24.20   54.09
   9  -7   3    8.90    1.90
  -9  -7  -3    9.00    1.80
   9  -7   3    9.20    1.90
   9   7   3    6.60    1.40
  -9   7  -3   15.90   36.80
   9   7   3   -3.70   59.59
   9   7   3    8.90    1.90
   9   7   3    7.80    1.60
   9   7   3    9.70    1.40
  -9   7  -3    8.80    1.50
   9   7   3   72.79   35.80
  -9   7  -3    6.50    1.70
  -9   7  -3    9.90    1.70
  11  -7   3   38.90   36.70
 -11  -7  -3    5.40    1.60
  11  -7   3    6.20    1.70
 -11  -7  -3    6.40    1.30
 -11  -7  -3    5.10    1.50
  11  -7   3    6.60    1.70
 -11   7  -3    6.90    1.40
 -11   7  -3    6.80    1.80
  11   7   3    5.90    1.50
  11   7   3    3.60    1.40
 -11   7  -3   -9.30   28.90
  11   7   3  -19.50   24.70
 -11   7  -3    6.90    1.40
  11   7   3    6.10    1.60
  11   7   3    7.10    1.70
  11   7   3  -16.00   58.19
 -11   7  -3    3.80    1.50
  13  -7   3    2.60    1.30
 -13  -7  -3    0.60    1.00
  13  -7   3   11.20   36.80
 -13  -7  -3    3.20    1.40
  13  -7   3    3.30    1.40
  13   7   3   96.49   47.00
 -13   7  -3    3.20    1.40
 -13   7  -3    2.70    1.10
  13   7   3    3.20    1.30
  13   7   3    2.20    1.00
  13   7   3    2.90    1.10
  13   7   3   -2.40   61.49
 -13   7  -3    1.00    0.80
 -13   7  -3   -5.50   47.90
 -13   7  -3    2.50    1.30
  15  -7   3   23.60   61.19
 -15   7  -3   23.80   35.30
 -17  -7  -3   -0.70    0.90
 -17  -7  -3    0.00    1.00
  17  -7   3   -0.60    0.90
  17  -7   3  -23.40   86.39
  17  -7   3   -0.20    1.10
 -17   7  -3    1.20    1.30
 -17   7  -3   -0.70    0.50
  17   7   3    1.20    1.00
 -17   7  -3    0.40    1.30
  17   7   3    0.20    0.90
  19  -7   3    0.80    1.30
  19  -7   3    2.30    1.60
 -19  -7  -3    4.40    1.60
 -19  -7  -3    2.30    1.40
  19   7   3    1.50    1.20
 -19   7  -3    2.80    1.60
 -19   7  -3    2.10    1.00
 -19   7  -3    1.70    1.40
  21  -7   3    2.50    1.60
  21  -7   3    2.20    1.30
 -21  -7  -3    1.80    1.40
 -21  -7  -3    3.40    1.60
 -21   7  -3    2.90    1.70
 -21   7  -3    1.90    1.00
 -21   7  -3    2.10    1.60
  21   7   3    4.40    1.60
 -23  -7  -3    2.60    1.50
  23  -7   3    2.30    1.50
 -23  -7  -3    0.60    1.30
  23  -7   3    0.70    1.30
 -23   7  -3   -0.60    1.40
 -23   7  -3   -2.10    0.90
  23   7   3    0.20    1.10
 -23   7  -3    2.00    1.60
  22  -8  -3   -0.10    1.20
 -22  -8   3    1.30    1.50
 -22  -8   3    0.40    1.10
  22  -8  -3   -0.80    1.10
  22   8  -3   -1.00    1.10
 -22   8   3   -2.70    1.20
 -22   8   3   -0.70    1.20
  22   8  -3   -1.30    1.10
  20  -8  -3    1.70    1.40
 -20  -8   3    1.20    1.30
  20  -8  -3    0.30    1.30
 -20  -8   3    0.80    1.40
 -20   8   3   -0.60    1.10
  20   8  -3    4.50    1.60
  20   8  -3    1.80    1.30
 -20   8   3    0.10    1.50
  18  -8  -3    0.60    1.20
  18  -8  -3   -1.80    1.00
 -18  -8   3   -0.30    1.00
 -18  -8   3    1.20    1.40
 -18   8   3    1.50    1.60
  18   8  -3    1.20    1.40
 -18   8   3    0.30    1.30
  18   8  -3    0.70    1.30
  16  -8  -3   -1.10    0.80
 -16  -8   3   -0.90    0.70
  16  -8  -3   -1.10    1.00
 -16  -8   3    1.70    1.20
  16   8  -3    0.40    1.10
 -16   8   3    2.00    1.10
  16   8  -3   -0.10    1.10
 -16   8   3   -0.20    0.90
  16   8  -3  -17.50  105.39
  14  -8  -3    4.40    1.80
  14  -8  -3  -51.49  128.79
  14  -8  -3    3.40    1.60
 -14  -8   3    2.90    1.20
 -14  -8   3    2.20    1.40
  14   8  -3  -90.99   80.59
  14   8  -3    2.90    1.50
 -14   8   3    2.90    1.40
 -14   8   3    2.00    0.80
  14   8  -3  -22.90   87.89
 -14   8   3   49.50  105.09
  14   8  -3    1.60    1.10
  12  -8  -3    2.60    1.60
  12  -8  -3   -1.20    0.90
 -12  -8   3   -1.00    1.10
 -12  -8   3    0.50    1.00
  12   8  -3  190.68  104.49
  12   8  -3    0.20    0.70
 -12   8   3   -0.50    0.80
 -12   8   3   -0.10    1.00
 -12   8   3    0.30    0.40
  12   8  -3   -3.80   61.29
  12   8  -3   -0.40    1.00
  10  -8  -3   -1.00    0.90
 -10  -8   3    2.80    1.20
  10  -8  -3    0.30    1.10
 -10  -8   3    0.80    1.10
  10  -8  -3    0.00    0.90
  10  -8  -3    1.80    1.30
  10  -8  -3  -27.00   79.49
  10   8  -3    1.40    0.80
  10   8  -3  101.39   55.19
  10   8  -3    0.70    1.20
  10   8  -3    2.60    1.30
 -10   8   3  -14.50   48.70
 -10   8   3    0.20    0.20
 -10   8   3    1.30    1.00
  10   8  -3  109.79   53.79
 -10   8   3    1.90    1.10
  -8  -8   3   31.80    3.10
   8  -8  -3   23.70    1.80
   8  -8  -3   27.90    2.80
   8  -8  -3   29.70    2.90
  -8  -8   3   26.80    2.50
   8  -8  -3   26.30   76.29
   8  -8  -3   33.40    3.30
   8  -8  -3   26.80    2.60
   8   8  -3   53.19   64.89
   8   8  -3   30.10    3.10
   8   8  -3   80.39   56.09
   8   8  -3   30.50    2.90
  -8   8   3  107.69   61.69
  -8   8   3   31.30    2.50
   8   8  -3   28.90    2.30
   6  -8  -3  113.09   48.20
   6   8  -3   49.70   41.10
   6   8  -3  -23.30   54.09
   4  -8  -3    4.90    1.40
  -4  -8   3    2.30    1.20
   4  -8  -3    4.80    1.50
  -4  -8   3    6.50    1.70
   4  -8  -3    4.90    1.60
   4  -8  -3    1.90    0.80
   4  -8  -3    5.80    1.60
   4   8  -3    4.80    1.60
  -4   8   3    4.10    1.30
   4   8  -3   -5.30   31.30
   4   8  -3    4.90    1.70
   4   8  -3  -45.80   36.90
  -4   8   3    3.80    1.20
   2  -8  -3    0.90    1.10
   2  -8  -3    1.50    1.20
  -2  -8   3    1.20    1.20
   2  -8  -3    2.60    1.10
  -2  -8   3    1.60    1.30
   2  -8  -3    1.20    1.00
   2  -8  -3    2.00    0.80
   2   8  -3  -14.30   41.60
   2   8  -3    1.00    1.10
   2   8  -3    1.10    1.00
   2   8  -3    0.90    0.60
  -2   8   3    0.90    0.90
  -2   8   3    0.00    0.80
   0   8   3   33.00   30.10
   0   8  -3   -7.40   43.60
   2  -8   3    0.70    1.10
  -2  -8  -3   -0.20    0.80
  -2  -8  -3    1.00    1.00
   2  -8   3    1.40    1.10
   2  -8   3    0.20    1.00
  -2  -8  -3    1.40    1.30
   2  -8   3    0.80    1.00
  -2  -8  -3    0.90    1.10
  -2   8  -3    1.40    0.70
  -2   8  -3  -40.00   33.70
  -2   8  -3    0.20    1.00
  -2   8  -3    1.00    0.70
   2   8   3  -37.90   28.20
   2   8   3    1.00    0.90
   2   8   3  -87.09   49.99
   2   8   3   -1.00    0.70
  -4  -8  -3   -0.40    0.90
  -4  -8  -3    0.40    0.90
   4  -8   3    0.60    0.90
   4  -8   3    1.10    1.20
  -4  -8  -3    0.10    0.90
   4  -8   3    0.20    0.80
   4  -8   3    1.60    1.10
   4  -8   3   11.10   67.09
   4   8   3    1.10    0.90
  -4   8  -3    0.30    0.60
  -4   8  -3  -16.90   38.80
  -4   8  -3   -0.40    0.70
  -4   8  -3    0.00    1.10
   4   8   3    1.60    0.90
  -6  -8  -3    4.30    1.40
  -6  -8  -3    2.60    1.30
   6  -8   3    0.60    0.90
   6  -8   3  -58.49   64.19
   6  -8   3    2.20    1.40
   6  -8   3    3.80    1.40
   6  -8   3    3.30    1.40
  -6  -8  -3    2.70    1.20
  -6   8  -3    3.90    1.60
  -6   8  -3    3.60    1.20
   6   8   3    3.50    1.20
   6   8   3  -20.00   66.49
  -6   8  -3    2.40    0.80
   6   8   3   25.40   31.30
   8  -8   3    2.80    1.40
  -8  -8  -3    0.70    1.00
  -8  -8  -3    1.80    1.20
   8  -8   3    1.50    1.10
   8  -8   3  127.49   85.09
   8  -8   3    2.90    1.40
  -8  -8  -3    1.00    0.90
   8   8   3   -0.20    1.00
  -8   8  -3    0.90    0.90
  -8   8  -3    0.20    0.70
  -8   8  -3    1.40    1.10
   8   8   3    0.50    0.60
   8   8   3 -104.49   63.09
   8   8   3    0.50    0.80
 -10   8  -3   83.19   60.79
  10   8   3  -98.99   73.89
 -12  -8  -3   -0.30    0.70
  12  -8   3   -0.40    1.00
  12  -8   3   46.30  123.59
 -12  -8  -3    0.90    0.70
 -12  -8  -3    1.70    1.30
  12   8   3 -111.59   70.59
  12   8   3    0.50    0.80
  12   8   3   -1.00    0.80
 -12   8  -3   -1.10    0.80
 -12   8  -3   -1.00    0.90
 -12   8  -3    0.50    0.70
  14   8   3 -154.68  139.09
 -14   8  -3  -28.10   70.49
 -16  -8  -3    0.70    1.20
  16  -8   3    0.40    1.10
  16  -8   3    2.70    1.70
 -16  -8  -3   -0.10    1.00
 -16   8  -3    0.60    0.80
  16   8   3   -0.50    1.00
 -16   8  -3   -0.50    1.00
 -16   8  -3    0.70    2.00
  18  -8   3    0.20    1.20
 -18  -8  -3   -0.70    1.30
  18  -8   3    2.10    1.50
 -18  -8  -3   -0.10    1.30
 -18   8  -3    2.70    1.50
  18   8   3    0.80    1.00
 -18   8  -3   -0.50    0.80
 -18   8  -3    1.80    1.50
 -20  -8  -3    0.30    1.10
 -20  -8  -3    0.40    1.30
  20  -8   3    0.20    1.30
  20  -8   3   -0.10    1.30
 -20   8  -3   -0.70    0.70
 -20   8  -3   -0.50    1.20
 -20   8  -3   -3.20    1.00
  20   8   3    3.20    1.20
 -22  -8  -3   -0.60    1.30
  22  -8   3   -0.80    1.40
  22  -8   3   -0.50    1.50
 -22  -8  -3    0.60    1.30
 -22   8  -3    1.20    1.80
 -22   8  -3   -1.30    1.10
 -22   8  -3    1.20    1.40
  22   8   3    0.10    1.40
 -19  -9   3   -1.40    1.00
  19  -9  -3    0.60    1.60
 -19  -9   3    4.80    1.80
  19  -9  -3   -0.70    1.20
  19   9  -3    1.20    1.10
  19   9  -3   -0.50    1.30
 -19   9   3   -0.10    1.20
 -17  -9   3    1.60    1.40
  17  -9  -3    1.80    1.40
 -17  -9   3    0.30    1.20
  17  -9  -3    1.30    1.50
 -17   9   3   -0.90    1.20
  17   9  -3    0.50    1.20
  17   9  -3   -0.40    1.30
  15  -9  -3    0.10    1.20
 -15  -9   3   -0.60    1.10
  15  -9  -3    0.80    1.30
 -15  -9   3    1.70    1.40
  15  -9  -3    3.00    1.50
  15   9  -3   -0.10    1.00
  15   9  -3    0.40    1.20
  13  -9  -3    1.60    1.40
  13  -9  -3    1.80    1.20
 -13  -9   3   -1.30    1.10
 -13  -9   3   -1.40    1.00
  13  -9  -3   -1.00    1.30
  13   9  -3    0.30    1.10
 -13   9   3    0.30    1.10
  13   9  -3    0.20    0.90
  11  -9  -3    5.70    1.80
  11  -9  -3    8.00    2.10
  11  -9  -3    5.40    1.90
 -11  -9   3    5.80    1.90
 -11  -9   3    7.00    1.70
  11   9  -3 -165.38  175.98
  11   9  -3    8.10    2.00
 -11   9   3    7.40    1.80
  -9  -9   3    4.40    1.50
  -9  -9   3    5.60    1.90
   9  -9  -3    3.90    1.60
   9  -9  -3    4.90    1.70
   9  -9  -3    8.40    2.50
  -9   9   3    4.80    1.80
  -9   9   3    7.90    1.80
   9   9  -3    9.40    2.10
   9   9  -3    7.60    1.60
   9   9  -3   17.10  108.39
   9   9  -3   73.49   81.39
   9   9  -3    5.80    2.00
  -9   9   3  -54.59   89.79
  -7  -9   3   11.00    2.20
   7  -9  -3    6.30    1.30
  -7  -9   3    9.60    2.20
   7  -9  -3    8.40    2.00
  -7  -9   3    7.50    1.90
   7  -9  -3    9.90    2.40
   7  -9  -3    7.80    2.00
   7   9  -3   72.89   59.99
  -7   9   3    8.40    1.70
  -7   9   3  -18.30   60.19
   7   9  -3 -191.08  138.29
  -7   9   3    9.20    1.90
   7   9  -3   11.50    2.90
   7   9  -3    6.80    1.40
  -5   9   3  -29.30   64.09
  -3   9   3  -42.90   79.39
   3   9  -3 -111.09   65.29
   1  -9  -3    2.30    1.30
   1  -9  -3   -0.40    1.40
  -1  -9   3   -0.90    1.00
   1  -9  -3   -1.30    1.10
  -1  -9   3   -1.20    1.00
   1  -9  -3    0.70    1.20
   1   9  -3    0.30    0.90
   1   9  -3  -84.09   62.69
   1   9  -3    0.00    0.60
   1   9  -3    0.50    1.20
  -1   9   3    0.00    1.00
  -1   9   3   -1.00    0.80
   1   9  -3   86.99   42.10
   1  -9   3    0.10    1.20
  -1  -9  -3   -0.10    1.10
   1   9   3    0.90    1.10
  -1   9  -3   -0.50    1.00
  -1   9  -3   -9.80   58.39
   1   9   3   -0.40    0.90
   1   9   3  -67.29   82.79
  -1   9  -3    0.10    0.50
  -1   9  -3   -1.40    0.70
  -1   9  -3  100.19   46.80
  -3  -9  -3    4.90    1.50
   3  -9   3    4.00    1.80
   3  -9   3    1.90    1.50
  -3  -9  -3    3.00    1.60
  -3  -9  -3    2.50    2.00
  -3   9  -3   59.89   57.29
  -3   9  -3    1.70    0.70
  -3   9  -3    2.80    1.60
  -3   9  -3    3.70    1.30
   3   9   3    3.90    1.30
   3   9   3    2.70    1.30
   5  -9   3    0.30    1.20
  -5  -9  -3    1.70    1.20
   5  -9   3    1.80    1.70
  -5  -9  -3    0.40    1.10
   5  -9   3    0.50    1.20
  -5  -9  -3    0.50    1.00
   5  -9   3   37.50   95.79
   5   9   3    0.20    0.90
   5   9   3    1.70    1.20
  -5   9  -3    0.30    0.60
  -5   9  -3    2.40    1.20
  -5   9  -3    0.90    1.20
   5   9   3    6.40   82.59
  -5   9  -3    5.50   92.29
  -7  -9  -3    2.00    1.70
   7  -9   3    6.10    1.90
   7  -9   3    6.00    1.90
  -7  -9  -3    5.60    1.70
  -7  -9  -3    5.50    1.60
   7  -9   3    5.10    1.80
  -7   9  -3 -105.29   63.29
   7   9   3    2.30    1.50
  -7   9  -3    4.80    1.10
   7   9   3    4.30    1.40
  -7   9  -3    3.80    1.30
   9  -9   3   -0.60    0.80
  -9  -9  -3    3.90    1.40
  -9  -9  -3   -0.50    0.80
  -9  -9  -3    1.60    1.30
   9  -9   3   41.30  109.99
   9  -9   3    1.40    1.10
   9  -9   3    0.90    1.20
  -9   9  -3   -0.80    0.50
   9   9   3  -57.19  177.38
  -9   9  -3   -1.10    0.80
  -9   9  -3    0.80    1.10
  -9   9  -3    2.30    1.40
  -9   9  -3 -105.99   68.59
   9   9   3    0.30    0.90
  11  -9   3    1.20    1.30
  11  -9   3   -0.40    1.20
  11  -9   3   -0.10    1.20
 -11  -9  -3   -0.40    1.00
 -11  -9  -3   -0.80    0.90
 -11   9  -3    0.00    0.90
 -11   9  -3   -0.80    0.90
  11   9   3    1.40    1.00
  13  -9   3    2.70    1.40
  13  -9   3    0.20    1.20
  13  -9   3    1.20    1.30
 -13  -9  -3    0.80    1.20
 -13  -9  -3    0.40    1.00
 -13   9  -3    0.30    1.20
  13   9   3   -0.80    1.00
 -13   9  -3   -1.70    0.60
 -15  -9  -3    1.70    1.30
  15  -9   3   -0.50    1.20
  15  -9   3    1.10    1.40
 -15  -9  -3    1.60    1.30
  15  -9   3    1.90    1.40
 -15   9  -3    0.20    1.20
 -15   9  -3   -0.40    0.90
  15   9   3    1.10    1.20
  17  -9   3    0.30    1.30
  17  -9   3    2.50    1.60
 -17  -9  -3   -0.10    1.10
 -17  -9  -3    2.20    1.30
  17  -9   3   -1.70    1.40
  17   9   3    0.80    1.20
 -17   9  -3    1.00    1.50
 -17   9  -3   -1.90    0.80
 -19  -9  -3   -0.10    1.10
  19  -9   3   -0.60    1.40
  19  -9   3   -1.10    1.50
 -19  -9  -3   -0.50    1.00
 -19   9  -3   -0.80    1.10
 -19   9  -3   -0.30    1.50
  19   9   3    0.80    1.20
  16 -10  -3   -2.30    1.20
 -16 -10   3   -0.50    1.20
  16 -10  -3   -0.90    1.20
  16 -10  -3   -2.10    1.20
 -16  10   3   -2.00    1.10
  16  10  -3    0.30    1.20
  16  10  -3    1.80    1.30
  14 -10  -3   -0.60    1.20
  14 -10  -3    3.20    1.60
 -14 -10   3    0.20    1.40
  14 -10  -3   -0.50    1.40
 -14 -10   3    1.50    1.30
  14  10  -3    0.60    1.10
 -14  10   3    2.20    1.30
  14  10  -3   -0.80    0.90
  12 -10  -3    5.90    1.80
  12 -10  -3    1.10    1.50
  12 -10  -3    2.30    1.40
 -12 -10   3    2.20    1.40
 -12 -10   3    0.30    1.40
  12  10  -3    3.60    1.50
  12  10  -3    2.80    1.30
 -12  10   3    5.10    1.70
 -10 -10   3   -1.70    1.00
 -10 -10   3   -2.30    0.90
  10 -10  -3    0.50    1.40
  10 -10  -3   -1.10    1.10
  10 -10  -3    2.50    1.50
 -10  10   3    1.70    1.10
  10  10  -3    1.20    1.20
  10  10  -3    1.00    1.00
   8 -10  -3    2.60    1.20
  -8 -10   3    2.70    1.50
   8 -10  -3    1.20    1.40
  -8 -10   3    0.10    1.10
   8 -10  -3    2.10    1.40
   8  10  -3    2.20    1.50
  -8  10   3    0.40    1.00
   8  10  -3    0.90    1.00
   6 -10  -3    2.40    1.60
  -6 -10   3    0.10    1.10
   6 -10  -3   -0.50    0.90
  -6 -10   3    0.30    1.40
   6 -10  -3   -0.80    1.20
  -6 -10   3   -0.20    1.20
   6  10  -3   -0.20    0.70
  -6  10   3   -0.20    0.90
   6  10  -3    1.50    1.20
   6  10  -3    2.40    1.50
   4 -10  -3   -1.00    1.10
   4 -10  -3    1.90    1.40
  -4 -10   3   -0.70    1.00
   4 -10  -3    2.60    1.40
  -4 -10   3    2.80    1.50
   4  10  -3    1.40    0.80
   4  10  -3    0.70    1.20
   4  10  -3    0.50    1.30
  -4  10   3    0.60    0.90
  -2 -10   3    0.90    1.10
   2 -10  -3    0.40    1.10
  -2 -10   3    1.60    1.30
   2 -10  -3    0.70    1.40
  -2  10   3   -0.10    0.80
   2  10  -3   -0.70    1.00
   2  10  -3    0.80    0.90
   2  10  -3    0.30    1.20
   0 -10  -3    0.50    1.00
   0 -10   3    1.20    1.20
   0 -10  -3    0.90    1.30
   0 -10   3   -0.20    1.10
   0  10  -3   -0.80    1.00
   0  10   3    1.00    1.00
   0  10  -3    1.40    0.70
   0  10  -3   -1.10    1.10
   2 -10   3   -1.00    1.20
   2 -10   3    1.50    1.30
  -2 -10  -3    1.40    1.20
  -2 -10  -3    0.00    1.10
  -2 -10  -3    0.70    1.30
  -2  10  -3    0.40    0.60
  -2  10  -3    0.50    1.30
   2  10   3    1.80    1.20
  -2  10  -3    0.10    0.90
  -4 -10  -3    1.50    1.20
   4 -10   3    2.50    1.70
   4 -10   3    3.90    1.80
   4 -10   3    3.30    1.50
  -4 -10  -3    2.10    1.30
  -4 -10  -3    0.90    1.40
  -4  10  -3    0.80    0.70
   4  10   3    1.30    1.00
  -4  10  -3    1.10    1.40
  -4  10  -3    4.20    1.40
  -4  10  -3    2.00    0.90
  -6 -10  -3    2.10    1.50
  -6 -10  -3    2.20    1.50
   6 -10   3    2.10    1.20
   6 -10   3    3.30    1.50
   6 -10   3    2.60    1.60
  -6 -10  -3    1.90    1.40
   6  10   3    2.80    1.10
  -6  10  -3    0.30    1.20
  -6  10  -3    1.50    0.70
  -6  10  -3    2.40    1.10
  -6  10  -3    3.90    1.60
   8 -10   3    1.20    1.40
   8 -10   3   -1.60    1.10
  -8 -10  -3    2.30    1.30
   8 -10   3    1.10    1.40
  -8 -10  -3   -0.10    1.00
  -8 -10  -3    0.60    1.20
  -8  10  -3    0.60    1.00
  -8  10  -3    0.10    1.00
   8  10   3    1.10    1.10
  10 -10   3    2.10    1.50
  10 -10   3    0.40    1.20
  10 -10   3    0.90    1.20
 -10 -10  -3   -0.90    1.10
 -10 -10  -3   -0.90    1.30
  10  10   3   -1.20    0.80
 -10  10  -3    6.20    2.10
 -10  10  -3   -0.70    0.80
 -10  10  -3   -0.60    0.70
  12 -10   3    1.30    1.40
  12 -10   3    0.90    1.60
 -12 -10  -3   -0.20    1.00
  12 -10   3   -1.40    1.30
 -12 -10  -3   -1.80    1.00
 -12  10  -3    1.00    1.30
 -12  10  -3   -0.10    0.90
 -12  10  -3   -0.60    0.80
  12  10   3   -1.30    1.00
  14 -10   3   -0.10    1.60
  14 -10   3    1.90    1.60
  14 -10   3   -1.00    1.10
 -14 -10  -3   -0.20    1.30
 -14 -10  -3   -0.20    1.30
 -14  10  -3    0.80    1.50
  14  10   3    1.30    1.30
 -14  10  -3   -2.20    1.00
 -14  10  -3   -1.40    1.00
  -9 -11   3    0.00    1.10
  -9 -11   3   -1.00    1.50
   9 -11  -3   -1.00    1.20
   9  11  -3   -1.00    1.30
   9  11  -3   -1.30    1.10
  -9  11   3    0.60    1.30
   7 -11  -3   -0.60    1.30
   7 -11  -3   -0.10    1.20
   7 -11  -3    0.70    1.50
  -7 -11   3    0.20    1.10
  -7 -11   3    0.40    1.30
   7  11  -3   -1.20    0.80
   7  11  -3    0.90    1.30
  -7  11   3    1.20    1.20
   5 -11  -3   -0.30    1.20
  -5 -11   3    0.10    1.30
   5 -11  -3    0.30    1.20
  -5 -11   3   -1.10    1.20
  -5 -11   3   -0.30    1.50
   5 -11  -3    1.90    1.70
   5  11  -3   -1.60    1.20
  -5  11   3   -0.20    1.00
  -3 -11   3   -1.80    1.30
   3 -11  -3   -1.00    1.10
   3 -11  -3    0.30    1.10
  -3 -11   3   -0.80    1.10
  -3 -11   3   -2.40    1.10
   3  11  -3    1.30    1.60
   3  11  -3   -1.50    1.10
  -3  11   3   -0.80    1.30
  -1 -11   3   -2.90    1.00
   1 -11  -3    1.00    1.30
  -1 -11   3   -0.50    1.20
   1 -11  -3    0.50    1.40
   1  11  -3    0.90    1.20
   1  11  -3   -0.80    0.50
   1  11  -3   -0.80    1.20
   1 -11   3   -0.10    1.00
  -1 -11  -3   -1.50    1.10
  -1 -11  -3    0.00    1.10
   1 -11   3   -1.20    1.30
  -1 -11  -3   -0.10    1.10
  -1  11  -3    0.50    1.20
  -1  11  -3    1.40    1.30
   1  11   3    0.20    1.20
  -3 -11  -3   -0.90    1.20
   3 -11   3   -1.80    0.90
  -3 -11  -3   -2.70    0.90
  -3 -11  -3    0.40    1.20
   3 -11   3   -0.10    1.30
  -3  11  -3    0.40    1.30
  -3  11  -3    0.00    1.00
   3  11   3   -0.90    0.90
   5 -11   3    2.40    1.70
  -5 -11  -3    1.50    1.50
   5 -11   3   -1.90    1.10
  -5 -11  -3    1.90    1.40
  -5 -11  -3   -0.10    1.60
  -5  11  -3    3.90    1.90
  -5  11  -3   -0.60    1.00
   5  11   3    2.30    1.10
   7 -11   3    0.20    1.30
  -7 -11  -3   -0.50    1.30
  -7 -11  -3    1.10    1.50
  -7 -11  -3    0.00    1.20
   7 -11   3   -0.60    1.40
   7 -11   3    0.90    1.40
  -7  11  -3    0.80    1.30
  -7  11  -3    0.70    1.50
   7  11   3    0.70    1.10
   9 -11   3    1.20    1.80
  -9 -11  -3   -3.00    1.10
  -9 -11  -3   -0.40    1.30
   9 -11   3   -0.90    1.50
  -9  11  -3   -3.00    1.20
   9  11   3   -0.20    1.20
  -9  11  -3   -1.50    1.10
 -30   0   4   -3.00    1.00
 -30   0   4    0.80    1.20
  30   0  -4    1.60    1.50
  30   0  -4   -1.70    1.00
 -28   0   4    6.30    1.80
 -28   0   4    5.90    1.90
  28   0  -4    4.80    1.90
  28   0  -4    7.40    1.90
  28   0  -4    4.10    1.60
 -26   0   4  -39.00   50.99
  26   0  -4  303.37  131.59
  24   0  -4  130.59   81.99
 -24   0   4   31.90   43.40
  22   0  -4    2.60    1.20
  22   0  -4    3.00    1.30
 -22   0   4    6.30    1.60
 -22   0   4    7.70    1.90
 -22   0   4   -4.90   30.90
 -20   0   4   31.30    2.60
  20   0  -4   31.40    2.80
  20   0  -4   28.10    2.70
 -20   0   4   53.49   39.90
[truncated: 1,269,031 more chars]
