# Supplementary material for: Structural study and Hirshfeld surface analysis of (Z)-4-(2-meth­oxy­benzyl­idene)-3-phenyl­isoxazol-5(4H)-one
Source: Acta Crystallogr E Crystallogr Commun. 2021 Apr 27;77(Pt 5):564–8. doi: 10.1107/S2056989021004308 (PMC8100271; doi:10.1107/S2056989021004308)
Supplement: Supplementary file 2 [file e-77-00564-Isup2.hkl]

#
# h,k,l, Fc-squared, Fo-squared, sigma(Fo-squared), status flag
#
data_I
_shelx_title ' SIR92 run in space group C 2/c'
_shelx_refln_list_code          4
_shelx_F_calc_maximum      420.00
_exptl_crystal_F_000      1168.00
_reflns_d_resolution_high  0.8331

loop_
 _space_group_symop_operation_xyz
 'x, y, z'
 '-x, y, -z+1/2'
 'x+1/2, y+1/2, z'
 '-x+1/2, y+1/2, -z+1/2'
 '-x, -y, -z'
 'x, -y, z-1/2'
 '-x+1/2, -y+1/2, -z'
 'x+1/2, -y+1/2, z-1/2'

_cell_length_a    20.3883
_cell_length_b     7.5925
_cell_length_c    17.9858
_cell_angle_alpha  90.000
_cell_angle_beta   95.791
_cell_angle_gamma  90.000

_shelx_F_squared_multiplier     1.000

loop_
 _refln_index_h
 _refln_index_k
 _refln_index_l
 _refln_F_squared_calc
 _refln_F_squared_meas
 _refln_F_squared_sigma
 _refln_observed_status
   4   0   0      45496.86      40371.66      1003.02 o
   6   0   0        101.49         89.60         4.41 o
   8   0   0       4034.35       4024.79        31.62 o
  10   0   0      11670.59      12244.59        83.40 o
  12   0   0        288.86        425.31        20.42 o
  14   0   0       2402.16       2822.58        98.05 o
  16   0   0         10.49         29.65        11.65 o
  18   0   0        367.95        372.93        68.25 o
  20   0   0        155.63        957.18       658.25 o
  22   0   0        132.79        124.81       122.73 o
  24   0   0          0.39        726.11       589.48 o
   1   1   0         45.23         57.13         1.40 o
   3   1   0       9870.71       9097.71       361.33 o
   5   1   0        395.24        346.19        10.77 o
   7   1   0       5622.95       5387.19        25.49 o
   9   1   0       2321.94       2310.61        27.75 o
  11   1   0       1455.88       1486.20        24.86 o
  13   1   0        625.36        630.87        15.08 o
  15   1   0        290.24        295.63         8.31 o
  17   1   0         39.69         35.41        11.79 o
  19   1   0        130.61        132.62        46.53 o
  21   1   0        171.11        185.73        31.76 o
  23   1   0         27.26         28.46        53.18 o
   0   2   0        163.99        180.11         4.82 o
   2   2   0        619.21        620.29         5.87 o
   4   2   0      28330.13      27047.17       717.14 o
   6   2   0       1573.84       1607.41        34.15 o
   8   2   0        149.72        179.61         8.10 o
  10   2   0          2.71          0.05         3.20 o
  12   2   0        140.73        152.91        10.72 o
  14   2   0        502.78        470.04        18.82 o
  16   2   0         25.62         19.97        18.45 o
  18   2   0         14.30         13.62        10.18 o
  20   2   0         56.90         83.98        81.95 o
  22   2   0        101.82        132.09        72.70 o
   1   3   0       6415.72       6465.33        27.19 o
   3   3   0       4166.58       4335.30        20.54 o
   5   3   0       1204.95       1128.17        30.82 o
   7   3   0        571.56        559.29        16.30 o
   9   3   0        409.28        430.84        10.32 o
  11   3   0        308.06        324.74        11.42 o
  13   3   0        270.27        288.69        17.36 o
  15   3   0         10.25        213.03       177.11 o
  17   3   0         56.45        522.53       398.20 o
  19   3   0         19.68        621.22       328.95 o
  21   3   0         23.56        369.11       366.17 o
   0   4   0       6084.24       5959.69        37.82 o
   2   4   0          4.11         -0.28         4.01 o
   4   4   0       5201.16       5184.97        25.58 o
   6   4   0        887.37        821.99        15.54 o
   8   4   0        336.12        312.76        11.85 o
  10   4   0       1059.73       1121.90        21.63 o
  12   4   0        115.20        138.02        11.30 o
  14   4   0         45.38         44.10         8.00 o
  16   4   0        172.59        156.15        31.77 o
  18   4   0        171.85        168.01        54.33 o
  20   4   0          0.40        707.18       541.30 o
   1   5   0        570.73        617.64         7.82 o
   3   5   0        587.68        564.71         9.59 o
   5   5   0         25.39         35.70        10.05 o
   7   5   0       2177.65       2090.37        31.86 o
   9   5   0         50.22         61.82         6.85 o
  11   5   0          0.78          1.95        12.16 o
  13   5   0        148.98        151.71        17.58 o
  15   5   0          0.71       -239.26       331.43 o
  17   5   0         26.62        912.31       644.88 o
  19   5   0          4.44          3.07        80.55 o
   0   6   0          8.06          0.99         6.76 o
   2   6   0        166.45        176.41        18.66 o
   4   6   0          0.85       -104.38       221.68 o
   6   6   0        218.13        245.53        12.14 o
   8   6   0        165.34        168.67        11.86 o
  10   6   0        334.10        350.92        21.87 o
  12   6   0         68.98       -272.84       417.18 o
  14   6   0        130.13        112.36         9.99 o
  16   6   0          1.66         13.79        49.31 o
  18   6   0         19.84       1568.39       629.49 o
   1   7   0        373.41        347.71        11.96 o
   3   7   0         79.87         93.12        23.13 o
   5   7   0          4.55       -213.61       245.08 o
   7   7   0          3.63          9.18        22.15 o
   9   7   0        435.14        469.81        26.42 o
  11   7   0         69.07         78.54        36.19 o
  13   7   0         24.86         17.92         6.25 o
  15   7   0         17.54       1007.31       757.59 o
   0   8   0         99.14         82.42        21.71 o
   2   8   0         38.17         31.14        25.83 o
   4   8   0          3.46         44.23        32.67 o
   6   8   0        182.81        165.23        49.64 o
   8   8   0        160.24        144.44        41.01 o
  10   8   0         68.14         91.26        93.10 o
   1   9   0         34.12       1221.05      1087.42 o
   3   9   0         18.49         31.93        22.89 o
 -23   1   1          1.65          1.49        56.48 o
 -21   1   1         16.53         14.18        24.16 o
 -19   1   1        111.23        122.79        22.63 o
 -17   1   1         91.92         88.97         8.90 o
 -15   1   1        121.80        135.06        15.79 o
 -13   1   1         75.74         98.35         7.79 o
 -11   1   1       1599.02       1631.76        22.49 o
  -9   1   1        255.32        251.71        10.97 o
  -7   1   1       2354.30       2334.79        17.75 o
  -5   1   1       3806.16       3609.90        17.65 o
  -3   1   1      11789.11      11107.90       400.06 o
  -1   1   1        510.70        415.10         3.04 o
   1   1   1      13653.80      12726.50       316.26 o
   3   1   1       4365.66       4159.65        17.73 o
   5   1   1       2531.51       2382.89        31.66 o
   7   1   1         62.91         65.82         3.20 o
   9   1   1       6571.20       6856.62        85.30 o
  11   1   1          1.42          1.29         4.08 o
  13   1   1        110.38        119.41         7.79 o
  15   1   1        379.11        361.53        15.25 o
  17   1   1        424.47        381.02        23.28 o
  19   1   1        557.58        522.85        67.47 o
  21   1   1         11.71          9.97        58.52 o
  23   1   1        125.28         99.54        89.69 o
 -22   2   1         26.59         30.87       168.89 o
 -20   2   1        120.68        147.78        57.96 o
 -18   2   1         69.92         76.32        29.00 o
 -16   2   1         42.04        346.43       297.98 o
 -14   2   1        262.74        257.41         8.07 o
 -12   2   1       3010.40       3059.39        51.71 o
 -10   2   1       3389.88       3321.44        46.58 o
  -8   2   1       1024.42        980.28        25.42 o
  -6   2   1        947.21        944.20        16.34 o
  -4   2   1      12484.52      12269.29       178.00 o
  -2   2   1     176399.45     161636.98      3760.36 o
   0   2   1       6118.94       5629.30        23.79 o
   2   2   1      32518.77      31218.94       832.33 o
   4   2   1        110.53        118.46         4.33 o
   6   2   1        944.52       1017.88        17.99 o
   8   2   1      12588.57      12724.39        57.06 o
  10   2   1          4.07          1.33         4.45 o
  12   2   1       3729.31       4000.53        65.66 o
  14   2   1         10.99         15.66        11.83 o
  16   2   1        241.04        244.44        18.31 o
  18   2   1         21.59         24.46        26.08 o
  20   2   1        192.25        184.69        58.07 o
  22   2   1        188.70        172.16        81.57 o
 -23   3   1          6.93         28.82       109.54 o
 -21   3   1        131.91        157.16       103.78 o
 -19   3   1         71.17         61.72        10.40 o
 -17   3   1         94.01         96.99        19.63 o
 -15   3   1        477.91        513.71        29.96 o
 -13   3   1         11.13         25.90        73.07 o
 -11   3   1         84.32         89.47         7.53 o
  -9   3   1       1451.75       1443.12        38.47 o
  -7   3   1        955.67        990.47        11.53 o
  -5   3   1          3.72          2.44         2.67 o
  -3   3   1       2331.50       2236.19        16.03 o
  -1   3   1       2154.55       2117.25        23.07 o
   1   3   1       2326.09       2352.66        14.07 o
   3   3   1        441.86        457.02         8.09 o
   5   3   1       8098.55       8129.69        38.99 o
   7   3   1         48.07         58.03         6.85 o
   9   3   1         48.95         49.15         8.64 o
  11   3   1         27.07         17.88         3.83 o
  13   3   1        607.92        624.65        28.51 o
  15   3   1          0.29         -2.18        12.38 o
  17   3   1         16.65         13.02        19.87 o
  19   3   1          0.80        372.29       288.13 o
  21   3   1         20.07         42.83       100.74 o
 -20   4   1         24.16         26.39        70.74 o
 -18   4   1          7.22        301.50       311.71 o
 -16   4   1        299.98        283.41        35.64 o
 -14   4   1       1378.00       1337.71        41.26 o
 -12   4   1        972.99        952.04        20.24 o
 -10   4   1        279.33        267.19        14.03 o
  -8   4   1          3.35          7.20         4.17 o
  -6   4   1       1184.15       1189.72        22.85 o
  -4   4   1       1777.75       1805.73        32.86 o
  -2   4   1        810.65        859.07        19.34 o
   0   4   1        370.78        410.57        13.21 o
   2   4   1        761.70        700.65         8.94 o
   4   4   1       7056.96       6922.44        33.52 o
   6   4   1        414.09        376.35         6.26 o
   8   4   1       1151.81       1198.24        26.92 o
  10   4   1        191.63        203.85         9.68 o
  12   4   1        362.29        335.35        13.86 o
  14   4   1         35.90         32.15         9.85 o
  16   4   1         39.56         46.48        24.87 o
  18   4   1          1.56         -3.84        50.43 o
  20   4   1         14.32       -160.59       509.36 o
 -19   5   1          0.22         -4.24        44.30 o
 -17   5   1         55.69         43.86        47.63 o
 -15   5   1          1.03         -2.30       375.98 o
 -13   5   1        208.69        194.63        18.23 o
 -11   5   1       1689.13       1681.26        21.19 o
  -9   5   1         26.14         20.12        13.78 o
  -7   5   1         76.13         77.51        12.27 o
  -5   5   1        197.54        224.57         9.51 o
  -3   5   1       1373.82       1375.88        41.78 o
  -1   5   1       2455.14       2569.40        29.61 o
   1   5   1         29.43         28.13         3.61 o
   3   5   1        156.46        177.17        11.03 o
   5   5   1          0.92          2.70         6.76 o
   7   5   1         14.19         44.56       106.96 o
   9   5   1         80.95         99.09        12.85 o
  11   5   1         96.84         84.06        10.97 o
  13   5   1          9.83         22.41        54.03 o
  15   5   1         17.03          9.07        37.29 o
  17   5   1          2.72        295.37       319.33 o
  19   5   1          0.08         10.13       548.35 o
 -18   6   1         38.54       2139.17       868.01 o
 -16   6   1         27.50       2506.45      1099.99 o
 -14   6   1         28.48         24.82        16.59 o
 -12   6   1         33.58       -556.25       573.85 o
 -10   6   1        557.34        577.99        28.32 o
  -8   6   1        200.09        221.81        20.04 o
  -6   6   1       2028.58       1879.97        63.99 o
  -4   6   1          2.51        151.38       269.32 o
  -2   6   1         15.00          7.24        17.02 o
   0   6   1        124.24        118.81         8.79 o
   2   6   1         41.30         43.16         8.72 o
   4   6   1         62.75        111.91       376.03 o
   6   6   1         47.16         43.54        15.81 o
   8   6   1         45.30         45.11        15.61 o
  10   6   1         39.55         39.59        23.44 o
  12   6   1         10.70       -248.20       450.63 o
  14   6   1          0.73         -1.52        20.82 o
  16   6   1         92.35        625.41       410.57 o
  18   6   1          0.01         20.57       199.99 o
 -15   7   1          0.40        363.92       541.78 o
 -13   7   1          0.17         -5.42        59.24 o
 -11   7   1         72.33         98.90        27.11 o
  -9   7   1        293.16        247.79        21.53 o
  -7   7   1        473.97        512.73        45.80 o
  -5   7   1        104.95        124.32        15.23 o
  -3   7   1         35.52         33.08         4.39 o
  -1   7   1         32.59         34.28        12.33 o
   1   7   1        143.69        144.48        14.18 o
   3   7   1         12.87         15.67        21.65 o
   5   7   1         80.70       -101.13       295.61 o
   7   7   1         48.45         38.17        11.20 o
   9   7   1        384.07        372.77        53.69 o
  11   7   1        179.57        176.55        44.86 o
  13   7   1          7.15          2.55        25.62 o
  15   7   1          1.43         37.83       169.62 o
 -10   8   1        107.17        568.51       594.82 o
  -8   8   1        166.01       1082.69       827.20 o
  -6   8   1         21.98         13.91        24.21 o
  -4   8   1        198.02        193.96        48.85 o
  -2   8   1          0.38         -5.15        28.91 o
   0   8   1          8.11          5.52         6.73 o
   2   8   1         81.61         80.59        19.31 o
   4   8   1         24.09         25.76        49.34 o
   6   8   1          3.26          5.27        27.50 o
   8   8   1        217.25        199.12        41.68 o
  10   8   1         85.30         88.81       109.42 o
  -3   9   1        162.01        161.77        26.39 o
  -1   9   1         33.89         24.65        31.43 o
   1   9   1          0.51        582.56       695.31 o
   3   9   1         26.62         10.40        35.04 o
 -24   0   2          0.72         13.40        82.47 o
 -22   0   2         23.26          2.31        59.19 o
 -20   0   2         18.12          3.24        52.06 o
 -18   0   2          6.03          3.05        23.82 o
 -16   0   2        596.52        526.52        54.89 o
 -14   0   2       1793.16       1954.74        23.47 o
 -12   0   2       2997.93       3083.76        61.13 o
 -10   0   2       2040.66       1898.01        29.45 o
  -8   0   2       7499.79       7553.88        59.11 o
  -6   0   2        832.65        800.06        14.20 o
  -4   0   2      46327.72      44122.03      1459.09 o
  -2   0   2       5741.43       4715.21        61.59 o
   0   0   2      29416.70      27467.94       644.26 o
   2   0   2      30925.24      27103.50       645.78 o
   4   0   2       2185.74       2104.73        24.70 o
   6   0   2      27175.09      26115.29       975.84 o
   8   0   2       2821.22       2867.76        37.19 o
  10   0   2      10677.48      11261.58        89.79 o
  12   0   2       1222.41       1336.98        64.23 o
  14   0   2          1.12         -2.45         5.09 o
  16   0   2          0.87          1.95        31.06 o
  18   0   2       1032.55        934.82        19.76 o
  20   0   2       1870.56       1799.92       104.57 o
  22   0   2         92.77         69.77       104.44 o
  24   0   2         20.14          3.24       117.11 o
 -23   1   2         28.48         47.71        77.77 o
 -21   1   2         21.64         11.37        10.97 o
 -19   1   2          1.49          0.17        15.91 o
 -17   1   2        176.24        182.09        20.64 o
 -15   1   2         49.77         67.00        18.79 o
 -13   1   2        149.90        141.21         9.60 o
 -11   1   2        733.88        741.99        24.63 o
  -9   1   2       2899.92       2826.43        29.40 o
  -7   1   2       1589.98       1501.36        19.21 o
  -5   1   2       1282.37       1216.61        18.54 o
  -3   1   2      24407.71      22271.68       490.70 o
  -1   1   2       3324.02       3289.42        20.00 o
   1   1   2       3238.34       3111.48        12.82 o
   3   1   2          5.12          8.10         1.22 o
   5   1   2       1596.18       1366.56        15.95 o
   7   1   2        102.99        103.63         7.96 o
   9   1   2         27.79         56.90         7.06 o
  11   1   2       1023.90       1057.30        21.39 o
  13   1   2         86.01         95.78         8.63 o
  15   1   2         29.41         31.60        10.01 o
  17   1   2        276.26        255.49        18.36 o
  19   1   2         49.30         56.44         7.96 o
  21   1   2        244.90        272.42        48.79 o
  23   1   2          4.09       -187.13       769.51 o
 -22   2   2          3.19          5.93        48.70 o
 -20   2   2          5.85          6.84        24.53 o
 -18   2   2         82.05         75.49        12.74 o
 -16   2   2       1825.94       1784.90        61.31 o
 -14   2   2        442.80        492.06        23.44 o
 -12   2   2       1186.48       1106.40        16.32 o
 -10   2   2        108.48        120.21         9.16 o
  -8   2   2         59.52         57.64         3.21 o
  -6   2   2       3451.26       3474.82        17.59 o
  -4   2   2       1742.56       1747.40        15.39 o
  -2   2   2      73498.65      65421.96      2495.21 o
   0   2   2       5327.84       5129.62        24.16 o
   2   2   2       6745.54       6542.54        29.32 o
   4   2   2       2242.57       2062.88        14.02 o
   6   2   2       5214.62       5122.98        24.20 o
   8   2   2        446.73        481.99        13.02 o
  10   2   2         18.66         26.05         5.64 o
  12   2   2        172.53        177.65         8.35 o
  14   2   2         10.42          9.13         6.04 o
  16   2   2         95.75         68.45        14.38 o
  18   2   2         44.95         46.44        21.21 o
  20   2   2         14.16         20.88        31.14 o
  22   2   2         77.55         55.32        28.75 o
 -23   3   2          9.73          7.19        66.68 o
 -21   3   2        107.81        113.67        35.55 o
 -19   3   2          1.34        797.38       498.39 o
 -17   3   2         38.55         45.14        25.59 o
 -15   3   2        194.46        189.65        14.81 o
 -13   3   2         61.48         68.19        10.21 o
 -11   3   2          6.84          2.59         4.57 o
  -9   3   2        376.66        405.06        22.41 o
  -7   3   2         48.43         48.06         7.15 o
  -5   3   2       3353.53       3386.38        19.78 o
  -3   3   2       2298.43       2332.76        16.23 o
  -1   3   2        271.83        263.82         7.20 o
   1   3   2        289.02        284.60         5.33 o
   3   3   2        453.01        468.81         8.28 o
   5   3   2          0.15          2.82         3.58 o
   7   3   2       2936.77       2915.35        32.95 o
   9   3   2         93.62        126.37         7.66 o
  11   3   2         43.04         38.87         9.98 o
  13   3   2        141.66        131.86        18.90 o
  15   3   2        220.10        219.59        21.52 o
  17   3   2        220.12        232.68        13.52 o
  19   3   2        226.24        196.19        58.77 o
  21   3   2        306.11        266.68        60.70 o
 -20   4   2         94.82         84.73       394.93 o
 -18   4   2         49.25         62.25        29.86 o
 -16   4   2         21.24         37.46        68.35 o
 -14   4   2         10.68         21.46         9.90 o
 -12   4   2        206.35        218.43        15.64 o
 -10   4   2        196.89        219.04        13.02 o
  -8   4   2        498.14        443.94        18.63 o
  -6   4   2       6631.43       6739.67        30.08 o
  -4   4   2       5959.85       5705.08        28.15 o
  -2   4   2        234.73        215.02         7.45 o
   0   4   2       3599.81       3510.36        19.17 o
   2   4   2         34.25         29.22         6.85 o
   4   4   2         57.50         52.58         6.24 o
   6   4   2       1838.27       1743.68        24.57 o
   8   4   2        127.13        144.56         7.15 o
  10   4   2        218.06        244.99        18.77 o
  12   4   2        148.59        178.36        13.01 o
  14   4   2         52.59         52.48        12.69 o
  16   4   2         38.69         29.59        10.74 o
  18   4   2          0.10          2.34        64.08 o
  20   4   2         25.03       -611.74       548.24 o
 -19   5   2         22.17         18.65        66.56 o
 -17   5   2          9.49         15.15        29.24 o
 -15   5   2         14.15         40.36       162.35 o
 -13   5   2        580.65        581.60        37.56 o
 -11   5   2        700.46        662.43        25.95 o
  -9   5   2        174.68        202.03         6.27 o
  -7   5   2          0.11         17.30        38.34 o
  -5   5   2       1090.82       1172.27        39.91 o
  -3   5   2        137.67        135.02         9.90 o
  -1   5   2         37.84         29.75         5.21 o
   1   5   2        379.60        392.73        13.99 o
   3   5   2        646.74        606.51         8.45 o
   5   5   2         60.00         76.22         8.08 o
   7   5   2         57.78         54.76        10.05 o
   9   5   2         15.28         14.64         4.44 o
  11   5   2        196.41        226.01        15.96 o
  13   5   2         51.09         44.98         7.55 o
  15   5   2         38.57         27.98        30.49 o
  17   5   2          2.70         -6.82        52.62 o
  19   5   2          9.60         16.75        51.99 o
 -18   6   2          9.38       -353.81      1084.15 o
 -16   6   2        381.35        358.91        12.04 o
 -14   6   2         95.31         74.05        38.46 o
 -12   6   2       1505.72       1514.80        81.69 o
 -10   6   2        657.43        648.14        35.39 o
  -8   6   2          9.29         19.14         9.87 o
  -6   6   2       2079.99       1938.48        30.95 o
  -4   6   2         64.97         61.31         5.08 o
  -2   6   2        817.07        787.39        39.70 o
   0   6   2        121.88        117.73         5.40 o
   2   6   2         24.61         23.59         5.67 o
   4   6   2          0.00        -71.71       175.54 o
   6   6   2         32.15         30.78        14.05 o
   8   6   2          3.38          4.15        18.73 o
  10   6   2         30.57         24.95        13.94 o
  12   6   2          1.54          3.50        10.76 o
  14   6   2        127.60        127.07        42.30 o
  16   6   2          0.98        -84.71       430.92 o
 -15   7   2          6.64       -996.81       664.54 o
 -13   7   2         27.51         33.61        26.36 o
 -11   7   2          0.08        823.47       482.85 o
  -9   7   2        797.42        794.18        31.63 o
  -7   7   2         74.47        103.52        30.88 o
  -5   7   2        689.54        654.53        30.35 o
  -3   7   2         49.27         72.22       160.66 o
  -1   7   2        127.28        123.33        15.03 o
   1   7   2        422.85        436.79        20.41 o
   3   7   2          1.92          5.09        12.07 o
   5   7   2         98.04         86.18         8.36 o
   7   7   2          1.08         -6.08       183.69 o
   9   7   2          1.33        853.26       464.90 o
  11   7   2          7.55         10.06        30.84 o
  13   7   2          0.10         -3.96        26.70 o
  15   7   2         30.45         44.45        47.03 o
 -10   8   2        133.01        110.39        50.68 o
  -8   8   2       1089.87        939.76        86.25 o
  -6   8   2         10.45         24.98        74.78 o
  -4   8   2         12.36        823.86       513.89 o
  -2   8   2          0.16         -1.56        24.45 o
   0   8   2          8.19         -1.19        57.63 o
   2   8   2         27.73         13.26        39.60 o
   4   8   2          6.27         -0.61        27.61 o
   6   8   2         24.86         18.71        33.29 o
   8   8   2         59.85         71.31        32.49 o
  10   8   2          5.76          9.83        91.47 o
  -3   9   2         86.68        -73.83       825.48 o
  -1   9   2          0.01         -4.82        57.66 o
   1   9   2          4.39          6.89        71.08 o
 -23   1   3          8.59         11.99        37.84 o
 -21   1   3         31.46        216.62       382.04 o
 -19   1   3         29.36         31.04        14.82 o
 -17   1   3        647.90        643.64        35.94 o
 -15   1   3         90.64         85.79         9.29 o
 -13   1   3          1.19          0.67         6.88 o
 -11   1   3       2390.99       2444.08        55.29 o
  -9   1   3        221.44        259.03        13.18 o
  -7   1   3        216.78        187.18         5.74 o
  -5   1   3        154.65        131.47         4.32 o
  -3   1   3       1714.90       1682.72        14.30 o
  -1   1   3        267.81        262.75         6.08 o
   1   1   3       1009.05       1010.84         8.86 o
   3   1   3       4401.37       4025.39        25.91 o
   5   1   3          6.78          7.51         4.26 o
   7   1   3        838.97        851.20        12.68 o
   9   1   3        642.52        686.86        17.39 o
  11   1   3        280.21        260.75        11.31 o
  13   1   3          5.50          1.13         3.22 o
  15   1   3         98.81        113.10        17.21 o
  17   1   3        928.43        808.01        26.48 o
  19   1   3        571.63        516.48        82.20 o
  21   1   3         26.01         17.91        28.76 o
  23   1   3         20.72       1689.12       832.15 o
 -22   2   3         23.78         24.76        35.02 o
 -20   2   3         54.39         55.19        42.38 o
 -18   2   3        240.08        224.64        27.46 o
 -16   2   3         10.39         32.92        54.89 o
 -14   2   3        105.84         79.06        11.10 o
 -12   2   3        176.38        194.24        11.11 o
 -10   2   3       2357.47       2401.41        47.88 o
  -8   2   3         88.32        107.95         6.77 o
  -6   2   3       1987.28       1913.58        22.90 o
  -4   2   3        914.02        804.33        16.76 o
  -2   2   3      21355.33      20071.00       546.48 o
   0   2   3      16571.92      15127.45       643.86 o
   2   2   3        992.41        967.27        15.75 o
   4   2   3       4715.28       4495.75        25.67 o
   6   2   3       1529.33       1585.25        19.01 o
   8   2   3        353.32        388.22         9.79 o
  10   2   3       1309.21       1361.52        25.97 o
  12   2   3        152.64        160.52         9.60 o
  14   2   3         11.29         12.38         4.69 o
  16   2   3        546.02        479.53        32.73 o
  18   2   3        952.75        889.64        44.37 o
  20   2   3        406.97        337.96        58.69 o
  22   2   3        131.12         84.76        61.00 o
 -23   3   3         25.58         43.20        40.02 o
 -21   3   3         61.55       -370.65       305.95 o
 -19   3   3         39.61         25.18        37.63 o
 -17   3   3         18.70         17.52        21.98 o
 -15   3   3        291.00        319.01        28.57 o
 -13   3   3       3304.77       3108.52        48.44 o
 -11   3   3       1403.21       1413.88        31.10 o
  -9   3   3         62.02         88.95         5.63 o
  -7   3   3       5757.16       5764.14        28.68 o
  -5   3   3       1334.95       1226.47        18.41 o
  -3   3   3        194.79        184.75         4.64 o
  -1   3   3       5043.69       4952.44        27.30 o
   1   3   3        149.38        144.24         4.44 o
   3   3   3          0.82         55.41         8.88 o
   5   3   3        106.21        128.19         6.94 o
   7   3   3        864.82        891.40        27.15 o
   9   3   3        511.93        572.51        17.24 o
  11   3   3         84.10         95.49        15.68 o
  13   3   3          4.33          9.08        12.09 o
  15   3   3        260.54        233.79        10.56 o
  17   3   3          1.64          6.55        10.28 o
  19   3   3          0.33          3.37        39.86 o
  21   3   3          8.70       -209.61       357.67 o
 -20   4   3         29.24       -269.73       351.65 o
 -18   4   3        444.23        402.00        36.58 o
 -16   4   3         62.07         45.71        19.19 o
 -14   4   3       2991.89       2934.18        85.41 o
 -12   4   3        513.76        525.64        10.09 o
 -10   4   3         36.13         45.41        18.10 o
  -8   4   3       1878.18       1896.29        44.68 o
  -6   4   3        641.47        626.07        16.74 o
  -4   4   3      32198.33      32223.47       869.63 o
  -2   4   3         48.03         67.13         4.32 o
   0   4   3       1449.61       1426.74        22.11 o
   2   4   3        123.80        118.47         4.17 o
   4   4   3         63.97         75.50         7.99 o
   6   4   3        200.35        235.66         9.18 o
   8   4   3          7.21          4.45         4.28 o
  10   4   3        145.59        145.29        13.51 o
  12   4   3        110.84        134.61        14.90 o
  14   4   3         31.35         26.67        11.02 o
  16   4   3         18.88         21.99        25.77 o
  18   4   3         42.79        345.00       863.74 o
  20   4   3          8.10         19.66        29.85 o
 -19   5   3         68.03         46.02        72.62 o
 -17   5   3         41.51         33.01        23.91 o
 -15   5   3         53.81         36.98        11.10 o
 -13   5   3        406.55        444.53        15.33 o
 -11   5   3        497.29        481.22        27.49 o
  -9   5   3       2502.72       2397.21        56.79 o
  -7   5   3        727.85        705.51        18.93 o
  -5   5   3        205.34        174.70        14.16 o
  -3   5   3         78.12         80.74         4.83 o
  -1   5   3       1102.74       1050.77        15.37 o
   1   5   3         64.70         64.78         3.94 o
   3   5   3       1104.91       1139.86        24.21 o
   5   5   3        502.65        521.71        18.50 o
   7   5   3         89.49         84.75         6.74 o
   9   5   3        388.92        396.81        31.57 o
  11   5   3         32.55         29.05         6.53 o
  13   5   3         23.38         25.33        10.02 o
  15   5   3          2.95          6.48        24.36 o
  17   5   3        489.28        483.70        67.68 o
  19   5   3        127.35        122.09        40.44 o
 -18   6   3          1.69        301.10       576.34 o
 -16   6   3          0.05       1121.45       694.12 o
 -14   6   3        123.00        129.86        20.49 o
 -12   6   3        438.19        418.93        18.56 o
 -10   6   3        693.93        676.23        37.99 o
  -8   6   3       1324.45       1262.63        21.22 o
  -6   6   3         80.40        415.91        53.66 o
  -4   6   3         52.61         57.29        12.83 o
  -2   6   3         79.93         95.40        10.77 o
   0   6   3        383.05        362.53        20.34 o
   2   6   3        193.46        186.70        22.72 o
   4   6   3        508.47        448.68        16.78 o
   6   6   3        346.70        428.26        21.46 o
   8   6   3        339.12        333.23        14.68 o
  10   6   3          7.99          5.78         7.98 o
  12   6   3          2.60          4.91        33.30 o
  14   6   3         52.15         54.43        16.69 o
  16   6   3          1.02          3.11        31.91 o
 -15   7   3         16.86       -213.96       659.91 o
 -13   7   3         13.87       -169.18       525.96 o
 -11   7   3        148.53        179.66        39.27 o
  -9   7   3         55.34         66.15        30.84 o
  -7   7   3        116.69        103.02        62.67 o
  -5   7   3         28.72        337.15       354.84 o
  -3   7   3          3.48       -300.94       246.96 o
  -1   7   3         88.87        107.11        21.20 o
   1   7   3        165.91        168.15        22.84 o
   3   7   3        154.71        131.22        67.95 o
   5   7   3          2.86          8.31        29.21 o
   7   7   3         48.86         47.99        28.58 o
   9   7   3        154.08        153.07        30.65 o
  11   7   3        115.83        104.59        27.69 o
  13   7   3         46.37         45.19        38.48 o
 -10   8   3          8.14         17.30        74.84 o
  -8   8   3        515.52        507.39        56.88 o
  -6   8   3         14.75        865.31       568.13 o
  -4   8   3         95.37         71.16        28.02 o
  -2   8   3         29.36         20.52         8.12 o
   0   8   3         42.96        290.45       436.03 o
   2   8   3          6.67          5.68        49.64 o
   4   8   3         10.23          7.78        12.10 o
   6   8   3         54.33         49.13        40.38 o
   8   8   3         22.12         17.23        83.97 o
  10   8   3         40.12         16.90      1603.43 o
  -1   9   3          5.36         -1.57        70.27 o
   1   9   3          0.05         -1.65       105.96 o
 -24   0   4         88.14       1162.81       868.60 o
 -22   0   4         63.64         83.16        31.73 o
 -20   0   4        624.35        553.37        24.13 o
 -18   0   4       2483.16       2349.11        31.49 o
 -16   0   4       1521.29       1530.99        36.22 o
 -14   0   4        204.90        185.64        22.07 o
 -12   0   4       4543.85       4500.71        51.69 o
 -10   0   4         46.07         51.90         4.88 o
  -8   0   4         58.99         91.77         6.91 o
  -6   0   4         17.42         11.08         1.91 o
  -4   0   4       2376.24       2234.15        15.93 o
  -2   0   4       4080.72       4250.41        57.86 o
   0   0   4      15651.66      13938.65       371.47 o
   2   0   4       9773.71       9477.06       409.30 o
   4   0   4       4180.19       3948.23        39.06 o
   6   0   4       1744.42       1967.25        20.44 o
   8   0   4        317.25        350.95         9.43 o
  10   0   4       1341.32       1417.17        40.05 o
  12   0   4        155.32        133.69        15.56 o
  14   0   4        155.72        159.71        22.03 o
  16   0   4        317.14        289.57        11.62 o
  18   0   4       1027.71        809.95       109.91 o
  20   0   4        373.62        323.65        29.75 o
  22   0   4         25.18         20.11        40.59 o
 -23   1   4          2.56        824.50       630.09 o
 -21   1   4         50.55         56.85        29.36 o
 -19   1   4         44.19         44.45        30.33 o
 -17   1   4        217.32        215.07        14.77 o
 -15   1   4        257.62        254.38         9.27 o
 -13   1   4        559.60        640.61        25.32 o
 -11   1   4         71.70         60.76         6.86 o
  -9   1   4        212.17        205.91         4.37 o
  -7   1   4        936.24        952.83        15.15 o
  -5   1   4       4907.40       4781.61        22.32 o
  -3   1   4      13312.88      12991.80       210.60 o
  -1   1   4          0.34          1.28         2.39 o
   1   1   4       1429.52       1334.79        10.18 o
   3   1   4       2616.85       2332.03        18.91 o
   5   1   4        183.73        182.34         5.33 o
   7   1   4        693.94        676.13        14.90 o
   9   1   4        244.32        271.03        11.07 o
  11   1   4         14.06         15.69         6.91 o
  13   1   4         18.87         24.11         9.63 o
  15   1   4        317.03        320.25        19.09 o
  17   1   4         47.27         61.79        20.98 o
  19   1   4          2.07          4.95        74.96 o
  21   1   4          6.91          3.38        78.24 o
  23   1   4          5.94        721.76      1373.80 o
 -22   2   4         35.84       -201.25       351.76 o
 -20   2   4         27.49         50.97        51.15 o
 -18   2   4        427.82        392.23        20.65 o
 -16   2   4       1245.11       1298.19        68.89 o
 -14   2   4        949.19        990.85        36.72 o
 -12   2   4         70.00         94.18         9.41 o
 -10   2   4         87.21         74.97         8.41 o
  -8   2   4         22.32         20.11         3.44 o
  -6   2   4      12347.84      12681.03        51.53 o
  -4   2   4       2640.67       2461.93        24.54 o
  -2   2   4       2382.56       2441.98        13.53 o
   0   2   4        224.79        204.99         6.38 o
   2   2   4         18.32         12.51         3.05 o
   4   2   4        796.47        735.73         9.03 o
   6   2   4        225.31        240.04         7.11 o
   8   2   4       1559.17       1643.25        33.72 o
  10   2   4        341.91        333.86        17.92 o
  12   2   4          4.99        148.22       183.05 o
  14   2   4          0.74          5.44         3.73 o
  16   2   4        223.96        218.51        22.89 o
  18   2   4        227.24        228.16        40.55 o
  20   2   4          0.64         -3.49        38.86 o
  22   2   4         63.05        407.57       690.57 o
 -23   3   4          0.12          4.70       106.22 o
 -21   3   4        119.81        711.92       504.50 o
 -19   3   4         38.03         62.14        42.90 o
 -17   3   4        125.01        115.19        15.21 o
 -15   3   4       1302.66       1283.15        30.38 o
 -13   3   4        438.39        441.99        14.52 o
 -11   3   4       3121.53       3009.93        56.06 o
  -9   3   4         56.62         48.20         3.52 o
  -7   3   4       1507.52       1532.80        20.49 o
  -5   3   4        431.91        432.76        12.84 o
  -3   3   4        230.95        195.14         7.51 o
  -1   3   4       1936.36       1982.68        25.08 o
   1   3   4        110.34        118.08         6.75 o
   3   3   4        132.72        139.19         4.62 o
   5   3   4        972.17        951.47        24.81 o
   7   3   4        653.08        749.97        12.25 o
   9   3   4       1483.59       1484.33        26.25 o
  11   3   4        108.70        107.90         5.99 o
  13   3   4        220.28        242.28        12.34 o
  15   3   4       1484.84       1295.30        18.81 o
  17   3   4        334.11        327.52        26.51 o
  19   3   4        206.76        170.61       101.19 o
  21   3   4         12.40        582.11       484.97 o
 -20   4   4         15.09          9.37        39.60 o
 -18   4   4         54.85         52.89         6.91 o
 -16   4   4         43.30         44.73        15.49 o
 -14   4   4       1079.58       1037.36        53.26 o
 -12   4   4        101.98        126.89        23.29 o
 -10   4   4        220.96        213.89        10.04 o
  -8   4   4        156.71        165.02         7.79 o
  -6   4   4        297.74        267.92         7.27 o
  -4   4   4       3993.73       3827.68        27.45 o
  -2   4   4        558.14        510.68         8.55 o
   0   4   4        515.57        512.50        12.37 o
   2   4   4        131.06        142.56        16.09 o
   4   4   4       3621.67       3623.11        23.75 o
   6   4   4        612.33        620.94        13.68 o
   8   4   4         14.08         15.11        11.15 o
  10   4   4         25.85         22.30         8.02 o
  12   4   4         24.80         27.97        20.51 o
  14   4   4        404.39        397.89        18.74 o
  16   4   4        199.52        184.09        26.18 o
  18   4   4          2.40          9.72        54.62 o
  20   4   4          2.04          2.58        63.19 o
 -19   5   4         10.24        849.13       406.58 o
 -17   5   4         20.80        256.12       346.59 o
 -15   5   4        258.22        262.11        38.20 o
 -13   5   4        383.46        467.66        26.99 o
 -11   5   4        389.60        434.67        19.06 o
  -9   5   4       1341.97       1321.82        29.12 o
  -7   5   4         68.79         61.88         9.06 o
  -5   5   4         42.67         35.80        15.87 o
  -3   5   4        476.11        508.65        11.94 o
  -1   5   4        920.81        957.55        23.52 o
   1   5   4        304.33        303.17         9.25 o
   3   5   4        102.02         98.75         6.30 o
   5   5   4        300.55        336.64        13.56 o
   7   5   4          8.18         10.98         3.78 o
   9   5   4        300.01        324.22        15.29 o
  11   5   4          2.57          2.09         6.53 o
  13   5   4        526.50        469.88        22.12 o
  15   5   4        181.87        175.19        29.37 o
  17   5   4         74.02         69.76        47.52 o
  19   5   4          4.32         -4.87        50.84 o
 -18   6   4          0.06        779.85       977.85 o
 -16   6   4        125.00        134.12        93.90 o
 -14   6   4         41.14         49.18        53.49 o
 -12   6   4          0.03          1.40        40.61 o
 -10   6   4         76.52         78.10        12.34 o
  -8   6   4       1340.65       1312.01        22.79 o
  -6   6   4       3714.41       3470.06        77.34 o
  -4   6   4          2.02         -3.48        14.15 o
  -2   6   4        906.75        902.81        28.19 o
   0   6   4         18.19         27.36        21.02 o
   2   6   4         69.48         58.75         8.56 o
   4   6   4        307.30        273.50         8.80 o
   6   6   4          3.64          5.11         6.63 o
   8   6   4        120.80        113.81        17.58 o
  10   6   4          1.61         -0.17        20.24 o
  12   6   4          5.90          9.79         6.24 o
  14   6   4        180.65        163.24        28.41 o
  16   6   4         10.80         23.10        49.49 o
 -15   7   4         28.63         14.68        34.10 o
 -13   7   4        108.02        104.08        78.96 o
 -11   7   4       1152.64       1084.84        45.37 o
  -9   7   4         16.68        194.59       701.47 o
  -7   7   4         90.30        619.75       296.62 o
  -5   7   4         47.93       -243.26       320.15 o
  -3   7   4          0.24          0.80         8.94 o
  -1   7   4         68.44         86.83        13.25 o
   1   7   4        443.04        428.11        25.75 o
   3   7   4         63.79         66.04        18.98 o
   5   7   4          6.22         -1.25        15.60 o
   7   7   4         16.89         31.51        20.68 o
   9   7   4          0.03         -5.14        28.49 o
  11   7   4         48.26         36.42        29.82 o
  13   7   4          0.01         -9.18        38.11 o
 -10   8   4        413.64        389.06        50.50 o
  -8   8   4         21.12         75.86        49.21 o
  -6   8   4          1.16          3.96        26.56 o
  -4   8   4          0.43         -4.58        41.79 o
  -2   8   4          2.75          7.03        26.66 o
   0   8   4        235.62        221.98        56.07 o
   2   8   4         38.13         34.44        52.42 o
   4   8   4         99.60         92.82        60.27 o
   6   8   4          4.40         -8.05        28.58 o
   8   8   4          5.78         16.99        72.79 o
  10   8   4         24.07         17.63       109.71 o
 -23   1   5         45.05         32.49        35.47 o
 -21   1   5         18.43          2.44        25.32 o
 -19   1   5        297.93        313.18        25.00 o
 -17   1   5       1076.54       1060.62        61.43 o
 -15   1   5       1402.72       1350.01        57.33 o
 -13   1   5        994.09        993.22        12.32 o
 -11   1   5        496.96        466.06         9.53 o
  -9   1   5       3586.61       3888.80        29.27 o
  -7   1   5       4991.76       4728.42        21.61 o
  -5   1   5       4481.09       4075.98        18.63 o
  -3   1   5       6476.12       6286.55        28.44 o
  -1   1   5          0.01          4.42         1.41 o
   1   1   5         72.69         59.76         5.00 o
   3   1   5       2451.67       2456.52        13.15 o
   5   1   5        102.43         97.06         7.95 o
   7   1   5       1442.00       1409.94        40.96 o
   9   1   5        506.10        569.10        14.98 o
  11   1   5        366.73        367.90        10.58 o
  13   1   5        574.91        566.29        16.19 o
  15   1   5         89.39        114.25        15.55 o
  17   1   5        313.66        280.16        24.40 o
  19   1   5          9.53         17.24        51.04 o
  21   1   5         89.92         18.98       352.30 o
 -22   2   5         19.24        236.77       358.73 o
 -20   2   5       1935.82       1861.90        91.17 o
 -18   2   5         59.91        293.35       654.73 o
 -16   2   5       3246.71       3190.41        61.75 o
 -14   2   5        205.28        220.73        16.79 o
 -12   2   5         85.22         82.35         6.94 o
 -10   2   5        918.22        900.65        25.60 o
  -8   2   5         21.96         26.54         3.47 o
  -6   2   5       1046.84       1174.74        33.76 o
  -4   2   5        818.77        857.08        14.89 o
  -2   2   5        673.29        743.71        23.75 o
   0   2   5        293.13        304.22         7.79 o
   2   2   5        219.04        214.57         9.47 o
   4   2   5         42.24         34.43         3.12 o
   6   2   5        100.40        102.86         3.95 o
   8   2   5        248.32        229.91         7.54 o
  10   2   5       1033.59       1007.55        17.38 o
  12   2   5         14.19         12.13         8.86 o
  14   2   5         50.89        361.97       201.96 o
  16   2   5          0.82          1.97        14.63 o
  18   2   5        241.59        269.86        47.28 o
  20   2   5         22.18         42.73        20.10 o
  22   2   5         19.53       1032.24      1678.24 o
 -21   3   5         91.31        117.40        77.57 o
 -19   3   5          0.18         18.62       114.89 o
 -17   3   5          6.31          7.64         8.53 o
 -15   3   5        574.60        656.73        42.47 o
 -13   3   5       1440.69       1485.50        69.13 o
 -11   3   5       1048.28        931.15        42.79 o
  -9   3   5        459.26        474.38        18.39 o
  -7   3   5        792.74        926.81        31.51 o
  -5   3   5          8.07          4.92         4.34 o
  -3   3   5       5149.09       5356.75        25.21 o
  -1   3   5       1624.73       1628.83        21.87 o
   1   3   5       2291.18       2186.76        25.40 o
   3   3   5          6.38          3.63         4.52 o
   5   3   5          0.06          2.74         2.43 o
   7   3   5        968.16       1045.53        26.77 o
   9   3   5          4.70          6.03        11.61 o
  11   3   5        363.16        359.98        13.95 o
  13   3   5        328.82        330.90        14.39 o
  15   3   5         20.16         27.88         4.83 o
  17   3   5         88.02         76.94        12.63 o
  19   3   5         13.71         28.28        19.35 o
  21   3   5         15.81        417.19       330.36 o
 -20   4   5         20.45         13.03        22.31 o
 -18   4   5        149.58        182.00        49.44 o
 -16   4   5        646.49        661.25        18.98 o
 -14   4   5         55.34         47.78        10.61 o
 -12   4   5       1277.11       1165.56        42.63 o
 -10   4   5         53.48         58.22        15.04 o
  -8   4   5       2668.58       2830.46        49.08 o
  -6   4   5        164.49        197.41        10.09 o
  -4   4   5       2181.27       2204.58        52.53 o
  -2   4   5        215.07        211.48         5.95 o
   0   4   5         32.66         31.16         6.19 o
   2   4   5        343.40        342.70        19.58 o
   4   4   5         31.66         35.84         5.90 o
   6   4   5        152.96        165.12         6.02 o
   8   4   5         38.58         29.57         8.75 o
  10   4   5         35.40         34.13         4.84 o
  12   4   5         92.55         83.99        10.79 o
  14   4   5        366.73        342.67        31.74 o
  16   4   5        635.17        592.71        67.92 o
  18   4   5        246.38        259.80        37.83 o
  20   4   5         75.32         47.42        79.24 o
 -19   5   5         22.56         31.72        53.45 o
 -17   5   5         96.00         64.47        73.71 o
 -15   5   5          0.13        -11.80        22.34 o
 -13   5   5       1224.19       1222.88        29.81 o
 -11   5   5          3.92          1.82         9.89 o
  -9   5   5          0.18         -0.57         5.57 o
  -7   5   5       1065.18       1045.73        35.61 o
  -5   5   5          1.02         28.70         7.41 o
  -3   5   5       1286.76       1316.10        36.02 o
  -1   5   5         77.18         77.61         7.03 o
   1   5   5        558.90        588.30        22.47 o
   3   5   5         87.57         99.90        12.96 o
   5   5   5         78.77         69.75         6.21 o
   7   5   5        705.95        707.30        14.59 o
   9   5   5          0.02         -0.43         7.36 o
  11   5   5        303.34        294.65        14.18 o
  13   5   5        380.12        373.96        33.94 o
  15   5   5          4.57         11.88        36.59 o
  17   5   5        364.32        373.88        63.76 o
 -18   6   5         19.53        964.73       731.33 o
 -16   6   5          0.24        -11.68        38.87 o
 -14   6   5        176.00        864.78      1226.82 o
 -12   6   5        153.76        153.48        34.37 o
 -10   6   5        138.13        167.00        20.09 o
  -8   6   5         44.51         60.94        14.86 o
  -6   6   5       1189.45       1128.03        44.35 o
  -4   6   5         65.25         57.80        16.53 o
  -2   6   5        219.26        244.94        12.23 o
   0   6   5        182.99        180.21        13.85 o
   2   6   5        591.06        593.66        11.09 o
   4   6   5          0.40         -5.69        10.62 o
   6   6   5         58.89         47.82        15.15 o
   8   6   5        184.76        172.13         7.55 o
  10   6   5         23.17         16.01        24.28 o
  12   6   5        305.30        312.78        11.38 o
  14   6   5          0.77          1.71        21.33 o
  16   6   5          2.95         13.90        43.37 o
 -15   7   5         14.72        682.10      1045.67 o
 -13   7   5          3.25          4.81        52.24 o
 -11   7   5        377.43        395.09        51.58 o
  -9   7   5         96.11         88.58        64.48 o
  -7   7   5         12.32         28.63        51.68 o
  -5   7   5         17.71         20.22        22.92 o
  -3   7   5         24.04         26.51        26.17 o
  -1   7   5         35.60         28.81        15.18 o
   1   7   5         11.22         16.20        14.72 o
   3   7   5         35.70         40.94        15.66 o
   5   7   5         31.45         17.16        17.94 o
   7   7   5          0.53        375.86       475.63 o
   9   7   5         40.81         28.05        36.95 o
  11   7   5        255.44        252.83        35.33 o
  13   7   5         10.86         19.44        23.81 o
 -10   8   5        142.04        135.73         9.28 o
  -8   8   5        242.40        231.24        88.95 o
  -6   8   5         49.61         56.06        60.92 o
  -4   8   5         30.91       1035.09       473.39 o
  -2   8   5         92.03        102.22        19.98 o
   0   8   5         18.55         14.40        17.91 o
   2   8   5         56.53         53.46         6.83 o
   4   8   5         25.21        506.78       310.29 o
   6   8   5          1.34          0.37         9.51 o
   8   8   5         52.74       -451.13      1038.88 o
 -24   0   6          2.57         14.75       162.90 o
 -22   0   6        889.79        872.84        87.63 o
 -20   0   6        714.48        659.08        20.47 o
 -18   0   6       5405.08       5597.80       164.19 o
 -16   0   6         38.32         32.47        15.91 o
 -14   0   6        285.92        302.65        20.59 o
 -12   0   6       1465.46       1753.02        53.43 o
 -10   0   6        357.28        380.56         7.80 o
  -8   0   6      14026.08      14704.35        80.48 o
  -6   0   6       4430.23       4384.79        39.45 o
  -4   0   6       5565.10       5292.30        40.31 o
  -2   0   6       3570.24       3121.82        31.94 o
   0   0   6       1128.52       1232.31        38.79 o
   2   0   6       1218.87       1280.55        38.32 o
   4   0   6        609.56        622.32        16.22 o
   6   0   6       1614.59       1728.72        24.78 o
   8   0   6       9026.76       8758.70        56.69 o
  10   0   6        366.79        337.72        26.61 o
  12   0   6        121.96        103.29        14.71 o
  14   0   6        408.96        381.74        22.20 o
  16   0   6        363.57        379.27        31.08 o
  18   0   6        186.49       -376.90       540.31 o
  20   0   6         67.59         69.64        37.52 o
  22   0   6          0.01        451.69      1498.69 o
 -23   1   6        188.99        175.69        40.02 o
 -21   1   6          0.05         -0.60        28.51 o
 -19   1   6        258.98        649.91       799.10 o
 -17   1   6       2526.70       2597.51        56.28 o
 -15   1   6        943.29        978.99        22.11 o
 -13   1   6       3693.72       3495.20        34.53 o
 -11   1   6       3400.58       3450.56        31.22 o
  -9   1   6          0.94          3.32         4.62 o
  -7   1   6         90.30         71.44         2.62 o
  -5   1   6        830.75        823.06        23.60 o
  -3   1   6        648.33        617.88        19.15 o
  -1   1   6        719.93        623.12        10.72 o
   1   1   6         20.41         14.85         3.06 o
   3   1   6       3427.71       3328.54        19.18 o
   5   1   6       1904.23       2123.77        14.79 o
   7   1   6         14.05          1.92         5.37 o
   9   1   6        281.14        263.43        10.76 o
  11   1   6        321.94        351.58        16.51 o
  13   1   6          2.19          7.89         7.88 o
  15   1   6        151.20        151.89        15.12 o
  17   1   6         32.00         22.59        13.91 o
  19   1   6          0.00         -1.65        38.03 o
  21   1   6         24.71        516.16       687.22 o
 -22   2   6          9.68          9.94        84.06 o
 -20   2   6          6.40         11.18        39.56 o
 -18   2   6         34.96         60.86        65.04 o
 -16   2   6        569.28        520.20        48.01 o
 -14   2   6       2146.26       2125.38        31.42 o
 -12   2   6        202.42        206.14        13.40 o
 -10   2   6        365.51        373.05        11.70 o
  -8   2   6          5.89         10.99         4.62 o
  -6   2   6        564.83        622.50        13.43 o
  -4   2   6        535.08        581.18        18.28 o
  -2   2   6        555.76        578.60        14.57 o
   0   2   6        549.54        542.22        10.38 o
   2   2   6       4391.64       4211.95        21.60 o
   4   2   6       3988.14       4152.36        23.76 o
   6   2   6         34.19         31.69         5.72 o
   8   2   6          0.89         -0.80         4.59 o
  10   2   6          0.88         -0.68         4.43 o
  12   2   6         49.94         48.57         5.18 o
  14   2   6        316.33        310.16        31.82 o
  16   2   6       1313.84       1230.87        26.87 o
  18   2   6        212.39        190.30        24.46 o
  20   2   6        113.93        116.15        73.99 o
  22   2   6          8.90       1027.68      1116.44 o
 -21   3   6         92.61        114.14        16.29 o
 -19   3   6        337.55        302.78        19.21 o
 -17   3   6        256.61        283.75        15.29 o
 -15   3   6       1069.96       1125.83        60.16 o
 -13   3   6        134.89        150.45        10.93 o
 -11   3   6       1002.31       1053.96        30.92 o
  -9   3   6        443.68        451.14        16.25 o
  -7   3   6        882.18        819.64        25.45 o
  -5   3   6       4537.63       5054.03        43.29 o
  -3   3   6        566.53        539.72        11.41 o
  -1   3   6       1282.20       1323.00        27.82 o
   1   3   6        211.97        196.39        12.21 o
   3   3   6        174.35        182.70         6.32 o
   5   3   6        494.44        526.57         9.63 o
   7   3   6        769.22        812.98        13.42 o
   9   3   6        947.72       1034.44        19.69 o
  11   3   6          0.00         -3.77         7.03 o
  13   3   6        173.14        162.79         7.52 o
  15   3   6       1126.01       1123.56        24.98 o
  17   3   6         78.33        442.06       278.18 o
  19   3   6         14.89        594.19       515.91 o
  21   3   6          0.14        192.39       366.56 o
 -20   4   6          2.50         -3.83        78.97 o
 -18   4   6         55.35         60.06        29.05 o
 -16   4   6        228.97        217.33        39.23 o
 -14   4   6         87.06         80.53        16.62 o
 -12   4   6        740.69        765.61        21.38 o
 -10   4   6          0.10         14.53        83.84 o
  -8   4   6         63.05         73.50         8.23 o
  -6   4   6         53.70         69.28         7.97 o
  -4   4   6        504.02        556.69        23.78 o
  -2   4   6        209.26        229.63        13.62 o
   0   4   6          0.01         -0.71         2.72 o
   2   4   6         24.76         28.16         4.59 o
   4   4   6         91.60         93.58         4.55 o
   6   4   6       1248.94       1237.71        23.12 o
   8   4   6         54.08         41.86         5.32 o
  10   4   6         80.76         78.16        13.76 o
  12   4   6        139.41        147.16        13.46 o
  14   4   6         15.04         28.17        16.87 o
  16   4   6        186.84        191.40        35.05 o
  18   4   6         47.55        650.24       314.07 o
  20   4   6         64.17         77.92         9.86 o
 -19   5   6         23.95         34.61        50.36 o
 -17   5   6          4.35        385.81       399.89 o
 -15   5   6        319.12        353.57        30.25 o
 -13   5   6        652.89        656.83        18.89 o
 -11   5   6        378.56        410.46        27.01 o
  -9   5   6         19.49         25.66         3.87 o
  -7   5   6         57.30         45.16        15.89 o
  -5   5   6        122.01        125.86        11.05 o
  -3   5   6        400.83        401.80        13.92 o
  -1   5   6        583.02        610.93        15.56 o
   1   5   6         63.94         74.99        10.37 o
   3   5   6        140.17        146.68        19.95 o
   5   5   6          0.40         -2.58         7.32 o
   7   5   6          5.39          3.90         9.86 o
   9   5   6        111.35        101.32         8.13 o
  11   5   6         10.65          8.45        10.67 o
  13   5   6        169.96        154.88        13.12 o
  15   5   6        217.20        186.86        19.34 o
  17   5   6          8.64          6.16        36.51 o
 -16   6   6          9.40         -1.09         3.98 o
 -14   6   6          0.58          2.86        45.94 o
 -12   6   6         34.27         47.17        17.94 o
 -10   6   6        183.98        202.68        24.87 o
  -8   6   6        159.86        193.17        15.44 o
  -6   6   6        265.42        390.93        28.15 o
  -4   6   6          5.58          5.36        20.28 o
  -2   6   6          1.05          3.24         8.19 o
   0   6   6         19.72         31.38        11.44 o
   2   6   6        150.19        148.38        13.86 o
   4   6   6         50.86         53.17        11.12 o
   6   6   6         89.07         91.23        19.38 o
   8   6   6          2.52         -0.64         7.42 o
  10   6   6          7.40        326.36       264.76 o
  12   6   6        342.76        350.10        32.43 o
  14   6   6        156.51        165.96        93.68 o
  16   6   6        193.51        179.79        26.67 o
 -13   7   6         12.47          6.18        31.35 o
 -11   7   6         12.27         11.46        88.88 o
  -9   7   6          1.39          6.73        47.04 o
  -7   7   6          0.07         -2.47        36.41 o
  -5   7   6         46.19        194.50       379.95 o
  -3   7   6          4.28        571.56       313.52 o
  -1   7   6        121.70        110.57        33.33 o
   1   7   6         13.57         13.94        13.06 o
   3   7   6        108.32        128.76        18.94 o
   5   7   6          6.95         11.30        30.95 o
   7   7   6         14.03         13.32        23.73 o
   9   7   6        231.86        220.55        24.53 o
  11   7   6         49.45         54.38        22.97 o
  13   7   6         11.80          9.04        34.42 o
 -10   8   6        133.67        133.44        29.50 o
  -8   8   6        168.02        146.24        32.88 o
  -6   8   6          4.20        860.85       436.83 o
  -4   8   6         11.35          3.31        33.35 o
  -2   8   6        237.18       -323.10       361.12 o
   0   8   6        120.35        115.68        39.70 o
   2   8   6          3.06         -4.50        16.67 o
   4   8   6          7.69         93.80       353.62 o
   6   8   6          1.67       -268.81      1490.77 o
   8   8   6         61.08         49.92        32.15 o
 -23   1   7         10.08         21.08        73.63 o
 -21   1   7        107.02        103.39        62.12 o
 -19   1   7       1656.56       1697.47        52.82 o
 -17   1   7        663.60        724.97        35.32 o
 -15   1   7        153.01        148.26         7.13 o
 -13   1   7       1811.76       1799.31        59.10 o
 -11   1   7          1.72          9.78         6.34 o
  -9   1   7        390.33        484.46        13.72 o
  -7   1   7        986.55       1158.14        13.77 o
  -5   1   7       7735.80       7830.43        35.49 o
  -3   1   7       4031.64       4324.67        28.55 o
  -1   1   7        640.85        755.17         9.49 o
   1   1   7       4795.67       5203.16        29.90 o
   3   1   7          0.28          0.82         4.98 o
   5   1   7       1206.42       1370.10        34.62 o
   7   1   7         72.01         69.39         6.05 o
   9   1   7       1505.70       1582.42        37.85 o
  11   1   7       1167.86       1180.46        33.47 o
  13   1   7       2016.26       1988.90        38.23 o
  15   1   7          6.45          4.17         5.56 o
  17   1   7         43.32         36.35        27.83 o
  19   1   7         91.91         95.71        55.64 o
  21   1   7          4.64        304.21      1040.56 o
 -22   2   7        159.05        142.72        20.51 o
 -20   2   7        534.55        589.85        20.20 o
 -18   2   7          3.13        -40.90       299.83 o
 -16   2   7         82.21         83.70        16.26 o
 -14   2   7        463.61        503.03        25.14 o
 -12   2   7         11.67         10.92         6.79 o
 -10   2   7       4859.64       5275.66        27.62 o
  -8   2   7       1618.55       1638.43        38.67 o
  -6   2   7       2710.31       2778.41        17.62 o
  -4   2   7        749.32        654.42        15.06 o
  -2   2   7         99.06         77.02         3.08 o
   0   2   7       2531.32       2604.89        20.27 o
   2   2   7        216.40        214.06         9.50 o
   4   2   7       1300.09       1465.98        29.86 o
   6   2   7       4690.49       4625.20        23.15 o
   8   2   7         73.45         67.76         6.33 o
  10   2   7         81.16         95.49         4.39 o
  12   2   7        322.11        287.26        18.76 o
  14   2   7         51.79         57.22        11.89 o
  16   2   7        406.38        419.51        33.95 o
  18   2   7         24.36         33.40        21.66 o
  20   2   7          2.68        -13.35       317.57 o
 -21   3   7         15.40         24.45        67.13 o
 -19   3   7        162.06        150.83        48.21 o
 -17   3   7        258.24        294.99        27.75 o
 -15   3   7       2169.05       2177.17        65.58 o
 -13   3   7       1038.24       1064.13        22.84 o
 -11   3   7         45.08         37.71         9.27 o
  -9   3   7        857.57        928.05        33.34 o
  -7   3   7        669.68        707.34        32.17 o
  -5   3   7       1229.57       1328.88        23.15 o
  -3   3   7        474.14        505.79        16.61 o
  -1   3   7         12.56          6.33         3.38 o
   1   3   7          0.12          2.88         4.19 o
   3   3   7         38.64         43.70         3.79 o
   5   3   7        127.97        143.05         6.84 o
   7   3   7          8.12          8.78         4.77 o
   9   3   7         33.53         38.91         6.99 o
  11   3   7         50.93         51.64         9.10 o
  13   3   7         20.85         22.25         6.83 o
  15   3   7         20.45         34.46        20.87 o
  17   3   7        464.08        484.66        26.63 o
  19   3   7         32.39        176.37       291.95 o
 -20   4   7         62.72         65.79        34.03 o
 -18   4   7          0.98         -0.74        21.96 o
 -16   4   7         10.36        391.82       238.06 o
 -14   4   7        274.90        285.49        27.87 o
 -12   4   7        357.18        389.59        30.26 o
 -10   4   7        712.18        756.49        28.39 o
  -8   4   7          6.21        342.50       153.75 o
  -6   4   7        154.71        155.91        16.89 o
  -4   4   7         16.18         14.97         8.88 o
  -2   4   7        479.90        465.58        11.06 o
   0   4   7        555.18        531.78        27.90 o
   2   4   7         81.28         88.47         9.09 o
   4   4   7         74.38         65.57         9.38 o
   6   4   7         82.51         81.34         5.95 o
   8   4   7        241.06        253.94         9.65 o
  10   4   7          0.40          2.20         9.99 o
  12   4   7         88.00         95.51         7.68 o
  14   4   7       1089.59       1090.86        25.30 o
  16   4   7         67.24         72.64        36.07 o
  18   4   7        327.36        330.97        37.42 o
 -19   5   7         33.60       2349.55      1104.60 o
 -17   5   7         41.88         23.87        50.47 o
 -15   5   7          1.21          7.23        10.07 o
 -13   5   7        660.07        644.25        22.44 o
 -11   5   7        258.05        237.35        22.41 o
  -9   5   7          0.99        528.16       263.16 o
  -7   5   7        281.60        277.28        27.36 o
  -5   5   7          5.49        196.07       186.21 o
  -3   5   7          4.01          6.22        11.16 o
  -1   5   7          6.13          8.62         6.36 o
   1   5   7        176.42        166.68        16.17 o
   3   5   7         36.32         39.14         9.63 o
   5   5   7        193.40        195.58        12.68 o
   7   5   7        309.61        314.18        32.05 o
   9   5   7        156.86        157.72        10.13 o
  11   5   7         16.01         12.43         9.86 o
  13   5   7         12.31          5.35        16.96 o
  15   5   7          7.19         56.67       226.95 o
  17   5   7         13.30       -103.86       658.34 o
 -16   6   7         29.44         20.73        53.49 o
 -14   6   7        302.37        315.41        47.14 o
 -12   6   7         76.14         76.82        61.25 o
 -10   6   7          7.97         11.78        44.12 o
  -8   6   7         32.06         56.89        18.19 o
  -6   6   7        191.57        176.32        13.54 o
  -4   6   7        518.71        517.70        24.97 o
  -2   6   7         33.99         38.07         7.08 o
   0   6   7          2.30          4.53        13.85 o
   2   6   7        245.89        230.96        10.73 o
   4   6   7         75.31         63.75         9.15 o
   6   6   7        240.52        227.84        23.00 o
   8   6   7        130.41        135.91        28.32 o
  10   6   7        218.18        228.05        36.47 o
  12   6   7         11.35         14.82        27.65 o
  14   6   7         90.94        110.10        51.76 o
 -13   7   7         13.07        858.55       537.56 o
 -11   7   7        115.08        112.50        36.71 o
  -9   7   7        503.09        473.36        87.80 o
  -7   7   7         97.18        189.26        22.88 o
  -5   7   7         14.42         15.85        28.97 o
  -3   7   7         26.53          9.89        16.79 o
  -1   7   7        103.68         98.51        25.31 o
   1   7   7        102.28         99.88        31.69 o
   3   7   7         48.77         43.08        21.45 o
   5   7   7         64.38         65.37        25.86 o
   7   7   7          1.54          3.66        20.53 o
   9   7   7         25.21         31.14        38.88 o
  11   7   7         35.85         29.88        45.10 o
  -8   8   7        248.60       1922.69       617.13 o
  -6   8   7         62.13         57.83        32.43 o
  -4   8   7          3.08          5.38        22.96 o
  -2   8   7          0.45         -2.27         9.52 o
   0   8   7         26.14         16.02        45.76 o
   2   8   7         20.62          7.19        13.65 o
   4   8   7          5.77          3.35        61.16 o
   6   8   7         18.36        437.20      1240.90 o
 -22   0   8        107.10        114.66       142.94 o
 -20   0   8        195.55        274.13       100.35 o
 -18   0   8        404.65        415.25        24.08 o
 -16   0   8        324.76        395.08        11.94 o
 -14   0   8         48.88         68.13       169.16 o
 -12   0   8       1728.12       1738.98        47.52 o
 -10   0   8       2398.97       2678.32        27.61 o
  -8   0   8       2887.27       2958.99        23.92 o
  -6   0   8         42.25         45.16         7.28 o
  -4   0   8       2503.37       2529.72        32.26 o
  -2   0   8       3009.90       3306.62        25.68 o
   0   0   8      12634.92      12558.88        85.70 o
   2   0   8      14450.33      15460.02       116.71 o
   4   0   8      11879.05      12311.88        73.82 o
   6   0   8         19.84         26.27         8.48 o
   8   0   8        504.01        531.58        29.52 o
  10   0   8        224.96        231.45        12.76 o
  12   0   8        526.23        536.06        70.14 o
  14   0   8       4419.10       4245.13        56.78 o
  16   0   8        693.43        687.47        61.64 o
  18   0   8        306.22        321.23        61.52 o
  20   0   8          0.30         -7.96        35.42 o
 -23   1   8          0.61         -1.06        42.26 o
 -21   1   8        312.14        331.16        18.61 o
 -19   1   8        312.63        362.54        32.73 o
 -17   1   8        744.68        786.38        26.95 o
 -15   1   8       2203.45       2257.31        74.04 o
 -13   1   8         38.13         33.00        12.57 o
 -11   1   8        373.35        410.69        12.04 o
  -9   1   8         71.40         68.74         4.61 o
  -7   1   8       7119.64       7539.32        67.80 o
  -5   1   8       1161.65       1244.23        18.50 o
  -3   1   8        480.98        464.52        20.04 o
  -1   1   8         62.51         65.03         5.73 o
   1   1   8        211.49        272.32        15.56 o
   3   1   8       1052.29       1039.54        20.23 o
   5   1   8        102.56        107.58         4.86 o
   7   1   8       3210.94       3453.05        24.45 o
   9   1   8       1577.81       1546.41        15.60 o
  11   1   8         52.25         54.81         9.83 o
  13   1   8        937.09        906.10        50.30 o
  15   1   8         53.90         59.09         6.89 o
  17   1   8          3.09         -1.31        24.02 o
  19   1   8         14.14          9.38        24.73 o
  21   1   8          3.71          0.62        80.51 o
 -22   2   8         12.99         11.20        17.20 o
 -20   2   8        573.37        654.05        23.08 o
 -18   2   8         16.28        221.77       393.29 o
 -16   2   8          4.29         14.80        10.23 o
 -14   2   8        390.26        400.53         6.97 o
 -12   2   8        281.17        291.09         6.59 o
 -10   2   8        246.61        253.21        11.84 o
  -8   2   8        335.58        364.97        13.83 o
  -6   2   8          1.38          1.81         5.34 o
  -4   2   8          1.32          0.06         5.98 o
  -2   2   8        164.95        165.46         4.65 o
   0   2   8          7.91          5.88         3.46 o
   2   2   8         91.48         97.12         6.67 o
   4   2   8       1295.86       1304.24        16.93 o
   6   2   8       2147.43       2228.79        23.46 o
   8   2   8        549.23        544.13        14.02 o
  10   2   8        259.22        248.71         6.40 o
  12   2   8        153.98        188.47         7.94 o
  14   2   8          0.03          5.84        11.76 o
  16   2   8         57.76         68.63        22.57 o
  18   2   8          1.62        -10.42        35.38 o
  20   2   8          0.63         -3.90        17.80 o
 -21   3   8        108.36         82.98        76.23 o
 -19   3   8          0.02         -1.92        15.40 o
 -17   3   8         62.00         47.52        16.54 o
 -15   3   8        786.68        757.62        23.67 o
 -13   3   8         41.46         41.24         7.60 o
 -11   3   8          0.10         -0.02         4.63 o
  -9   3   8          9.06         12.50         7.78 o
  -7   3   8        902.21        913.33        38.49 o
  -5   3   8        674.64        673.50        16.50 o
  -3   3   8       1528.34       1527.33        31.76 o
  -1   3   8       1165.88       1190.65        20.14 o
   1   3   8        350.76        333.60        12.10 o
   3   3   8        221.72        234.00        10.39 o
   5   3   8         46.81         43.99         4.64 o
   7   3   8       1062.82       1138.48        36.30 o
   9   3   8        184.38        190.72         6.51 o
  11   3   8         44.60         49.82         9.73 o
  13   3   8         18.30         23.79        10.22 o
  15   3   8        170.28        166.54        36.30 o
  17   3   8        377.27        369.61        53.47 o
  19   3   8         23.22         20.85        76.62 o
 -20   4   8          0.49        494.88       613.86 o
 -18   4   8         20.49         17.44        34.08 o
 -16   4   8        591.69        560.58        22.28 o
 -14   4   8         44.25         52.34        18.72 o
 -12   4   8        402.52        399.48        33.41 o
 -10   4   8         59.01         55.09         3.93 o
  -8   4   8        156.29        185.64        23.62 o
  -6   4   8        610.10        621.32        28.37 o
  -4   4   8        171.88        177.92        12.59 o
  -2   4   8        268.46        261.08        10.78 o
   0   4   8        265.22        279.80        11.72 o
   2   4   8        185.73        192.09         9.89 o
   4   4   8       1966.61       2001.72        35.19 o
   6   4   8         41.47         52.54         9.95 o
   8   4   8        717.01        788.56        10.09 o
  10   4   8         99.93         91.28        12.11 o
  12   4   8          5.02          2.65        16.22 o
  14   4   8        193.10        209.39        24.10 o
  16   4   8         90.16        116.12        79.79 o
  18   4   8        157.05        162.23        16.05 o
 -19   5   8         60.32         70.37        69.38 o
 -17   5   8          1.93       1022.03       448.36 o
 -15   5   8         11.07         11.90        43.24 o
 -13   5   8        129.02        429.96      1337.63 o
 -11   5   8         14.79          8.48        21.40 o
  -9   5   8         57.76         57.33        31.30 o
  -7   5   8         46.78         44.69        10.31 o
  -5   5   8         94.25         95.33        31.22 o
  -3   5   8          4.45          7.03         7.71 o
  -1   5   8        167.00        187.47        10.98 o
   1   5   8        219.27        225.15        12.41 o
   3   5   8        114.50        114.33        14.09 o
   5   5   8        221.30        227.10        12.85 o
   7   5   8        129.47        117.06        20.25 o
   9   5   8          5.87          9.25        15.53 o
  11   5   8        114.91        116.94        16.39 o
  13   5   8         60.74         67.87        31.10 o
  15   5   8          0.21         -2.96        22.70 o
  17   5   8         58.94         43.67        10.66 o
 -16   6   8          9.75         13.80        95.34 o
 -14   6   8         20.30         31.57        41.93 o
 -12   6   8        105.54        119.31        58.31 o
 -10   6   8         52.60         47.96        54.57 o
  -8   6   8        141.46        134.32        24.24 o
  -6   6   8          6.58         -2.38       160.50 o
  -4   6   8        230.85        261.73        23.09 o
  -2   6   8        201.93        231.07        16.89 o
   0   6   8          1.22         -2.73        20.64 o
   2   6   8         25.13         20.38        14.32 o
   4   6   8          4.55         -0.75        13.61 o
   6   6   8         11.58          4.82         9.32 o
   8   6   8         48.50         44.42        37.14 o
  10   6   8          0.08          1.71        18.73 o
  12   6   8          6.26         -3.11         6.72 o
  14   6   8          0.77        204.19       651.30 o
 -13   7   8          1.75         -5.11        10.70 o
 -11   7   8          0.61       -218.28       450.13 o
  -9   7   8          2.24          4.99        57.67 o
  -7   7   8          5.64          5.00        35.93 o
  -5   7   8         14.73         22.77        25.24 o
  -3   7   8         21.97        288.44       517.28 o
  -1   7   8         17.99          7.51        31.24 o
   1   7   8         10.87          9.63        57.58 o
   3   7   8         14.62         15.92        12.36 o
   5   7   8         10.32         15.36        25.25 o
   7   7   8          3.44          0.88        32.98 o
   9   7   8          1.41       -432.22       660.89 o
  11   7   8          0.87         -5.28        78.88 o
  -8   8   8          4.73         27.46        26.36 o
  -6   8   8          5.18        179.52      1423.00 o
  -4   8   8         15.61       1261.01       694.43 o
  -2   8   8          1.17          4.33        33.22 o
   0   8   8         60.69        677.20       845.78 o
   2   8   8          1.46          2.71        45.71 o
   4   8   8          0.36          2.27        42.22 o
   6   8   8         36.19         43.79        28.69 o
 -21   1   9         34.70       -225.04       286.76 o
 -19   1   9        440.68        419.19        50.09 o
 -17   1   9       1723.10       1781.55        59.45 o
 -15   1   9        184.24        185.98        24.28 o
 -13   1   9          0.44         -1.06         6.17 o
 -11   1   9        262.27        235.85         9.19 o
  -9   1   9       1631.32       1654.80        39.48 o
  -7   1   9        888.10        930.75        24.65 o
  -5   1   9        847.44        841.32        24.52 o
  -3   1   9         58.71         57.37         9.24 o
  -1   1   9       1517.05       1730.24        17.39 o
   1   1   9        869.91        824.38        15.48 o
   3   1   9        941.66       1083.85        14.86 o
   5   1   9       2194.83       2537.14        21.94 o
   7   1   9        297.34        294.37        11.84 o
   9   1   9        589.75        598.82         9.02 o
  11   1   9       1291.11       1323.38        20.29 o
  13   1   9        101.15        100.46        20.33 o
  15   1   9       1102.05       1092.70        37.55 o
  17   1   9          0.17         -3.69        42.60 o
  19   1   9          6.01         -6.55        31.74 o
 -22   2   9          6.78         21.31        36.46 o
 -20   2   9        148.33        145.34        34.13 o
 -18   2   9          0.02         -4.20        23.08 o
 -16   2   9        282.00        297.66        33.38 o
 -14   2   9        222.23        225.97        23.44 o
 -12   2   9        222.57        231.02        13.37 o
 -10   2   9          9.27         24.90         8.59 o
  -8   2   9         91.40         93.66        10.65 o
  -6   2   9       1014.83        892.01        24.38 o
  -4   2   9          7.01          5.50         3.72 o
  -2   2   9       5248.10       5383.80        30.50 o
   0   2   9        297.31        347.66        16.28 o
   2   2   9       5873.65       6192.42        33.11 o
   4   2   9          0.83          5.49         3.17 o
   6   2   9       1594.01       1602.05        31.77 o
   8   2   9        262.34        276.03         7.93 o
  10   2   9        527.78        525.43        17.30 o
  12   2   9       6123.59       5945.83        62.54 o
  14   2   9        460.65        450.33        20.63 o
  16   2   9       1519.07       1566.05        50.29 o
  18   2   9          1.49         -0.67        65.18 o
  20   2   9          6.22       -464.71       529.84 o
 -21   3   9        416.87        397.09       606.46 o
 -19   3   9         13.33         30.69        40.38 o
 -17   3   9        189.98        229.23        36.52 o
 -15   3   9         39.11       -348.53       337.97 o
 -13   3   9         42.77         46.11        14.75 o
 -11   3   9         11.53          8.27        11.02 o
  -9   3   9        140.96        579.13       434.79 o
  -7   3   9        166.59        158.37        15.40 o
  -5   3   9        423.04        428.86        12.56 o
  -3   3   9        243.48        209.99         4.96 o
  -1   3   9         15.40         10.99         3.60 o
   1   3   9        248.65        272.47        11.11 o
   3   3   9          5.77          6.58         2.04 o
   5   3   9       3381.68       3391.35        23.35 o
   7   3   9        656.45        657.72        23.70 o
   9   3   9        249.80        257.38         7.35 o
  11   3   9        126.77        127.56         7.13 o
  13   3   9         57.46         63.03        31.46 o
  15   3   9         16.85         24.31        35.98 o
  17   3   9        232.87        274.56        35.36 o
  19   3   9         68.12       1300.17       522.09 o
 -20   4   9          1.25         -7.16        25.59 o
 -18   4   9         37.09         38.62        68.79 o
 -16   4   9         28.06         34.74        19.07 o
 -14   4   9        163.00       -127.56       428.63 o
 -12   4   9         91.75        110.65        14.91 o
 -10   4   9        293.47        297.68        22.49 o
  -8   4   9        260.84        269.83         9.16 o
  -6   4   9        327.49        347.75        30.71 o
  -4   4   9        214.14        223.34        11.01 o
  -2   4   9        115.83        122.44         8.76 o
   0   4   9        151.02        142.52         9.24 o
   2   4   9        157.10        147.89         5.70 o
   4   4   9        117.31        138.16        16.52 o
   6   4   9        866.42        901.51        23.27 o
   8   4   9        548.85        571.65        20.55 o
  10   4   9        189.40        209.74        13.76 o
  12   4   9          7.20          3.05        23.69 o
  14   4   9          2.80         17.49        72.10 o
  16   4   9         32.13        147.01       237.40 o
  18   4   9          0.33        492.52       484.92 o
 -17   5   9          6.00         11.56        19.01 o
 -15   5   9         10.21         72.96       732.18 o
 -13   5   9         17.25        154.23       270.56 o
 -11   5   9        585.82        525.23        89.26 o
  -9   5   9        286.60        272.61        38.12 o
  -7   5   9         11.44         12.25        26.95 o
  -5   5   9         44.87         51.48        17.09 o
  -3   5   9         94.13         94.45        15.45 o
  -1   5   9        203.08        198.93        19.08 o
   1   5   9        146.71        161.61        17.85 o
   3   5   9         17.22         19.47        11.51 o
   5   5   9         16.74         14.99         8.75 o
   7   5   9        319.19        331.50        16.96 o
   9   5   9         60.58         63.92        15.92 o
  11   5   9         93.32        102.17        10.45 o
  13   5   9         61.42         38.36        28.28 o
  15   5   9         42.41         39.72         5.27 o
 -16   6   9         18.93        445.69       528.42 o
 -14   6   9        115.22       -163.21       395.59 o
 -12   6   9          6.26        236.36       653.31 o
 -10   6   9         14.33        -83.54       604.61 o
  -8   6   9         37.43         62.91        21.25 o
  -6   6   9         51.07         93.69        35.63 o
  -4   6   9         38.85         39.61        22.41 o
  -2   6   9         14.64          5.43         9.41 o
   0   6   9         81.32        113.51         9.06 o
   2   6   9          0.01          8.91       184.09 o
   4   6   9          7.25          5.10        29.87 o
   6   6   9        258.84        248.22        19.26 o
   8   6   9         16.81         17.18        16.59 o
  10   6   9          2.24          5.15        14.23 o
  12   6   9         21.09         35.47        45.07 o
  14   6   9         73.46        422.46       515.76 o
 -11   7   9         22.78         16.80       103.40 o
  -9   7   9         92.32         80.16         9.24 o
  -7   7   9        224.13        170.70        98.15 o
  -5   7   9         48.68         54.01        41.77 o
  -3   7   9          0.52         -2.22        43.94 o
  -1   7   9         46.84         43.37        12.75 o
   1   7   9        268.13        256.23        40.50 o
   3   7   9        203.61        220.69        18.41 o
   5   7   9          3.95       -262.49       388.09 o
   7   7   9         16.40       -689.36       556.45 o
   9   7   9         15.44       2976.26       904.60 o
  -6   8   9          5.20         98.52       362.02 o
  -4   8   9          3.23        622.06       615.13 o
  -2   8   9         26.97         18.10        26.04 o
   0   8   9         76.94         79.36        32.28 o
   2   8   9        147.15        127.79        34.27 o
   4   8   9         22.14         29.87        58.86 o
 -22   0  10         26.63        994.49       640.60 o
 -20   0  10          6.55       1464.37       864.29 o
 -18   0  10        216.48        232.55        84.77 o
 -16   0  10        547.35        612.90        42.44 o
 -14   0  10       2164.61       2264.29        83.06 o
 -12   0  10        117.68        119.11         8.38 o
 -10   0  10         18.92         23.82         7.09 o
  -8   0  10        499.73        494.41        12.34 o
  -6   0  10        190.53        186.51         6.59 o
  -4   0  10        322.97        366.71        26.95 o
  -2   0  10          3.76          6.48        27.25 o
   0   0  10       3462.81       3915.49        29.65 o
   2   0  10        193.75        201.25        15.72 o
   4   0  10        181.70        164.37        21.21 o
   6   0  10          7.56          8.78         9.20 o
   8   0  10        453.75        459.82        16.60 o
  10   0  10      13989.57      13497.35       141.37 o
  12   0  10         34.01         51.43        12.34 o
  14   0  10       3876.47       3670.98        97.61 o
  16   0  10         18.67        521.47       355.27 o
  18   0  10          0.01        -13.33        53.59 o
  20   0  10         37.75         57.81        13.59 o
 -21   1  10          2.32        320.53       672.47 o
 -19   1  10        635.36        705.03        38.64 o
 -17   1  10         71.41        -44.01       283.40 o
 -15   1  10        128.02        122.41        11.87 o
 -13   1  10        118.92        108.72         9.17 o
 -11   1  10        422.46        442.46        14.26 o
  -9   1  10       1014.11       1028.79        26.35 o
  -7   1  10         74.88         71.60         7.82 o
  -5   1  10        377.27        358.67        23.07 o
  -3   1  10        396.63        383.96         9.80 o
  -1   1  10         84.48         86.05         4.09 o
   1   1  10        587.02        643.71        14.38 o
   3   1  10       2601.34       2744.20        27.26 o
   5   1  10        198.12        177.14         4.56 o
   7   1  10        354.04        358.01        15.39 o
   9   1  10         70.81         70.12        14.16 o
  11   1  10         31.07         58.13        14.37 o
  13   1  10       1585.40       1533.86        41.12 o
  15   1  10          2.02         -3.01        49.26 o
  17   1  10         76.94         79.24        58.96 o
  19   1  10         30.70       1649.20       709.39 o
 -22   2  10          0.01         -3.86        55.50 o
 -20   2  10          7.42        737.26       483.70 o
 -18   2  10        111.43        111.28        19.93 o
 -16   2  10         78.45         82.43         7.52 o
 -14   2  10          5.37          6.57        15.01 o
 -12   2  10        703.41        732.51        33.93 o
 -10   2  10       1421.50       1415.47        45.66 o
  -8   2  10        895.20        893.54        41.03 o
  -6   2  10         41.66         48.11         7.58 o
  -4   2  10        557.66        589.90        27.91 o
  -2   2  10          2.80          2.55         3.84 o
   0   2  10       1940.58       1971.89        23.48 o
   2   2  10         31.55         33.93         9.40 o
   4   2  10        290.43        297.97         8.60 o
   6   2  10       1566.46       1600.50        24.36 o
   8   2  10        240.93        257.93         8.66 o
  10   2  10         37.85         37.65         7.58 o
  12   2  10        138.92        153.80        17.96 o
  14   2  10         24.71         26.16        10.69 o
  16   2  10         14.56         17.15        36.14 o
  18   2  10        107.96        111.21        37.98 o
 -21   3  10        228.43        219.46        15.15 o
 -19   3  10          9.74          5.81        47.26 o
 -17   3  10          4.78          5.24        23.39 o
 -15   3  10        260.81        233.12         7.93 o
 -13   3  10       1153.69       1013.06        53.80 o
 -11   3  10        108.63        102.23         8.58 o
  -9   3  10         46.57         43.18         8.09 o
  -7   3  10         79.67         85.61         7.31 o
  -5   3  10        235.86        281.05        24.45 o
  -3   3  10        602.40        622.36        14.98 o
  -1   3  10         58.95         51.13         6.16 o
   1   3  10         39.69         46.72         7.75 o
   3   3  10        155.94        173.46        16.27 o
   5   3  10        387.15        398.97        12.78 o
   7   3  10        355.32        352.98        15.94 o
   9   3  10        244.10        274.10        15.71 o
  11   3  10        266.30        238.79         7.20 o
  13   3  10        295.99        256.96        23.96 o
  15   3  10         15.58         37.84        35.35 o
  17   3  10          8.78         13.17        23.41 o
 -18   4  10          6.21         21.90        60.42 o
 -16   4  10          3.23          6.73         5.10 o
 -14   4  10         61.48         72.96        39.91 o
 -12   4  10        114.06        119.30         9.45 o
 -10   4  10         41.22         34.42        16.39 o
  -8   4  10        278.09        285.11        30.37 o
  -6   4  10        258.05        249.43        24.89 o
  -4   4  10       1214.26       1216.67        17.41 o
  -2   4  10         55.85         55.94         7.72 o
   0   4  10         23.81         33.47         9.32 o
   2   4  10          5.28         11.25         6.95 o
   4   4  10       1308.13       1290.65        18.26 o
   6   4  10        170.25        164.09         6.05 o
   8   4  10          2.87         -1.81        11.21 o
  10   4  10        591.89        538.32        35.31 o
  12   4  10        114.87        123.19        20.76 o
  14   4  10        756.88        783.99        48.43 o
  16   4  10          0.40       -211.23       475.27 o
 -17   5  10         31.69       1258.42       660.10 o
 -15   5  10          0.72         -2.63        57.32 o
 -13   5  10          3.33         -1.22        38.84 o
 -11   5  10         51.26        602.92       295.20 o
  -9   5  10         56.56         31.57        22.21 o
  -7   5  10         34.46        179.16       181.74 o
  -5   5  10        106.98        107.93        11.17 o
  -3   5  10        506.69        475.96        16.80 o
  -1   5  10         23.14         22.56         5.55 o
   1   5  10        135.32        137.33        12.90 o
   3   5  10        296.56        305.03        15.81 o
   5   5  10        356.68        361.87        26.60 o
   7   5  10         90.03         92.63        26.13 o
   9   5  10         38.05        449.68       304.69 o
  11   5  10         13.97         16.25        29.33 o
  13   5  10         23.50        746.72       493.67 o
  15   5  10         64.86         71.71        34.27 o
 -14   6  10          3.32         -1.16       110.75 o
 -12   6  10         64.23         81.38        68.90 o
 -10   6  10         48.69         35.59        51.68 o
  -8   6  10         10.43         11.88        19.99 o
  -6   6  10         42.90        -74.26       251.61 o
  -4   6  10        200.60        185.78        27.30 o
  -2   6  10         34.14         43.16        15.41 o
   0   6  10        141.04        137.70        16.04 o
   2   6  10         78.33        103.28        17.06 o
   4   6  10        228.15        243.54        21.20 o
   6   6  10         55.19         50.42        20.63 o
   8   6  10         67.46         77.95        37.80 o
  10   6  10          7.09          3.25        19.55 o
  12   6  10         19.93         13.42        25.25 o
 -11   7  10          0.63        989.42       654.25 o
  -9   7  10         20.50         17.61        21.76 o
  -7   7  10         47.96         45.40        10.42 o
  -5   7  10        145.02        144.14        47.43 o
  -3   7  10          0.06          3.72        12.68 o
  -1   7  10          9.57          3.05         7.26 o
   1   7  10        170.84        207.51        36.08 o
   3   7  10          0.97         22.80       177.18 o
   5   7  10         96.09        127.41        33.30 o
   7   7  10          6.24         -1.40        59.41 o
   9   7  10         30.75       -241.16       952.13 o
  -4   8  10          0.46        429.51      1325.31 o
  -2   8  10         13.70       -483.24       547.14 o
   0   8  10          0.14        209.28       601.13 o
 -21   1  11          1.64         -4.82        22.95 o
 -19   1  11         39.42         25.07        34.14 o
 -17   1  11        817.65        728.13        31.47 o
 -15   1  11        499.12        506.85        25.02 o
 -13   1  11         12.53         10.14        10.80 o
 -11   1  11          8.41          9.91       113.59 o
  -9   1  11        499.46        537.90        23.17 o
  -7   1  11        160.73        168.54        10.94 o
  -5   1  11        933.96        854.37        26.94 o
  -3   1  11         99.49         74.97        11.50 o
  -1   1  11        387.04        419.85        12.27 o
   1   1  11        493.98        478.95        10.07 o
   3   1  11        764.54        744.14        25.73 o
   5   1  11          3.12          8.13         8.13 o
   7   1  11          0.94          1.28         7.93 o
   9   1  11         55.29         60.21        14.73 o
  11   1  11        819.94        763.26        26.35 o
  13   1  11        435.01        438.42        12.47 o
  15   1  11         46.36         78.82        57.09 o
  17   1  11         17.44         25.08        51.13 o
  19   1  11          2.37         20.03         7.30 o
 -20   2  11         14.01        361.10       283.89 o
 -18   2  11         88.48        120.71        27.60 o
 -16   2  11        739.92        790.45        21.44 o
 -14   2  11         19.07       1017.26       591.45 o
 -12   2  11         22.81         12.10         6.25 o
 -10   2  11         50.36         60.85        13.88 o
  -8   2  11        406.55        429.21        21.80 o
  -6   2  11        314.42        350.92        15.48 o
  -4   2  11        210.57        209.63        11.72 o
  -2   2  11        334.09        373.62        11.76 o
   0   2  11        773.87        811.82        43.43 o
   2   2  11        445.11        429.03        15.41 o
   4   2  11        337.11        346.48        16.12 o
   6   2  11         13.85         26.20        11.40 o
   8   2  11       1819.45       1734.43        54.34 o
  10   2  11        577.30        504.67        20.91 o
  12   2  11       1673.30       1588.15        29.04 o
  14   2  11          0.94         13.07        56.46 o
  16   2  11          1.05         -0.80        28.57 o
  18   2  11         35.21         41.93         8.03 o
 -19   3  11        212.03        261.11        45.32 o
 -17   3  11         17.00         33.78        20.22 o
 -15   3  11         38.65         52.97       112.84 o
 -13   3  11         46.95         35.41        25.81 o
 -11   3  11          6.27         12.66        12.23 o
  -9   3  11         66.29         49.83        18.38 o
  -7   3  11        221.29        189.64        11.56 o
  -5   3  11        328.60        352.92        11.98 o
  -3   3  11        183.07        168.01         8.17 o
  -1   3  11        428.41        395.27        12.59 o
   1   3  11        350.83        359.33        11.57 o
   3   3  11        495.65        495.82        17.82 o
   5   3  11        205.26        199.87        10.22 o
   7   3  11         39.30         46.44        10.09 o
   9   3  11       1398.34       1429.32        16.68 o
  11   3  11        371.31        380.63        21.74 o
  13   3  11          0.12          2.58        15.30 o
  15   3  11        175.92        186.08        44.25 o
  17   3  11          9.19          2.79        49.40 o
 -18   4  11          2.88        434.08       384.90 o
 -16   4  11         73.64         48.38        16.56 o
 -14   4  11        115.41        172.30        54.79 o
 -12   4  11         53.49         61.05        32.03 o
 -10   4  11          1.19          3.03        14.81 o
  -8   4  11         92.85         99.68        18.56 o
  -6   4  11        127.98        131.47        15.76 o
  -4   4  11       1089.67       1104.84        63.57 o
  -2   4  11       1406.80       1362.98        13.73 o
   0   4  11       1903.28       1922.47        41.68 o
   2   4  11        460.02        473.51        21.26 o
   4   4  11        104.35        110.54        11.70 o
   6   4  11         79.98         85.46         9.08 o
   8   4  11         46.82         46.95         6.85 o
  10   4  11        884.97        886.25        21.70 o
  12   4  11        269.61        255.92        35.82 o
  14   4  11        113.93        127.52        38.07 o
  16   4  11         25.51         18.81       302.77 o
 -17   5  11          4.21         -3.53        13.56 o
 -15   5  11        128.79        149.86        80.07 o
 -13   5  11          0.33         -0.23        59.57 o
 -11   5  11          2.12         61.74       410.05 o
  -9   5  11        134.66        103.65        40.92 o
  -7   5  11        590.66        508.08        41.68 o
  -5   5  11          1.91         57.24       390.78 o
  -3   5  11         89.82         61.77        12.16 o
  -1   5  11        264.22        269.55        11.35 o
   1   5  11          2.20          4.45         7.22 o
   3   5  11         26.43         23.71        23.13 o
   5   5  11        349.81        336.06        23.92 o
   7   5  11          3.15          0.89        30.01 o
   9   5  11          0.00         -2.59         7.74 o
  11   5  11         48.78         29.49        21.33 o
  13   5  11        135.83        128.61        14.87 o
 -14   6  11         43.03         23.32        82.54 o
 -12   6  11         20.92       1545.03      1301.54 o
 -10   6  11        234.82        196.50        51.24 o
  -8   6  11         13.89        684.20       290.74 o
  -6   6  11         50.97         44.96        15.38 o
  -4   6  11          0.61          1.65        20.88 o
  -2   6  11         32.17         23.39        21.32 o
   0   6  11        185.97        193.32        30.78 o
   2   6  11        659.47        693.41        23.63 o
   4   6  11        651.39        633.64        35.34 o
   6   6  11         26.65         28.67        19.55 o
   8   6  11         48.30         42.19        39.37 o
  10   6  11          2.36          3.01        55.10 o
  12   6  11          3.81         17.48        36.85 o
  -9   7  11         21.40         10.09        86.61 o
  -7   7  11         50.46         42.37        34.15 o
  -5   7  11          6.75        568.05       390.61 o
  -3   7  11         35.03         38.08        33.27 o
  -1   7  11          2.92        680.80       356.94 o
   1   7  11         56.57         47.48         7.54 o
   3   7  11        440.29        470.57        44.32 o
   5   7  11          0.46        798.89       637.24 o
   7   7  11         20.48       2411.39       948.61 o
 -20   0  12        111.66        118.95        82.10 o
 -18   0  12        471.72        492.51        33.93 o
 -16   0  12         76.82         85.37        44.41 o
 -14   0  12        122.93        139.32         6.75 o
 -12   0  12        567.96        569.51        45.29 o
 -10   0  12       1311.67       1336.43        26.19 o
  -8   0  12        435.02        460.59        18.94 o
  -6   0  12         50.86         63.17         6.42 o
  -4   0  12        613.01        613.94        47.69 o
  -2   0  12         18.74         52.81       132.02 o
   0   0  12        731.93        828.01        37.63 o
   2   0  12       2893.31       2804.07        25.54 o
   4   0  12       1372.25       1422.07        50.62 o
   6   0  12        318.54        329.08        12.07 o
   8   0  12        951.65        953.07        72.62 o
  10   0  12        673.50        618.06        18.61 o
  12   0  12        292.53        273.03        24.87 o
  14   0  12          0.10        417.54       287.13 o
  16   0  12         10.44        225.31       482.31 o
  18   0  12          0.66         -6.02         6.72 o
 -21   1  12         20.80         19.20        30.96 o
 -19   1  12        186.70        198.70        45.84 o
 -17   1  12         15.42          9.32        28.86 o
 -15   1  12        182.06        158.73        36.01 o
 -13   1  12          2.26         11.03        11.78 o
 -11   1  12         32.31         26.26         4.18 o
  -9   1  12        119.86         91.74         8.78 o
  -7   1  12        294.45        281.87        13.17 o
  -5   1  12        206.47        173.23        13.14 o
  -3   1  12        398.99        389.26        12.40 o
  -1   1  12        397.72        386.81        29.61 o
   1   1  12       1494.70       1521.19        46.74 o
   3   1  12         68.71         94.85        12.63 o
   5   1  12        377.96        377.28        16.94 o
   7   1  12        312.00        295.94        11.49 o
   9   1  12        206.13        190.47        12.63 o
  11   1  12         21.26          9.29        18.07 o
  13   1  12         21.14         34.32        26.27 o
  15   1  12         14.82          6.21        32.27 o
  17   1  12         83.88         69.58        60.12 o
 -20   2  12          6.30       -468.11       332.37 o
 -18   2  12          0.04          3.21        18.35 o
 -16   2  12         69.03         63.33        13.28 o
 -14   2  12         20.89         20.77        18.77 o
 -12   2  12         57.50         65.05        12.55 o
 -10   2  12          1.55        221.79       184.83 o
  -8   2  12          3.05         -3.30        16.04 o
  -6   2  12        131.72        139.02        14.85 o
  -4   2  12          3.33         -1.13         3.55 o
  -2   2  12       3460.68       3509.75        45.38 o
   0   2  12         43.86         41.39         4.55 o
   2   2  12          0.01          0.40         4.51 o
   4   2  12          5.79          9.14         7.50 o
   6   2  12         58.60         54.61        11.85 o
   8   2  12       2792.54       2728.23        51.78 o
  10   2  12        838.75        786.38        23.02 o
  12   2  12          0.40         -5.04        10.99 o
  14   2  12          0.08          1.24        35.15 o
  16   2  12         43.82         55.30         7.83 o
  18   2  12          6.65          8.11         5.92 o
 -19   3  12        162.28        257.68       399.87 o
 -17   3  12         59.96         93.30        30.52 o
 -15   3  12          3.71         14.92        31.13 o
 -13   3  12         60.07         60.18        11.09 o
 -11   3  12       1311.17       1162.95        39.43 o
  -9   3  12        271.58        267.29        16.93 o
  -7   3  12         40.96         31.36         6.69 o
  -5   3  12        460.91        391.98        12.23 o
  -3   3  12         11.85         15.87         3.35 o
  -1   3  12          0.88          5.70         1.51 o
   1   3  12          9.81          7.41         8.45 o
   3   3  12         28.52         25.89         8.95 o
   5   3  12          1.10         -1.65         7.47 o
   7   3  12        103.04        123.61        10.61 o
   9   3  12        172.04        203.11         9.64 o
  11   3  12         39.74         54.83        31.98 o
  13   3  12          7.47          9.60         8.40 o
  15   3  12        112.44         93.82        42.66 o
  17   3  12          0.14          0.17         4.07 o
 -18   4  12        161.64        203.95        53.93 o
 -16   4  12         43.22       1744.25       670.66 o
 -14   4  12          0.85          6.70        26.55 o
 -12   4  12        422.82        888.76       484.07 o
  -8   4  12          0.00         -1.42        13.86 o
  -6   4  12         12.35          3.75        10.87 o
  -4   4  12         18.99         19.43        14.52 o
  -2   4  12         12.55         16.25         5.72 o
   0   4  12        206.17        194.89         9.95 o
   2   4  12        589.62        609.60        24.91 o
   4   4  12         51.75         67.17        13.01 o
   6   4  12        126.79        156.29        15.32 o
   8   4  12          6.70          9.12         5.50 o
  10   4  12        103.01        101.93        18.70 o
  12   4  12         10.80          5.44        22.42 o
  14   4  12         84.99         81.12        22.88 o
 -15   5  12          3.31        589.89       314.24 o
 -13   5  12         11.14        331.50       342.26 o
 -11   5  12          0.69        484.30       260.40 o
  -9   5  12          0.00         -2.88        35.17 o
  -7   5  12         41.58         39.86        26.11 o
  -5   5  12        124.28        123.38        14.57 o
  -3   5  12        204.22        194.12        15.59 o
  -1   5  12        264.20        266.32        12.33 o
   1   5  12        696.67        713.30        36.89 o
   3   5  12         53.51         58.70        20.94 o
   5   5  12        267.97        295.74        17.19 o
   7   5  12        310.89        359.21        20.80 o
   9   5  12         26.97         24.16        18.61 o
  11   5  12          8.86          4.49        10.95 o
  13   5  12         43.67         53.07        59.30 o
 -12   6  12          0.59          1.45        43.15 o
 -10   6  12         30.30        398.38       317.64 o
  -8   6  12         69.34        -74.57       322.78 o
  -6   6  12        543.44        500.23        33.24 o
  -4   6  12         64.08         55.53        16.27 o
  -2   6  12        801.08        816.67        42.30 o
   0   6  12        224.65        251.11        35.19 o
   2   6  12         10.84         18.86        34.62 o
   4   6  12        367.20        380.83        26.34 o
   6   6  12         10.99         23.43        44.43 o
   8   6  12        671.40        766.70        50.63 o
  10   6  12         62.47       -682.54       455.02 o
  -9   7  12        127.75        877.72       930.21 o
  -7   7  12         86.48         77.35        58.83 o
  -5   7  12          0.01        504.40       413.77 o
  -3   7  12         71.80         74.65        31.39 o
  -1   7  12         61.14         54.05        24.59 o
   1   7  12        295.61        295.98        22.84 o
   3   7  12         11.84         13.33        51.99 o
   5   7  12        153.53       1148.81       513.93 o
 -19   1  13         33.45        657.00       323.28 o
 -17   1  13         13.37          8.27        19.24 o
 -15   1  13         25.41         13.34        30.16 o
 -13   1  13        289.86        286.16        39.49 o
 -11   1  13         48.87         49.58        18.10 o
  -9   1  13        146.67        130.57        18.23 o
  -7   1  13        945.38        958.83        44.14 o
  -5   1  13          8.23          3.00         2.11 o
  -3   1  13         26.30         25.37         7.44 o
  -1   1  13         45.47         69.40         7.42 o
   1   1  13          0.81          1.91        11.27 o
   3   1  13        894.90        904.41        24.71 o
   5   1  13        423.79        465.06        11.00 o
   7   1  13        472.02        438.97        18.46 o
   9   1  13          0.85         -1.67        14.83 o
  11   1  13         24.89         12.39        21.42 o
  13   1  13        336.16        355.05        28.97 o
  15   1  13         55.96         64.14        34.85 o
  17   1  13         36.09         43.85         8.66 o
 -20   2  13         47.34         66.49        72.22 o
 -18   2  13        114.47         98.28        16.13 o
 -16   2  13          0.58          5.02        23.39 o
 -14   2  13         10.68         29.75        21.36 o
 -12   2  13        211.88        224.12        19.60 o
 -10   2  13         18.86         27.88         9.76 o
  -8   2  13         47.13         62.87        16.31 o
  -6   2  13        167.20        184.26         5.86 o
  -4   2  13       1007.16        959.72        32.58 o
  -2   2  13         82.94         93.89        11.13 o
   0   2  13          8.46         13.77        15.37 o
   2   2  13        449.28        440.77         9.35 o
   4   2  13        483.73        443.48        14.14 o
   6   2  13         22.64         23.06        16.87 o
   8   2  13         49.07         44.83         5.81 o
  10   2  13         30.67         34.12        15.41 o
  12   2  13        303.77        321.51        17.04 o
  14   2  13         32.10         22.36        43.54 o
  16   2  13         15.46         20.03         5.36 o
 -19   3  13         54.77         46.95        25.98 o
 -17   3  13          1.05       -389.05       407.89 o
 -15   3  13          3.24          0.31        25.39 o
 -13   3  13         63.52       -233.17       233.48 o
 -11   3  13         93.42        128.85        25.39 o
  -9   3  13         20.28         13.71        13.61 o
  -7   3  13         56.72         50.01         9.21 o
  -5   3  13         44.72         54.10         9.28 o
  -3   3  13       1370.87       1324.74        22.15 o
  -1   3  13       1175.17       1179.29        18.34 o
   1   3  13         13.69         20.69         8.84 o
   3   3  13        307.10        323.53        17.50 o
   5   3  13         75.83         84.21         8.28 o
   7   3  13         66.25         64.04         6.40 o
   9   3  13        159.98        152.41        14.40 o
  11   3  13        128.87        129.27         8.11 o
  13   3  13          8.64         67.80       448.78 o
  15   3  13          9.13          3.46         5.87 o
 -16   4  13          1.63         -2.79        25.17 o
 -14   4  13         67.32         60.80        31.52 o
 -12   4  13         25.79        485.83       602.01 o
 -10   4  13         70.64         54.23        29.71 o
  -8   4  13         49.02         10.19       182.36 o
  -6   4  13         20.13         15.03         5.91 o
  -4   4  13       1645.30       1574.44        43.57 o
  -2   4  13        239.00        210.03        14.58 o
   0   4  13        140.26        134.98         4.66 o
   2   4  13          2.22          3.63         4.41 o
   4   4  13        271.13        275.63        27.08 o
   6   4  13       2922.02       3019.19        68.37 o
   8   4  13         61.87         55.45        22.75 o
  10   4  13        554.96        573.20        48.01 o
  12   4  13         82.36         66.22        22.41 o
  14   4  13         24.82         19.72         6.81 o
 -15   5  13         77.53       1470.43      1099.20 o
 -13   5  13        340.85        301.52        45.07 o
 -11   5  13         37.03        428.55       409.72 o
  -9   5  13        138.13        126.00        39.93 o
  -7   5  13         20.20         26.25        24.88 o
  -5   5  13        326.35        327.43        33.07 o
  -3   5  13          2.16         26.81        53.23 o
  -1   5  13        352.08        344.05        16.06 o
   1   5  13        527.78        536.84        23.32 o
   3   5  13         89.56         76.19        21.27 o
   5   5  13        471.47        514.94        27.98 o
   7   5  13         27.62         33.58        14.90 o
   9   5  13         48.51         42.99        19.89 o
 -12   6  13         42.30         33.40        74.07 o
 -10   6  13          0.00         -9.17        96.52 o
  -8   6  13          0.04       -343.25       418.94 o
  -6   6  13          6.32          2.87        12.28 o
  -4   6  13         34.59         35.28         5.93 o
  -2   6  13         90.93        104.12        12.83 o
   0   6  13        278.63        271.50        33.01 o
   2   6  13        312.11        348.94        42.94 o
   4   6  13          1.83          5.00        32.76 o
   6   6  13         17.53         24.87        72.15 o
   8   6  13         21.78         19.71        46.68 o
  -5   7  13          1.74        467.48       726.21 o
  -3   7  13         51.87         67.48        43.40 o
  -1   7  13         10.56          7.13         4.89 o
   1   7  13         10.06        835.47       459.66 o
   3   7  13         53.31        525.34      1098.32 o
 -20   0  14         19.81          9.02        72.56 o
 -18   0  14        153.11        114.50        60.04 o
 -16   0  14          6.00          7.56        52.39 o
 -14   0  14        112.97        131.87        18.88 o
 -12   0  14          0.11          1.05        11.13 o
 -10   0  14        197.14        215.27        23.15 o
  -8   0  14       1726.47       1748.97        43.96 o
  -6   0  14       1574.83       1536.72        41.18 o
  -4   0  14       5040.10       5072.75        54.97 o
  -2   0  14         72.98         71.82        48.02 o
   0   0  14        129.14        147.68         9.91 o
   2   0  14        460.15        430.57        45.01 o
   4   0  14          9.71         30.77        78.63 o
   6   0  14        419.20        399.07        25.15 o
   8   0  14        681.73        670.10        31.78 o
  10   0  14        827.80        824.97        76.51 o
  12   0  14         71.61         53.24        21.89 o
  14   0  14          0.15          9.28        55.90 o
  16   0  14          1.15         12.52        11.00 o
 -19   1  14          1.91         -6.59        22.40 o
 -17   1  14        103.93        125.17        29.90 o
 -15   1  14        266.99        266.01        15.02 o
 -13   1  14        158.49        154.81        31.29 o
 -11   1  14        965.88        926.69        30.37 o
  -9   1  14         13.23        390.60       183.72 o
  -7   1  14        925.06        884.52        60.25 o
  -5   1  14         48.89         46.10         7.95 o
  -3   1  14        103.58        117.32        22.06 o
  -1   1  14         42.27         37.95         3.32 o
   1   1  14        927.07        902.05        27.01 o
   3   1  14        228.18        230.24        22.43 o
   5   1  14         95.54         82.30        11.28 o
   7   1  14         52.99         39.14        14.75 o
   9   1  14        186.49        189.26        27.86 o
  11   1  14        103.70         98.72        14.50 o
  13   1  14          0.90          4.83        60.97 o
  15   1  14          0.00         -2.14         3.54 o
 -18   2  14          3.44       1061.96       322.05 o
 -16   2  14          3.23         10.06        45.21 o
 -14   2  14        325.75        292.00        15.56 o
 -12   2  14         73.97         61.25        29.13 o
 -10   2  14          0.00         70.14       134.93 o
  -8   2  14         17.17          9.39         8.80 o
  -6   2  14        709.09        658.53        36.73 o
  -4   2  14        351.31        302.20        15.88 o
  -2   2  14        135.18        115.27         9.83 o
   0   2  14       1019.39        997.90        24.12 o
   2   2  14         82.04         81.83        12.07 o
   4   2  14        168.91        151.47         9.77 o
   6   2  14        239.96        254.69         9.17 o
   8   2  14        528.60        505.55        18.85 o
  10   2  14         78.02         70.48        11.14 o
  12   2  14         49.00         34.75        21.14 o
  14   2  14          9.16         10.46         6.07 o
  16   2  14          7.81          6.08         8.79 o
 -17   3  14          6.72          9.69        19.60 o
 -15   3  14        142.65        121.75        14.59 o
 -13   3  14          0.01        -60.20       326.30 o
 -11   3  14         69.66         50.30         5.34 o
  -9   3  14        113.64         95.37        29.59 o
  -7   3  14        250.82        256.98        16.62 o
  -5   3  14        356.69        343.15        17.29 o
  -3   3  14         55.89         45.57        10.71 o
  -1   3  14        730.53        714.55        25.96 o
   1   3  14        271.11        281.43        19.76 o
   3   3  14        701.31        713.65        21.99 o
   5   3  14         27.79         37.55        10.50 o
   7   3  14        117.66        105.54        17.03 o
   9   3  14          0.56          2.45        20.62 o
  11   3  14         39.78         39.62        18.36 o
  13   3  14         22.28         21.69         6.24 o
  15   3  14         10.03         15.43         6.79 o
 -16   4  14         68.47         81.68        21.10 o
 -14   4  14        135.74        131.78        58.83 o
 -12   4  14         19.05         31.07        50.08 o
 -10   4  14         15.94         21.65        39.97 o
  -8   4  14        342.99        317.94        13.07 o
  -6   4  14         57.31         35.96        20.54 o
  -4   4  14        461.70        484.87        23.09 o
  -2   4  14        138.72        142.88        13.17 o
   0   4  14          3.87          6.47         2.45 o
   2   4  14        743.41        732.14        29.94 o
   4   4  14          2.62          2.57         5.54 o
   6   4  14         40.33         45.60        27.11 o
   8   4  14          2.31          0.83        14.26 o
  10   4  14          8.19          5.31         8.40 o
  12   4  14         48.59         47.71         8.82 o
 -13   5  14         21.99         26.53        12.22 o
 -11   5  14        111.56        118.70        65.91 o
  -9   5  14         62.33         61.27        41.41 o
  -7   5  14          0.86         -0.73        18.43 o
  -3   5  14          1.19          2.27        13.69 o
  -1   5  14        122.37        143.60        16.07 o
   1   5  14          6.44         10.93         9.90 o
   3   5  14         56.17         75.80        20.39 o
   5   5  14         62.99         43.31        19.22 o
   7   5  14         16.65          8.96        21.38 o
   9   5  14        109.25        126.86        80.89 o
  11   5  14          0.09          2.24         5.03 o
 -10   6  14          1.73         -2.33        38.27 o
  -8   6  14          1.44        -96.74       448.78 o
  -6   6  14        112.16         92.88        37.53 o
  -4   6  14         42.11         63.37       228.83 o
  -2   6  14         34.81         38.71        14.36 o
   0   6  14         76.89         74.55        13.68 o
   2   6  14        394.03        362.59        53.04 o
   4   6  14        435.35        454.50        63.42 o
   6   6  14          5.23        755.94       603.41 o
 -19   1  15         35.30         44.88        65.50 o
 -17   1  15        132.98        149.42        48.36 o
 -15   1  15         48.12         45.29        25.26 o
 -13   1  15         97.07         86.75        22.98 o
 -11   1  15         34.29         42.15        27.41 o
  -9   1  15       1262.07       1231.19        30.86 o
  -7   1  15        427.32        421.37        19.32 o
  -5   1  15        225.96        250.84        11.37 o
  -3   1  15        872.07        831.75        52.40 o
  -1   1  15        651.00        665.04        23.10 o
   1   1  15        454.53        447.61        20.85 o
   3   1  15         41.64         28.80         8.37 o
   5   1  15        259.44        229.90        15.77 o
   7   1  15          6.12         19.55        15.39 o
   9   1  15         43.75         41.05        24.69 o
  11   1  15          1.28         -5.19        15.54 o
  13   1  15         67.55         93.44         8.55 o
  15   1  15         86.31        122.69        17.20 o
 -18   2  15         72.50        568.56      1157.86 o
 -16   2  15         23.71         30.04        16.44 o
 -14   2  15         31.62         31.40        16.41 o
 -12   2  15          5.13        766.07       419.71 o
 -10   2  15       1418.55       1372.05       109.56 o
  -8   2  15         27.68         24.72        13.71 o
  -6   2  15       4251.50       4279.97        43.41 o
  -4   2  15         71.71         64.83         8.94 o
  -2   2  15         38.82         34.92        14.98 o
   0   2  15        730.16        670.27        16.88 o
   2   2  15          1.55         -0.19         5.68 o
   4   2  15       1022.06        971.66        14.48 o
   6   2  15        607.59        601.43        17.02 o
   8   2  15          2.83          7.02         7.08 o
  10   2  15         11.59         17.65        25.58 o
  12   2  15          0.72          2.33         5.79 o
  14   2  15          2.27          5.97         6.30 o
 -17   3  15         11.21         -2.25        54.80 o
 -15   3  15        110.34        120.63        42.33 o
 -13   3  15        623.57        630.05        41.65 o
 -11   3  15        130.30        137.34        27.88 o
  -9   3  15          6.30         13.61         7.20 o
  -7   3  15        591.02        625.41        11.34 o
  -5   3  15          1.02          2.95         6.31 o
  -3   3  15        787.67        763.22        35.66 o
  -1   3  15        363.48        364.18         7.23 o
   1   3  15        576.39        547.37        12.73 o
   3   3  15          7.35          4.69         7.75 o
   5   3  15          2.98          0.95         9.44 o
   7   3  15        198.27        213.50        30.62 o
   9   3  15          0.09          1.59        15.00 o
  11   3  15         56.50         60.88         8.99 o
  13   3  15         25.59         24.70         6.41 o
 -14   4  15         23.65         20.93        25.00 o
 -12   4  15          4.81          3.95        30.37 o
 -10   4  15          0.00         -3.18        32.48 o
  -8   4  15        116.58        103.23        25.46 o
  -6   4  15         10.16         11.40        22.87 o
  -4   4  15        124.32        130.10         7.30 o
  -2   4  15       1236.42       1225.98        21.27 o
   0   4  15          0.06         -1.12         3.51 o
   2   4  15          5.70          6.72         3.24 o
   4   4  15         14.42          7.09         6.34 o
   6   4  15        168.95        175.52        27.72 o
   8   4  15         76.10         72.95        16.08 o
  10   4  15         14.65          9.60         4.48 o
  12   4  15          2.18          2.90         5.00 o
 -13   5  15        200.57        187.05        76.06 o
 -11   5  15        116.75        128.84        90.18 o
  -9   5  15         12.76         13.96        57.88 o
  -7   5  15          0.00         61.45       316.15 o
  -5   5  15        134.74        103.45        41.54 o
  -3   5  15         12.50         26.71       163.83 o
  -1   5  15        168.77        176.98        10.75 o
   1   5  15         64.52         69.83         7.39 o
   3   5  15        104.05        111.88        20.92 o
   5   5  15         93.08         96.94        23.26 o
   7   5  15          8.47         91.56       638.01 o
   9   5  15          0.04         25.84       241.15 o
  -8   6  15          1.74          1.95         8.24 o
  -6   6  15          0.03         -4.41         2.94 o
  -4   6  15         60.22         51.79        45.93 o
  -2   6  15         90.20         74.22        31.69 o
   0   6  15         70.39         62.51        40.24 o
   2   6  15          5.96          3.97        11.96 o
   4   6  15         65.41         46.84        27.68 o
 -18   0  16          2.24        890.52       623.14 o
 -16   0  16         34.31         50.89        47.07 o
 -14   0  16         98.23         78.26       101.94 o
 -12   0  16        621.05        522.81        31.51 o
 -10   0  16        302.46        346.16        33.51 o
  -8   0  16       5032.41       4953.18       109.56 o
  -6   0  16        315.87        268.59         8.82 o
  -4   0  16        336.32        276.65        26.42 o
  -2   0  16         64.51         53.77         5.56 o
   0   0  16         78.23        116.39        69.86 o
   2   0  16       2377.80       2162.17        45.73 o
   4   0  16        126.70        123.36        18.88 o
   6   0  16        590.80        528.93        36.68 o
   8   0  16         39.95         66.59        23.17 o
  10   0  16         12.70          9.77        11.45 o
  12   0  16          0.11          4.69         6.30 o
  14   0  16          0.29          5.40         9.27 o
 -17   1  16         24.54         14.44        28.67 o
 -15   1  16        151.08        150.15        25.15 o
 -13   1  16         18.37        349.21       514.59 o
 -11   1  16         27.59         26.36        32.64 o
  -9   1  16        423.75        398.70        47.08 o
  -7   1  16        682.72        727.72        22.93 o
  -5   1  16       1078.70       1020.52        36.86 o
  -3   1  16       1162.83       1185.81        44.11 o
  -1   1  16        902.15        854.95        20.97 o
   1   1  16         69.51         69.15         4.07 o
   3   1  16        227.28        230.11        27.47 o
   5   1  16          0.04         -0.66         7.76 o
   7   1  16         43.44         45.81        15.48 o
   9   1  16         25.44         16.96        14.63 o
  11   1  16         10.67         17.72         4.93 o
  13   1  16          1.85          7.56         5.78 o
 -16   2  16         16.55          9.67        37.89 o
 -14   2  16         13.25         16.50        12.09 o
 -12   2  16          0.60        -95.46       216.13 o
 -10   2  16          0.20          5.95        13.46 o
  -8   2  16        115.65        153.79        27.67 o
  -6   2  16         38.98         53.06        14.62 o
  -4   2  16        524.35        499.28        21.98 o
  -2   2  16         27.28         29.24        14.06 o
   0   2  16         85.71         83.64        12.69 o
   2   2  16         24.88         18.63         4.67 o
   4   2  16          0.55          6.39         4.43 o
   6   2  16          2.08        149.41       139.09 o
   8   2  16         21.15         30.47        21.78 o
  10   2  16         59.95         56.51        42.87 o
  12   2  16          0.89          4.38         5.20 o
 -15   3  16         71.97         71.63        58.70 o
 -13   3  16          3.71         -0.06        10.22 o
 -11   3  16        352.01        361.62        18.23 o
  -9   3  16         86.77         69.19        16.94 o
  -7   3  16         53.27         46.99         3.81 o
  -3   3  16         57.35         66.79        19.71 o
  -1   3  16          0.58          2.21        18.91 o
   1   3  16         19.25         18.33         3.53 o
   3   3  16        374.01        338.36        28.47 o
   5   3  16          1.49          1.72         8.27 o
   7   3  16         19.74         25.72         8.57 o
   9   3  16          2.65       1562.94       682.98 o
  11   3  16         39.43         27.45         5.84 o
 -14   4  16         13.16         20.22        17.96 o
 -12   4  16        181.02        209.16        38.65 o
 -10   4  16          5.49         10.69         4.01 o
  -8   4  16        137.85        131.41        29.42 o
  -6   4  16         31.80         31.23        15.17 o
  -4   4  16         75.99         84.90        24.45 o
  -2   4  16        118.93        122.89        13.67 o
   0   4  16         44.32         37.31         5.89 o
   2   4  16        305.98        326.28        11.34 o
   4   4  16        224.80        265.65        10.59 o
   6   4  16          5.99          2.92        26.77 o
   8   4  16         19.63          8.66         4.64 o
  10   4  16          0.84         -5.91         6.75 o
 -11   5  16          3.85          0.76        28.78 o
  -9   5  16         14.47         12.70         6.21 o
  -7   5  16          0.17         -0.82         2.40 o
  -5   5  16        108.77        110.56         5.02 o
  -3   5  16         29.82         28.54         7.15 o
  -1   5  16         97.10         98.78         5.40 o
   1   5  16         15.39         11.48         2.37 o
   3   5  16         10.06          4.76         2.99 o
   5   5  16          0.03         -0.98         5.22 o
   7   5  16          7.35        396.06       633.70 o
  -4   6  16          0.81         50.77       722.50 o
  -2   6  16         57.45         60.30         5.21 o
   0   6  16         15.90         13.25        33.32 o
 -15   1  17         32.75         36.56        41.13 o
 -13   1  17         40.87         37.54        45.95 o
 -11   1  17        199.65        178.00        15.26 o
  -9   1  17          9.52          6.59        11.21 o
  -7   1  17          0.19          4.72         6.88 o
  -5   1  17        148.66        162.98        13.79 o
  -3   1  17         81.24         84.27        16.37 o
  -1   1  17         92.97         90.01         8.89 o
   1   1  17        415.28        375.18        30.94 o
   3   1  17          3.28         -1.06         2.10 o
   5   1  17        217.35        205.70        23.22 o
   7   1  17         14.08          5.90         6.21 o
   9   1  17          3.48        271.83       294.24 o
  11   1  17        116.02        158.67        11.51 o
 -14   2  17          8.81          6.72         7.79 o
 -12   2  17         79.26         68.92       112.96 o
 -10   2  17        547.07        539.26        18.36 o
  -8   2  17        109.54        103.29        15.11 o
  -6   2  17          1.72          4.67         3.58 o
  -4   2  17         96.15         90.41         6.71 o
  -2   2  17         87.30         71.19        22.41 o
   0   2  17        974.21        963.60        42.32 o
   2   2  17         33.75         30.55        17.95 o
   4   2  17        144.82        140.48         6.28 o
   6   2  17          3.25          2.37        14.83 o
   8   2  17         38.70         41.54        22.94 o
  10   2  17          6.01          8.37         2.93 o
  12   2  17         16.45         22.43         8.76 o
 -13   3  17         34.86        751.63      1186.25 o
 -11   3  17         62.98         72.48        48.44 o
  -9   3  17         31.59         35.43         4.04 o
  -5   3  17         52.09         56.71        17.82 o
  -3   3  17        159.59        153.30        29.11 o
  -1   3  17         52.35         37.42        21.29 o
   1   3  17         15.36         17.58         4.08 o
   3   3  17         59.99         50.25        16.07 o
   5   3  17          0.75          5.23         9.10 o
   7   3  17          0.01         -3.68        12.01 o
   9   3  17         39.99         34.97         5.33 o
 -12   4  17         81.66         95.67        54.77 o
  -8   4  17         53.43         95.47        21.42 o
  -6   4  17          6.28         10.68         3.72 o
  -4   4  17         99.82         89.75        67.45 o
  -2   4  17          0.04          0.75        11.11 o
   0   4  17          0.27         -5.85        26.48 o
   2   4  17          0.00         -5.74         4.91 o
   4   4  17          1.27          3.33         2.72 o
   6   4  17         25.56         21.25         4.00 o
   8   4  17          9.08         -3.01        15.57 o
  -7   5  17          0.02         -0.87         9.64 o
  -5   5  17          1.29          3.44         3.51 o
  -3   5  17         16.40         24.76        15.67 o
  -1   5  17          3.70          7.93         6.33 o
   1   5  17         85.15         82.29         5.01 o
   3   5  17          1.93          1.57         2.57 o
 -14   0  18         13.34         28.63        84.87 o
 -12   0  18        101.86         97.06         6.12 o
 -10   0  18         78.24       1186.25       427.75 o
  -8   0  18        138.07        166.13         7.46 o
  -6   0  18        896.93        815.99        19.44 o
  -4   0  18         92.53         83.21         6.89 o
  -2   0  18        858.76        849.05        26.45 o
   0   0  18         58.93         73.70         6.95 o
   2   0  18         21.20         26.12        25.02 o
   4   0  18         59.58         89.23        34.57 o
   6   0  18         39.32         36.43        32.14 o
   8   0  18         45.30         49.29         7.48 o
  10   0  18        119.62        129.38        10.65 o
 -15   1  18         62.13         73.22        63.60 o
 -13   1  18          1.17         -2.06        26.40 o
 -11   1  18         68.73         56.84       108.03 o
  -9   1  18         92.10         97.11        44.06 o
  -7   1  18         95.97         96.15        40.22 o
  -5   1  18        154.70        158.87        14.73 o
  -3   1  18          6.01          8.57         3.59 o
  -1   1  18          3.40          2.74         8.58 o
   1   1  18          7.96          1.71        59.45 o
   3   1  18        111.44        105.98         9.69 o
   5   1  18          0.30         -1.17        17.02 o
   7   1  18          0.00        420.57       333.57 o
   9   1  18          7.34          4.84         5.88 o
  11   1  18         41.71         60.14         6.50 o
 -14   2  18         78.31         67.94        37.30 o
 -12   2  18          0.05          2.64         3.10 o
 -10   2  18        522.87        628.47        13.86 o
  -8   2  18        126.59        137.68        25.44 o
  -6   2  18        109.59         97.04        34.62 o
  -4   2  18          0.42         -0.03        17.47 o
  -2   2  18          0.95          2.73        15.05 o
   0   2  18         23.39         15.82        23.10 o
   2   2  18          5.04          6.13         3.49 o
   4   2  18         26.43         31.22        11.46 o
   6   2  18         14.86          9.91         3.22 o
   8   2  18          0.81         -2.42         3.28 o
  10   2  18          7.59          5.88         3.50 o
 -11   3  18         13.25          9.80         3.51 o
  -9   3  18         39.61        132.93       843.96 o
  -7   3  18         72.92        116.94       607.20 o
  -5   3  18          6.89          8.40         3.25 o
  -3   3  18        110.50        104.85        26.23 o
  -1   3  18        166.79        154.55         9.65 o
   1   3  18          0.02         -3.54        47.09 o
   3   3  18          6.86          8.39         3.87 o
   5   3  18         40.99         43.81         5.33 o
   7   3  18          0.80          6.24         3.73 o
 -10   4  18        148.19        163.55        26.90 o
  -8   4  18         22.84       1550.62       994.38 o
  -6   4  18         34.70         34.18        56.02 o
  -4   4  18          5.52          5.05         4.68 o
  -2   4  18        103.01        122.82         7.24 o
   0   4  18          0.62          3.00         5.20 o
   2   4  18         22.00         27.72         5.93 o
   4   4  18         15.29         12.85         3.29 o
   6   4  18         16.93          7.71         3.35 o
  -3   5  18          3.05       2353.30      1131.68 o
  -1   5  18          9.15         10.58        42.94 o
 -13   1  19          1.40         36.72       532.39 o
 -11   1  19          1.26         -2.85        29.83 o
  -9   1  19          1.77         -0.90         2.76 o
  -7   1  19         40.22         49.09        10.70 o
  -5   1  19          0.16       -434.79       411.90 o
  -1   1  19          4.46       -503.44       468.23 o
   1   1  19          1.93          8.47        19.56 o
   5   1  19          7.96          4.08         2.87 o
   7   1  19         21.34         19.11         5.20 o
   9   1  19         96.77        107.54         8.44 o
 -12   2  19         24.40         27.49         5.16 o
 -10   2  19         89.16         72.90         4.82 o
  -8   2  19         70.92         49.70         6.28 o
  -6   2  19          0.19          0.14         2.74 o
  -4   2  19        114.27        140.33        16.77 o
  -2   2  19         29.75         51.06         7.39 o
   0   2  19          0.66         -0.57         5.60 o
   2   2  19         92.97        106.54         9.37 o
   4   2  19          2.00         -4.21         2.81 o
   6   2  19          7.87         -1.31         3.74 o
   8   2  19         86.29         81.69         6.40 o
  -9   3  19         98.14        102.19       117.56 o
  -7   3  19        140.34        139.26         7.61 o
  -5   3  19          0.04          1.74        15.20 o
  -3   3  19         40.16         42.43         6.12 o
  -1   3  19         32.50         31.17         3.70 o
   1   3  19         13.13         17.05        21.27 o
   3   3  19          0.40         -0.88         3.67 o
   5   3  19         11.01         16.80         4.40 o
  -6   4  19          0.48         -0.58         3.58 o
  -4   4  19         19.01         12.48        47.22 o
  -2   4  19         11.07          4.00        20.51 o
   0   4  19         18.10         20.76        44.85 o
   2   4  19          6.70          6.28         4.38 o
 -10   0  20         10.51         12.73         7.62 o
  -8   0  20         23.03         14.75         7.46 o
  -6   0  20         20.92         34.59        11.76 o
  -4   0  20        104.09        137.83         7.86 o
  -2   0  20          1.31          3.31         3.72 o
   0   0  20        135.95        181.91         9.77 o
   2   0  20          6.69         14.61         5.13 o
   4   0  20         19.36       -593.21       517.52 o
   6   0  20         12.61          2.26         2.49 o
 -11   1  20         26.50         27.55         4.34 o
  -9   1  20          1.73        399.58       631.94 o
  -7   1  20          0.01       1260.18       529.84 o
  -3   1  20          0.00        628.48       354.58 o
  -1   1  20         28.68         32.26         6.31 o
   3   1  20          2.18         -4.61        39.61 o
   5   1  20          0.71         -3.28         3.86 o
  -8   2  20         43.74         35.61         9.53 o
  -6   2  20         36.91         28.56         4.73 o
  -4   2  20          7.11         -0.93         2.93 o
  -2   2  20          0.45         -4.25         2.83 o
   0   2  20          4.74         -3.33        24.29 o
   2   2  20         20.66         26.59        23.38 o
   4   2  20          0.41         -3.29         2.40 o
  -5   3  20         14.47         14.46         4.91 o
  -3   3  20         63.37         86.21        83.66 o
  -1   3  20          1.32          4.88        21.04 o
   1   3  20         41.57         41.13        12.20 o
  -7   1  21         56.00         69.87         5.71 o
  -5   1  21         32.14         45.87         5.23 o
  -3   1  21         13.41         17.24         4.07 o
   1   1  21         15.37         16.92         4.02 o
  -4   2  21         49.84         77.84        50.76 o
  -2   2  21        131.56        142.64         9.62 o
                                                
